# Supplementary material for: Identifying Critical States of Complex Diseases by Single-Sample Jensen-Shannon Divergence
Source: Front Oncol. 2021 Jun 4;11:684781. doi: 10.3389/fonc.2021.684781 (PMC8212786; doi:10.3389/fonc.2021.684781)
Supplement: Supplementary file 2 [file DataSheet_2.xlsx]

## Sheet: name
				The sJSD signal markers and high frequency genes of GSE30550

## Sheet: sJSD signal markers
subject1(29h)	subject5(12h)	subject6(29h)	subject7(29h)	subject8(53h)	subject10(12h)	subject12(36h)	subject13(21h)	subject13(60h)	subject15(21h)	subject15(45h)
4214	57658	10445	5355	6709	56474	5002	8773	25920	5757	10365
1116	64598	5315	8660	3960	51102	55833	8737	200081	10365	26469
26048	63935	57658	22888	23132	56955	57171	79109	26528	6181	23526
8527	6397	116138	4862	23344	5016	79080	7805	54737	8737	6181
26469	3561	29882	9473	23082	3619	56257	10154	23637	80895	6749
84861	1401	22882	2934	50615	871	9124	3140	26048	1616	71
28952	22888	2782	1843	994	5105	5007	8615	93643	26469	801
6793	1659	6709	10291	3875	11259	92579	57823	7922	5719	5214
54436	55228	921	3720	1663	80279	24144	1859	27350	26121	55719
57326	10060	8078	1659	23410	2563	9919	7528	10868	10528	10482
10235	11284	23633	3067	321	80975	8864	4217	1650	71	3551
4478	27004	3611	728	4176	51310	2690	51111	55182	2109	8453
8718	23558	23352	23385	9214	10551	3067	80231	8773	55770	11329
5871	1958	2534	2624	7433	312	23133	283106	6793	23406	8480
896	23095	23362	57061	56257	6344	23385	7009	5719	9736	7307
4772	80781	79869	5175	80169	80263	9104	5529	1312	23175	3916
2859	26045	2043	92335	55268	60676	8289	22841	3916	23384	23384
11322	81788	5777	9898	83461	92086	6734	27436	64834	8453	54556
832	4633	3661	147179	6297	54970	790	63916	896	801	517
6687	6511	10197	7090	80063	2550	58513	51311	29928	7862	25920
801	6786	79767	10105	27004	4589	7701	834	7862	9416	79158
5216	3884	51025	9766	230	350	1431	11342	57418	7415	83988
9679	64901	9670	729518	26119	54831	2997	159	79709	517	9238
9776	1412	9329	23095	399665	268	54758	10426	10154	5479	6429
79979	5396	813	27134	9500	60	7014	7084	23309	65057	9814
23339	7711	1399	271	23450	64762	10507	3631	79109	10277	23175
8681	26291	5878	23387	55764	5649	1200	6642	2534	10916	7009
23177	80737	6811	10129	607	10585	607	285412	80198	80198	23406
57020	8660	4204	10409	11188	23529	79915	59349	80764	8721	10370
90273	10906	3662	3797	790	2354	1465	1536	54476	9238	976
392	6752	23048	200424	3707	253190	7704	10001	26001	23636	5042
23406	26531	8660	9611	23613	79969	138050	3936	51063	60436	9168
4627	3816	6598	55048	4595	5420	23450	79158	4144	84364	2109
6603	9898	2647	1387	2041	55805	23248	8776	5705	7284	55308
59307	9567	4826	8897	898	388569	50488	54518	55735	3163	4282
55870	3797	788	81788	9697	645226	1857	5966	5226	23274	2617
23334	4325	6456	79650	27043	56998	109	5481	9744	9361	22984
10482	9261	7414	3577	28951	558	4335	6595	9416	27349	23451
54518	8704	6586	55654	2308	4606	3916	8676	643314	3927	23098
2534	2675	8553	3099	55620	4112	9577	3099	79016	3059	9416
3683	6709	79178	8291	10585	51704	6786	10746	162427	9235	23229
8603	5506	24144	22898	27040	5746	534	9980	57238	10946	8721
50853	5878	51735	23140	23164	221981	11284	55905	80199	260294	10949
23759	51761	6446	79188	6304	64321	23082	2799	7515	80209	3927
1201	1611	23131	5724	388569	8416	7681	66036	55846	9862	260294
9682	79171	3276	6840	3710	2671	23108	5873	6829	23082	23082
6257	7932	51160	10226	51400	8324	10291	80777	7009	9168	63917
54476	79595	23277	10846	79080	1004	8708	55573	7357	6776	51303
5298	5008	1298	5265	3603	266	388569	9140	55624	10235	1677
7156	10841	23410	79595	92211	6284	54662	387	5934	8603	54915
5934	23211	2058	26020	987	275	65083	10201	51564	5372	55893
50619	7088	84942	9968	23131	8424	1460	157680	5922	9656	25957
161	125	10075	1942	8911	56912	55810	80896	3707	5042	22861
54847	2034	4829	3579	23511	7786	53826	55720	7048	6843	80198
57446	808	80279	65108	51149	2324	10618	26515	10280	51303	3385
923	645682	8823	9777	64745	242	59340	51322	523	6294	8737
27005	2185	57634	9609	28395	1723	64763	5564	2997	27005	6448
327	3110	5379	64411	65108	3141	5016	9050	9807	9814	23199
23492	3744	5099	22794	8479	4129	55117	10296	5739	8241	26097
57238	716	9697	1912	6904	51454	11238	26057	7086	55272	4152
5660	6324	4884	2561	22914	8909	6624	2268	8574	7535	22827
83988	2244	22877	10581	4649	3744	55001	8453	9181	10868	488
23598	6506	2741	51046	57634	11005	1232	51278	80209	5510	57798
55108	478	2057	3960	4171	5650	6878	8895	10523	65985	728642
3927	55095	79852	3142	6597	54487	5351	10613	10432	1859	91949
10066	7512	51400	55841	81618	1557	80741	3178	1459	613	81892
22882	1400	54487	7278	5764	80143	5159	1486	8972	4152	5510
22821	40	79640	9842	10594	80099	55238	23583	3693	3661	55049
53826	51778	7701	6722	3662	4495	56252	57798	23163	7409	26121
10454	9796	6692	11230	8516	60506	2203	6643	517	10522	4717
7074	50835	7317	1289	5016	51308	1996	54807	9948	22827	694
56257	7136	55176	64386	5116	23138	10278	968	23510	57798	8888
23550	80350	2733	3625	54946	64106	9095	948	28996	10263	9361
80024	3569	9729	8900	9420	1948	51686	55284	290	51428	8615
140461	83716	920	79671	7701	130	51281	58517	1387	27436	4701
51547	8324	79033	2353	55211	51421	64427	5922	7805	6051	26136
80209	6474	23495	3613	3786	8647	23288	7903	55229	23151	54963
9909	8823	8897	23211	5427	51533	2675	7764	23558	6143	10781
54509	22898	4176	3689	1642	4040	56062	5663	1130	1635	22841
54938	11061	5650	9895	7786	655	79171	54619	10245	79587	9570
10844	8170	60	4792	1374	79943	842	9208	23020	9368	1786
79958	79698	56882	2314	55228	445	22843	8417	23405	397	64376
64170	79822	147657	79616	23368	27134	7799	313	23231	1497	5734
221092	128872	25897	808	4485	4017	7006	55041	5151	57470	5007
6811	1290	3440	3603	79913	26784	55295	84061	23199	9045	9045
9948	7161	64100	8728	130074	79661	6709	8655	8202	3707	9527
57658	7104	55643	11060	64919	9966	114034	114882	57473	8906	6167
6988	79983	55810	79908	23178	56894	90362	546	22907	54842	7048
28667	8897	6525	64218	131578	4661	7414	5552	4723	1831	23140
57591	7125	1411	22838	25776	7278	55670	7879	10123	8295	4691
51005	682	26529	5880	9919	50649	7003	83440	5052	63892	9130
53916	10089	266629	55793	80864	10058	55823	5925	6907	9328	8241
84364	8193	4137	23765	55226	57158	1849	4735	55660	55049	6143
6275	2986	50809	23248	11180	64344	3927	64853	8273	11060	8621
9392	1641	6257	4204	51477	60370	4204	10658	11060	22882	23613
5428	2564	56998	6337	79970	79778	8479	9777	79684	4217	374291
130916	4281	8555	221981	55810	2696	8933	81545	5590	694	11188
23225	10291	320	3777	51611	1687	10721	29121	59343	23140	4800
10869	10445	9851	10956	11041	6527	11070	10425	10955	4067	23077
4149	474	1418	9683	81606	55224	125	5734	8498	55893	80231
7862	9378	10370	2114	2254	64078	9399	5090	6843	4775	10113
2833	2645	6850	6888	155060	3177	5297	57862	8079	23352	80347
8994	2346	9104	7088	9856	10844	147179	8621	5571	84271	55623
8832	8747	275	3684	54910	3898	2034	55719	5142	10376	7405
23309	79837	79671	79825	9684	1515	54487	7594	5704	9632	54847
5469	9142	54920	23031	64762	59347	72	50485	23406	4800	339448
29925	79616	84759	27315	3978	10024	3697	55188	7175	4779	498
1112	54508	9313	8344	5198	3918	2328	3189	5034	9516	972
9993	7026	8812	9776	57194	24142	1109	526	23067	7318	10212
9368	4352	54596	26205	441938	26027	220	988	2222	80324	10628
93643	55176	4820	8635	780	83716	26523	8073	9466	24148	1831
23774	229	7786	5062	727842	7802	284325	10565	57658	9697	79109
6480	54714	9898	7286	1951	4313	1270	5306	11313	4141	7284
274	9124	6261	54455	1029	8911	7469	2936	9909	7375	9980
10123	8999	51705	5016	55755	27091	11343	22918	80008	23144	5052
83937	54898	1649	8343	130	51224	8643	5058	7375	51275	23020
4088	10876	7745	8714	8884	303	26145	25840	79918	9929	3059
50615	1291	9948	64180	1797	8128	6424	79587	54916	26048	6595
8125	5764	11186	23133	23113	6795	56474	5175	55272	54440	3831
6850	29903	79891	9252	6015	10411	3445	55737	10938	3337	10528
1729	24141	220	2811	3887	23432	9927	23389	6678	79786	10097
28680	7352	4661	23288	4351	4804	80023	51306	1973	6158	54344
10750	5669	5764	78994	8499	51760	2115	5935	7572	11188	6597
79050	5915	114881	23258	7088	3786	81797	23545	54973	23229	3312
204851	201501	23626	6709	9499	79096	7076	23095	4800	7405	54884
23765	4884	63935	818	5287	3934	85377	9939	3069	1112	23141
5330	2694	1431	11092	55139	4741	6844	9391	10155	80017	55720
55794	22837	79171	1431	10849	11135	84148	11079	84705	6597	5450
23403	55663	10594	57091	90861	81888	92335	889	23177	498	440270
8028	6598	2597	65258	55876	5553	3991	6310	6599	10212	23196
9839	2940	9248	3678	9762	26575	784	1997	706	23774	55833
1819	79846	5444	6361	312	23552	80789	6727	3824	57466	64919
10628	5336	55361	92211	10075	1958	8416	7048	23398	5297	9733
80169	718	3605	79042	22859	5523	92086	7316	9686	9527	7174
5007	80323	7104	1579	617	869	23682	54629	51540	8648	8449
56965	79411	5319	6548	5101	27076	1850	406	27005	207	1994
489	23410	118	116496	23499	3860	8877	53829	80351	23203	60436
51063	3006	81569	55810	22984	4151	83743	6279	1211	26578	2224
1401	55715	22798	51778	4159	23026	6621	6903	2782	9139	85377
23274	51162	3727	57178	5176	55532	56998	10129	55209	91949	6223
9814	6734	2734	1359	22982	4995	1489	8450	55186	78994	55147
6942	9723	8910	51733	54546	1120	28968	5130	10225	387	5372
8660	2657	57828	5336	728844	3818	64901	51192	23313	7307	3993
22888	266	55704	473	9788	2295	3671	28956	8897	2314	3115
5451	786	7204	1746	64175	8715	55324	80267	8721	84939	5781
671	54541	2185	3219	23194	4488	898	1848	56965	4723	9368
80008	9670	9611	131578	26249	3236	5774	6655	7529	10347	6158
9922	4100	1072	7047	767	6495	221	7096	6397	10985	9022
23368	3960	26058	3491	10131	4109	4641	22894	6850	25915	80230
9600	8929	83461	2358	113791	55150	4744	5230	10578	10856	10330
4335	23237	5007	140885	9139	4353	23046	22919	6709	8527	9736
79364	7704	2915	9590	10299	169611	54920	2787	84271	6668	60560
5546	4803	55048	23094	118	4233	54815	55770	26190	9267	834
1831	8976	7399	7030	5026	6751	8997	23433	51547	7461	80324
7294	54970	4308	607	79630	11248	55315	7099	22888	10781	5705
290	59353	23211	79143	26232	5159	79837	23118	284325	92335	23203
5550	57104	81031	4171	56997	6910	23154	9611	2288	9991	4170
79894	55810	63928	54883	1408	5697	54805	8031	23334	2023	3030
84271	1649	9919	4209	63910	9623	1958	56255	23053	11314	51079
3916	64799	56128	6403	54831	5187	537	10970	7165	55147	5564
28677	79148	9353	9885	79187	6554	23211	23064	9922	9266	10712
63906	149111	6699	54961	613	65997	2555	25836	5786	23355	10126
387751	55079	4854	9922	27077	4855	54769	91304	11342	124565	23345
919	501	1285	10215	81887	9754	10586	11234	10376	1355	6281
54900	10129	5565	9770	54475	55001	435	51735	28511	5447	6427
23389	146	9398	64324	11184	27159	6698	6426	9968	1994	27436
4800	55506	55343	1831	51665	55321	23019	9774	8698	10291	5719
3903	4171	80168	127544	55361	2675	2891	23185	6427	1676	10535
3384	1440	9071	8303	9249	113835	4143	26065	8449	1465	51177
1497	3439	9230	25907	196515	1538	8995	10735	29946	79068	8481
29	7545	57104	2355	171023	3763	57379	3460	23265	79364	51504
5837	26145	64864	1056	8925	79642	3452	8560	10383	10432	3603
9854	22924	390861	8911	8711	8828	23349	64777	10781	79890	6883
3587	1180	55165	623	26999	1308	2646	2665	5289	896	387
79587	5480	916	55	1605	4803	23352	8678	10454	4841	6810
80342	7003	5204	10197	28571	23547	4134	27250	10284	4174	55573
719	51285	57608	6608	9814	5978	57419	79811	6604	9907	63892
8289	7014	9575	28409	64427	3007	6821	334	22880	4802	26051
64772	79869	64763	3705	22927	1761	79671	10581	7534	83988	3113
54923	6495	201134	51363	10152	8870	53405	55000	8648	80230	10916
10370	23130	85452	7791	6509	27239	1659	10959	3683	2936	26071
7223	339457	4665	55885	223	55620	4482	59342	91373	7903	5216
64779	6405	2743	7538	9013	10202	3884	81894	8567	84619	7511
5588	1306	59349	9846	3177	11136	5379	22823	26515	50	7175
593	5553	27132	238	3938	5074	4234	5781	79654	7416	6302
10611	27159	23367	634	55893	654787	51704	51121	8635	3192	79068
29965	7517	57062	3479	23248	8735	29926	7756	54963	55689	64062
10004	56107	5430	6657	6768	8468	5678	23569	9980	4363	51596
8449	10381	9118	11025	5267	9391	3797	80853	1659	8621	9949
8328	255926	64175	688	79148	57194	23028	1955	4853	2313	2071
57130	22941	3445	26145	10858	122616	22888	2959	6556	6653	6653
54542	92154	6305	4233	56912	5136	26058	10652	55905	6810	327
643641	5430	55139	4814	4017	2564	9654	27163	64319	7874	9092
240	6525	6659	57171	2294	5764	23387	7257	51283	9968	7415
23315	7079	5406	10765	63973	54798	9898	51701	10238	5261	11137
25799	3972	11259	168544	7248	81544	7988	23075	1831	51292	56252
56478	5054	25778	6195	9783	11341	5973	6789	59307	4999	746
5875	9919	22888	101	7480	6358	4763	3183	5900	6402	6185
5023	3918	9665	7739	4998	3111	5119	372	5094	51177	9139
23307	9942	10278	284325	2709	51168	377	22821	10236	553115	1459

## Sheet: high frequency genes
GENE_id	GENE	frequency
6709	SPTAN1	6
22888	UBOX5	6
1831	TSC22D3	5
55810	FOXJ2	5
1659	DHX8	4
3916	LAMP1	4
3927	LASP1	4
4800	NFYA	4
5007	OSBP	4
5016	OVGP1	4
5764	PTN	4
8660	IRS2	4
8897	MTMR3	4
9814	SFI1	4
9898	UBAP2L	4
9919	SEC16A	4
10291	SF3A1	4
23082	PPRC1	4
23211	ZC3H4	4
23406	COTL1	4
57658	CALCOCO1	4
387	RHOA	3
517	ATP5G2	3
607	BCL9	3
801	CALM3	3
896	CCND3	3
1431	CS	3
1958	EGR1	3
2534	FYN	3
2675	GFRA2	3
3603	IL16	3
3707	ITPKB	3
3797	KIF3C	3
3960	LGALS4	3
4171	MCM2	3
4204	MECP2	3
5719	PSMD13	3
6597	SMARCA4	3
6850	SYK	3
7009	TMBIM6	3
7048	TGFBR2	3
7088	TLE1	3
7701	ZNF142	3
7786	MAP3K12	3
7862	BRPF1	3
8449	DHX16	3
8453	CUL2	3
8621	CDK13	3
8721	EDF1	3
8737	RIPK1	3
8911	CACNA1I	3
9139	CBFA2T2	3
9368	SLC9A3R1	3
9416	DDX23	3
9611	NCOR1	3
9697	TRAM2	3
9922	IQSEC1	3
9948	WDR1	3
9968	MED12	3
9980	DOPEY2	3
10129	FRY	3
10370	CITED2	3
10781	ZNF266	3
11060	WWP2	3
11188	NISCH	3
22882	ZHX2	3
23095	KIF1B	3
23140	ZZEF1	3
23248	RPRD2	3
23352	UBR4	3
23410	SIRT3	3
26048	ZNF500	3
26145	IRF2BP1	3
26469	PTPN18	3
27005	USP21	3
27436	EML4	3
54487	DGCR8	3
55893	ZNF395	3
56257	MEPCE	3
56998	CTNNBIP1	3
57798	GATAD1	3
79109	MAPKAP1	3
79171	RBM42	3
79587	CARS2	3
79671	NLRX1	3
80198	MUS81	3
80209	PROSER1	3
83988	NCALD	3
84271	POLDIP3	3
92335	STRADA	3
284325	C19orf54	3
388569	ZNF324B	3
60	ACTB	2
71	ACTG1	2
118	ADD1	2
125	ADH1B	2
130	ADH6	2
220	ALDH1A3	2
266	C15orf27	2
275	AMT	2
290	ANPEP	2
312	ANXA13	2
327	APEH	2
498	ATP5A1	2
613	BCR	2
694	BTG1	2
790	CAD	2
808	CALM3	2
834	CASP1	2
898	CCNE1	2
1112	FOXN3	2
1387	CREBBP	2
1401	CRP	2
1459	CSNK2A2	2
1465	CSRP1	2
1497	CTNS	2
1649	DDIT3	2
1859	DYRK1A	2
1994	ELAVL1	2
2034	EPAS1	2
2109	ETFB	2
2185	PTK2B	2
2314	FLII	2
2564	GABRE	2
2782	GNB1	2
2936	GSR	2
2997	GYS1	2
3059	HCLS1	2
3067	HDC	2
3099	HK2	2
3177	SLC29A2	2
3445	IFNA8	2
3661	IRF3	2
3662	IRF4	2
3683	ITGAL	2
3744	KCNA10	2
3786	KCNQ3	2
3884	KRT33B	2
3918	LAMC2	2
4017	LOXL2	2
4152	MBD1	2
4176	MCM7	2
4217	MAP3K5	2
4233	MET	2
4335	MNT	2
4661	MYT1	2
4723	NDUFV1	2
4803	NGF	2
4884	NPTX1	2
5042	PABPC3	2
5052	PRDX1	2
5159	PDGFRB	2
5175	PECAM1	2
5216	PFN1	2
5297	PI4KA	2
5336	PLCG2	2
5372	PMM1	2
5379	#N/A	2
5430	POLR2A	2
5510	PPP1R7	2
5553	PRG2	2
5564	PRKAB1	2
5650	KLK7	2
5705	PSMC5	2
5734	PTGER4	2
5781	PTPN11	2
5878	RAB5C	2
5922	RASA2	2
5934	RBL2	2
6143	RPL19	2
6158	RPL28	2
6181	RPLP2	2
6257	RXRB	2
6397	SEC14L1	2
6427	SRSF2	2
6495	SIX1	2
6525	SMTN	2
6595	SMARCA2	2
6598	SMARCB1	2
6653	SORL1	2
6734	SRPR	2
6786	STIM1	2
6793	STK10	2
6810	STX4	2
6811	STX5	2
6843	VAMP1	2
7003	TEAD1	2
7014	TERF2	2
7104	TM4SF4	2
7175	TPR	2
7278	TUBA3D	2
7284	TUFM	2
7307	U2AFBP	2
7375	USP4	2
7405	UVRAG	2
7414	VCL	2
7415	VCP	2
7704	ZBTB16	2
7805	LAPTM5	2
7903	ST8SIA4	2
8241	RBM10	2
8289	ARID1A	2
8324	FZD7	2
8416	ANXA9	2
8479	HIRIP3	2
8527	DGKD	2
8603	FAM193A	2
8615	USO1	2
8635	RNASET2	2
8648	NCOA1	2
8773	SNAP23	2
8823	FGF16	2
9045	RPL14	2
9104	RGN	2
9124	PDLIM1	2
9168	TMSB10	2
9238	TBRG4	2
9361	LONP1	2
9391	CIAO1	2
9527	GOSR1	2
9670	IPO13	2
9736	USP34	2
9776	ATG13	2
9777	TM9SF4	2
9909	DENND4B	2
10075	HUWE1	2
10123	ARL4C	2
10154	PLXNC1	2
10197	PSME3	2
10212	DDX39A	2
10235	RASGRP2	2
10278	EFS	2
10365	KLF2	2
10376	TUBA1B	2
10432	RBM14	2
10445	MCRS1	2
10454	TAB1	2
10482	NXF1	2
10528	NOP56	2
10581	IFITM2	2
10585	POMT1	2
10594	PRPF8	2
10628	TXNIP	2
10844	TUBGCP2	2
10868	USP20	2
10916	MAGED2	2
11259	FILIP1L	2
11284	PNKP	2
11342	RNF13	2
22821	RASA3	2
22827	PUF60	2
22841	RAB11FIP2	2
22898	DENND3	2
22984	PDCD11	2
23020	SNRNP200	2
23131	GPATCH8	2
23133	PHF8	2
23175	LPIN1	2
23177	CEP68	2
23199	GSE1	2
23203	PMPCA	2
23229	ARHGEF9	2
23274	CLEC16A	2
23288	IQCE	2
23309	SIN3B	2
23334	SZT2	2
23368	PPP1R13B	2
23384	SPECC1L	2
23385	NCSTN	2
23387	SIK3	2
23389	MED13L	2
23450	SF3B3	2
23558	WBP2	2
23613	ZMYND8	2
23765	IL17RA	2
23774	BRD1	2
24144	TFIP11	2
25920	NELFB	2
26058	GIGYF2	2
26121	PRPF31	2
26515	TIMM10B	2
27004	#N/A	2
27134	TJP3	2
27159	CHIA	2
50615	IL21R	2
51063	CALHM2	2
51177	PLEKHO1	2
51303	FKBP11	2
51400	PPME1	2
51547	SIRT7	2
51704	GPRC5B	2
51735	RAPGEF6	2
51778	MYOZ2	2
53826	FXYD6	2
54476	RNF216	2
54518	APBB1IP	2
54831	BEST2	2
54847	SIDT1	2
54920	DUS2	2
54963	UCKL1	2
54970	TTC12	2
55001	TTC22	2
55048	VPS37C	2
55049	C19orf60	2
55139	ANKZF1	2
55147	RBM23	2
55176	SEC61A2	2
55228	PNMAL1	2
55272	IMP3	2
55361	PI4K2A	2
55573	CDV3	2
55620	STAP2	2
55719	FAM178A	2
55720	TSR1	2
55770	EXOC2	2
55833	UBAP2	2
55905	RNF114	2
56252	YLPM1	2
56474	CTPS2	2
56912	IFT46	2
56965	PARP6	2
57104	PNPLA2	2
57171	DOLPP1	2
57194	ATP10A	2
57238	#N/A	2
57634	EP400	2
59307	SIGIRR	2
59349	KLHL12	2
60436	TGIF2	2
63892	THADA	2
63935	PCIF1	2
64175	LEPRE1	2
64427	TTC31	2
64762	GAREM	2
64763	ZNF574	2
64901	RANBP17	2
64919	BCL11B	2
65108	MARCKSL1	2
78994	PRR14	2
79068	FTO	2
79080	CCDC86	2
79148	MMP28	2
79158	GNPTAB	2
79364	ZXDC	2
79595	SAP130	2
79616	CCNJL	2
79837	PIP4K2C	2
79869	CPSF7	2
80008	TMEM156	2
80169	CTC1	2
80230	RUFY1	2
80231	CXorf21	2
80279	CDK5RAP3	2
80324	PUS1	2
81788	NUAK2	2
83461	CDCA3	2
83716	CRISPLD2	2
84364	ARFGAP2	2
85377	MICALL1	2
91949	COG7	2
92086	GGTLC1	2
92211	CDHR1	2
93643	TJAP1	2
131578	LRRC15	2
147179	WIPF2	2
221981	THSD7A	2

## Sheet: enrichment analysis
Category	Term		Count	%	PValue	Genes	List Total	Pop Hits	Pop Total	Fold Enrichment	Bonferroni	Benjamini	FDR
GOTERM_BP_DIRECT	GO:0045893	positive regulation of transcription, DNA-templated	26	7.30337	3.93579e-05	CALCOCO1, CITED2, SIX1, PHF8, MECP2, MED12, ZXDC, NCOA1, EGR1, CREBBP, BRPF1, NFYA, USP21, FZD7, ZBTB16, FOXJ2, EDF1, FOXN3, ARID1A, SMARCA2, KLF2, SMARCA4, PSMC5, CCNE1, IRF4, DDIT3	335	515	16792	2.5306	0.0693472	0.0718282	0.0717495
GOTERM_BP_DIRECT	GO:0030036	actin cytoskeleton organization	11	3.08989	0.000273814	NISCH, BCR, SLC9A3R1, NUAK2, IQSEC1, FLII, SPECC1L, PFN1, TMSB10, RHOA, ADD1	335	130	16792	4.24138	0.393501	0.220656	0.220414
GOTERM_BP_DIRECT	GO:0098609	cell-cell adhesion	16	4.49438	0.000362722	NOP56, USO1, GIGYF2, ADD1, PDLIM1, LASP1, PUF60, PPME1, PRDX1, MICALL1, PI4KA, RPL14, STX5, UBAP2, PFN1, SPTAN1	335	271	16792	2.95943	0.484414	0.220656	0.220414
GOTERM_BP_DIRECT	GO:0000398	mRNA splicing, via spliceosome	14	3.93258	0.000522078	SF3A1, CPSF7, SF3B3, DHX8, DDX23, TFIP11, PRPF8, ELAVL1, DDX39A, POLR2A, SRSF2, DHX16, PRPF31, SNRNP200	335	222	16792	3.16106	0.614634	0.238198	0.237937
GOTERM_BP_DIRECT	GO:0001666	response to hypoxia	12	3.37079	0.0006706	PDLIM1, MECP2, EGR1, CREBBP, CITED2, EPAS1, LONP1, CASP1, PTK2B, TM9SF4, LOXL2, TGFBR2	335	172	16792	3.49712	0.70622	0.243012	0.242745
GOTERM_BP_DIRECT	GO:0000165	MAPK cascade	15	4.21348	0.000798943	PDGFRB, PSMD13, IRS2, GFRA2, ITPKB, FGF16, PSMC5, RASA3, PSME3, RASA2, PTK2B, FYN, CALM3, SPTAN1, MAP3K5	335	262	16792	2.86977	0.767637	0.243012	0.242745
GOTERM_BP_DIRECT	GO:0048015	phosphatidylinositol-mediated signaling	9	2.52809	0.00125379	PDGFRB, FGF16, MAPKAP1, PI4KA, IRS2, PTPN11, FYN, NGF, RHOA	335	106	16792	4.25593	0.898821	0.326882	0.326524
GOTERM_BP_DIRECT	GO:0097300	programmed necrotic cell death	3	0.842697	0.00230487	IRF3, CASP1, MAP3K5	335	4	16792	37.594	0.985206	0.505874	0.505319
GOTERM_BP_DIRECT	GO:0046854	phosphatidylinositol phosphorylation	8	2.24719	0.0026983	PDGFRB, FGF16, PI4KA, IRS2, PTPN11, FYN, PIP4K2C, PI4K2A	335	94	16792	4.26599	0.992801	0.505874	0.505319
GOTERM_BP_DIRECT	GO:0016032	viral process	15	4.21348	0.00277191	CREBBP, NLRX1, SYK, CUL2, UBR4, IL16, RHOA, UCKL1, NXF1, RNF216, TPR, CCDC86, FYN, CDK13, MAP3K5	335	299	16792	2.51465	0.993708	0.505874	0.505319
GOTERM_BP_DIRECT	GO:0002223	stimulatory C-type lectin receptor signaling pathway	8	2.24719	0.00498943	PSMC5, CREBBP, SYK, PSMD13, PSME3, PLCG2, FYN, TAB1	335	105	16792	3.81908	0.999892	0.766596	0.765756
GOTERM_BP_DIRECT	GO:0000122	negative regulation of transcription from RNA polymerase II promoter	26	7.30337	0.00504063	CITED2, MEPCE, SIX1, MECP2, MNT, SIN3B, TPR, SAP130, RBM10, EGR1, ZHX2, CREBBP, TGIF2, TLE1, ZBTB16, TSC22D3, MBD1, WWP2, SIRT7, ARID1A, SMARCA2, SMARCA4, NCOR1, DDIT3, TXNIP, HCLS1	335	720	16792	1.81008	0.999902	0.766596	0.765756
GOTERM_BP_DIRECT	GO:0035493	SNARE complex assembly	3	0.842697	0.00561186	UVRAG, VAMP1, STX4	335	6	16792	25.0627	0.999966	0.787819	0.786956
GOTERM_BP_DIRECT	GO:0045664	regulation of neuron differentiation	4	1.1236	0.00691641	BCL11B, SIX1, NGF, CDK5RAP3	335	20	16792	10.0251	0.999997	0.901604	0.900616
GOTERM_BP_DIRECT	GO:0060071	Wnt signaling pathway, planar cell polarity pathway	7	1.96629	0.0100946	MED12, PSMC5, PSMD13, FZD7, PSME3, PFN1, RHOA	335	92	16792	3.81389	1	1	0.999452
GOTERM_BP_DIRECT	GO:0043297	apical junction assembly	3	0.842697	0.0102031	WDR1, RHOA, VCL	335	8	16792	18.797	1	1	0.999452
GOTERM_BP_DIRECT	GO:0043044	ATP-dependent chromatin remodeling	4	1.1236	0.0102833	SMARCB1, ARID1A, ACTB, SMARCA4	335	23	16792	8.71746	1	1	0.999452
GOTERM_BP_DIRECT	GO:0016055	Wnt signaling pathway	10	2.80899	0.0127272	SLC9A3R1, CALCOCO1, TLE1, CCNE1, DDIT3, CSNK2A2, CTNNBIP1, USP34, PLCG2, KLHL12	335	187	16792	2.6805	1	1	0.999452
GOTERM_BP_DIRECT	GO:0021762	substantia nigra development	5	1.40449	0.0161321	MAPKAP1, SEC16A, CALM3, RHOA, ACTB	335	49	16792	5.11483	1	1	0.999452
GOTERM_BP_DIRECT	GO:0061418	regulation of transcription from RNA polymerase II promoter in response to hypoxia	4	1.1236	0.0176856	EGR1, CREBBP, EPAS1, CUL2	335	28	16792	7.16077	1	1	0.999452
GOTERM_BP_DIRECT	GO:0008380	RNA splicing	9	2.52809	0.0181377	SF3B3, DHX8, PUF60, DDX23, SRSF2, DHX16, TFIP11, PRPF8, RBM10	335	166	16792	2.71764	1	1	0.999452
GOTERM_BP_DIRECT	GO:0048008	platelet-derived growth factor receptor signaling pathway	4	1.1236	0.0194418	BCR, PDGFRB, TXNIP, PTPN11	335	29	16792	6.91384	1	1	0.999452
GOTERM_BP_DIRECT	GO:0014066	regulation of phosphatidylinositol 3-kinase signaling	6	1.68539	0.0195745	PDGFRB, FGF16, IRS2, PTPN11, FYN, PIP4K2C	335	78	16792	3.8558	1	1	0.999452
GOTERM_BP_DIRECT	GO:0046777	protein autophosphorylation	9	2.52809	0.0219224	BCR, PDGFRB, STK10, SYK, CAD, DYRK1A, PTK2B, RIPK1, MAP3K12	335	172	16792	2.62284	1	1	0.999452
GOTERM_BP_DIRECT	GO:0008360	regulation of cell shape	8	2.24719	0.0219943	SLC9A3R1, WDR1, WIPF2, PTK2B, FYN, PLEKHO1, ATP10A, PTN	335	140	16792	2.86431	1	1	0.999452
GOTERM_BP_DIRECT	GO:0000244	spliceosomal tri-snRNP complex assembly	3	0.842697	0.0228219	USP4, PRPF31, PRPF8	335	12	16792	12.5313	1	1	0.999452
GOTERM_BP_DIRECT	GO:0006405	RNA export from nucleus	5	1.40449	0.0236846	NXF1, DDX39A, POLDIP3, TPR, SRSF2	335	55	16792	4.55685	1	1	0.999452
GOTERM_BP_DIRECT	GO:0006397	mRNA processing	9	2.52809	0.0270372	SF3A1, SF3B3, PDCD11, PUF60, SRSF2, TFIP11, RBM23, PRPF8, RBM10	335	179	16792	2.52027	1	1	0.999452
GOTERM_BP_DIRECT	GO:0030168	platelet activation	7	1.96629	0.0273898	DGKD, SYK, GNB1, PLCG2, PTPN11, FYN, RHOA	335	115	16792	3.05111	1	1	0.999452
GOTERM_BP_DIRECT	GO:0006661	phosphatidylinositol biosynthetic process	5	1.40449	0.0281429	MTMR3, PI4KA, PLCG2, PIP4K2C, PI4K2A	335	58	16792	4.32115	1	1	0.999452
GOTERM_BP_DIRECT	GO:0048013	ephrin receptor signaling pathway	6	1.68539	0.0284476	NCSTN, PTPN11, FYN, RHOA, ACTB, ACTG1	335	86	16792	3.49712	1	1	0.999452
GOTERM_BP_DIRECT	GO:0009612	response to mechanical stimulus	5	1.40449	0.0297324	PTGER4, CITED2, TXNIP, PTK2B, TGFBR2	335	59	16792	4.24791	1	1	0.999452
GOTERM_BP_DIRECT	GO:0007095	mitotic G2 DNA damage checkpoint	3	0.842697	0.0349159	MUS81, FOXN3, CDK5RAP3	335	15	16792	10.0251	1	1	0.999452
GOTERM_BP_DIRECT	GO:0045944	positive regulation of transcription from RNA polymerase II promoter	29	8.14607	0.0349314	CALCOCO1, SMARCB1, CITED2, WBP2, EPAS1, SIX1, MED12, RXRB, RIPK1, CDK5RAP3, NCOA1, EGR1, RBM14, CREBBP, BCL11B, FOXJ2, WWP2, PPRC1, CBFA2T2, SMARCA2, KLF2, SMARCA4, BCL9, IRF4, DDIT3, HCLS1, LPIN1, PFN1, MET	335	981	16792	1.48179	1	1	0.999452
GOTERM_BP_DIRECT	GO:0060337	type I interferon signaling pathway	5	1.40449	0.0384652	EGR1, IFITM2, IRF3, IRF4, IFNA8	335	64	16792	3.91604	1	1	0.999452
GOTERM_BP_DIRECT	GO:0000354	cis assembly of pre-catalytic spliceosome	2	0.561798	0.0393864	DDX23, SNRNP200	335	2	16792	50.1254	1	1	0.999452
GOTERM_BP_DIRECT	GO:0018107	peptidyl-threonine phosphorylation	4	1.1236	0.0394136	CAD, DYRK1A, TGFBR2, MAP3K12	335	38	16792	5.27636	1	1	0.999452
GOTERM_BP_DIRECT	GO:0000381	regulation of alternative mRNA splicing, via spliceosome	4	1.1236	0.0394136	SF3A1, DYRK1A, SRSF2, RBM10	335	38	16792	5.27636	1	1	0.999452
GOTERM_BP_DIRECT	GO:0060291	long-term synaptic potentiation	4	1.1236	0.0394136	MECP2, PTK2B, STX4, PTN	335	38	16792	5.27636	1	1	0.999452
GOTERM_BP_DIRECT	GO:0006468	protein phosphorylation	16	4.49438	0.0399166	SYK, STRADA, CSNK2A2, DYRK1A, PRKAB1, TGFBR2, TBRG4, BCR, STK10, NUAK2, CCNE1, SIK3, PTK2B, FYN, MAP3K12, MAP3K5	335	456	16792	1.75879	1	1	0.999452
GOTERM_BP_DIRECT	GO:0030336	negative regulation of cell migration	6	1.68539	0.0410691	NISCH, SLC9A3R1, CITED2, ZMYND8, PTN, VCL	335	95	16792	3.16581	1	1	0.999452
GOTERM_BP_DIRECT	GO:0006888	ER to Golgi vesicle-mediated transport	8	2.24719	0.0410822	VCP, COG7, GOSR1, USO1, STX5, KLHL12, SPTAN1, ARFGAP2	335	160	16792	2.50627	1	1	0.999452
GOTERM_BP_DIRECT	GO:0006337	nucleosome disassembly	3	0.842697	0.0440662	SMARCB1, ARID1A, SMARCA4	335	17	16792	8.84565	1	1	0.999452
GOTERM_BP_DIRECT	GO:0044849	estrous cycle	3	0.842697	0.0440662	NCOA1, EGR1, PTN	335	17	16792	8.84565	1	1	0.999452
GOTERM_BP_DIRECT	GO:0009749	response to glucose	5	1.40449	0.0463996	EGR1, TXNIP, PTK2B, IRS2, TGFBR2	335	68	16792	3.68569	1	1	0.999452
GOTERM_BP_DIRECT	GO:0030521	androgen receptor signaling pathway	4	1.1236	0.0477059	MED12, NCOA1, CCNE1, ARID1A	335	41	16792	4.89028	1	1	0.999452
GOTERM_BP_DIRECT	GO:0044255	cellular lipid metabolic process	4	1.1236	0.0477059	NCOA1, CREBBP, NCOR1, SIN3B	335	41	16792	4.89028	1	1	0.999452
GOTERM_BP_DIRECT	GO:0070527	platelet aggregation	4	1.1236	0.0477059	CSRP1, VCL, ACTB, ACTG1	335	41	16792	4.89028	1	1	0.999452
GOTERM_BP_DIRECT	GO:0036120	cellular response to platelet-derived growth factor stimulus	3	0.842697	0.0489373	PDGFRB, FYN, PTN	335	18	16792	8.35423	1	1	0.999452
GOTERM_BP_DIRECT	GO:0006914	autophagy	7	1.96629	0.0499298	UVRAG, VCP, LAMP1, VPS37C, CLEC16A, TMBIM6, ATG13	335	133	16792	2.63818	1	1	0.999452
GOTERM_BP_DIRECT	GO:0009725	response to hormone	4	1.1236	0.0506454	RBM14, LONP1, HCLS1, PTK2B	335	42	16792	4.77385	1	1	0.999452
GOTERM_BP_DIRECT	GO:1904837	beta-catenin-TCF complex assembly	4	1.1236	0.0536708	BCL9, CREBBP, TLE1, SMARCA4	335	43	16792	4.66283	1	1	0.999452
GOTERM_BP_DIRECT	GO:0043966	histone H3 acetylation	4	1.1236	0.0536708	BRD1, BRPF1, IRF4, SAP130	335	43	16792	4.66283	1	1	0.999452
GOTERM_BP_DIRECT	GO:0048538	thymus development	4	1.1236	0.0536708	CTC1, BCL11B, CITED2, SIX1	335	43	16792	4.66283	1	1	0.999452
GOTERM_BP_DIRECT	GO:0006892	post-Golgi vesicle-mediated transport	3	0.842697	0.0539927	SNAP23, STX4, SORL1	335	19	16792	7.91453	1	1	0.999452
GOTERM_BP_DIRECT	GO:0045638	negative regulation of myeloid cell differentiation	3	0.842697	0.0539927	ITPKB, ZBTB16, PTK2B	335	19	16792	7.91453	1	1	0.999452
GOTERM_BP_DIRECT	GO:0048010	vascular endothelial growth factor receptor signaling pathway	5	1.40449	0.0551753	PTK2B, FYN, RHOA, ACTB, ACTG1	335	72	16792	3.48093	1	1	0.999452
GOTERM_BP_DIRECT	GO:0061025	membrane fusion	4	1.1236	0.0567811	SNAP23, USO1, STX5, STX4	335	44	16792	4.55685	1	1	0.999452
GOTERM_BP_DIRECT	GO:0002291	T cell activation via T cell receptor contact with antigen bound to MHC molecule on antigen presenting cell	2	0.561798	0.0584957	APBB1IP, ITGAL	335	3	16792	33.4169	1	1	0.999452
GOTERM_BP_DIRECT	GO:1902661	positive regulation of glucose mediated signaling pathway	2	0.561798	0.0584957	SMARCB1, SMARCA4	335	3	16792	33.4169	1	1	0.999452
GOTERM_BP_DIRECT	GO:0006541	glutamine metabolic process	3	0.842697	0.0592234	MECP2, CAD, CTPS2	335	20	16792	7.51881	1	1	0.999452
GOTERM_BP_DIRECT	GO:0043547	positive regulation of GTPase activity	18	5.05618	0.060125	PDGFRB, DENND4B, IQSEC1, DENND3, IRS2, RASGRP2, GFRA2, ARFGAP2, BCR, FGF16, ARHGEF9, RASA3, RASA2, RGN, FYN, CALM3, SPTAN1, RAPGEF6	335	565	16792	1.59691	1	1	0.999452
GOTERM_BP_DIRECT	GO:0006915	apoptotic process	18	5.05618	0.0625587	CHIA, PPP1R13B, ZBTB16, CSNK2A2, SIX1, TGFBR2, NISCH, NUAK2, PUF60, RNF216, IRF3, DDIT3, PSME3, CASP1, PTK2B, RIPK1, KIF1B, MCM2	335	567	16792	1.59128	1	1	0.999452
GOTERM_BP_DIRECT	GO:0048025	negative regulation of mRNA splicing, via spliceosome	3	0.842697	0.0646204	DYRK1A, RBM42, RBM10	335	21	16792	7.16077	1	1	0.999452
GOTERM_BP_DIRECT	GO:0006364	rRNA processing	9	2.52809	0.0649292	NOP56, PDCD11, IMP3, RPL14, RPLP2, TSR1, CCDC86, RPL28, RPL19	335	214	16792	2.10808	1	1	0.999452
GOTERM_BP_DIRECT	GO:0051000	positive regulation of nitric-oxide synthase activity	3	0.842697	0.0701751	PTK2B, CALM3, TERF2	335	22	16792	6.83528	1	1	0.999452
GOTERM_BP_DIRECT	GO:0007254	JNK cascade	4	1.1236	0.0735631	PTGER4, TAB1, MAP3K5, MAP3K12	335	49	16792	4.09187	1	1	0.999452
GOTERM_BP_DIRECT	GO:0007507	heart development	8	2.24719	0.0737286	MED12, GYS1, CITED2, MBD1, CAD, PTPN11, PTN, TGFBR2	335	183	16792	2.19127	1	1	0.999452
GOTERM_BP_DIRECT	GO:0006355	regulation of transcription, DNA-templated	39	10.9551	0.0745428	ZNF395, ZNF324B, BTG1, CITED2, FLII, ZMYND8, USP34, SIX1, PDLIM1, RXRB, SIN3B, PUF60, POLR2A, GATAD1, SAP130, ZNF500, ZNF266, NCOA1, ZNF142, CREBBP, TGIF2, TLE1, NFYA, FZD7, MCRS1, TSC22D3, CSNK2A2, IRF2BP1, YLPM1, TFIP11, EDF1, IL16, SMARCA2, MYT1, SMARCA4, IRF3, DDIT3, HCLS1, ZNF574	335	1504	16792	1.29979	1	1	0.999452
GOTERM_BP_DIRECT	GO:0035264	multicellular organism growth	5	1.40449	0.0752038	CTC1, PTPN11, ADD1, GIGYF2, KLF2	335	80	16792	3.13284	1	1	0.999452
GOTERM_BP_DIRECT	GO:0031124	mRNA 3'-end processing	4	1.1236	0.0771564	CPSF7, DDX39A, POLDIP3, SRSF2	335	50	16792	4.01003	1	1	0.999452
GOTERM_BP_DIRECT	GO:0039536	negative regulation of RIG-I signaling pathway	2	0.561798	0.0772259	NLRX1, SEC14L1	335	4	16792	25.0627	1	1	0.999452
GOTERM_BP_DIRECT	GO:0051138	positive regulation of NK T cell differentiation	2	0.561798	0.0772259	ZBTB16, TGFBR2	335	4	16792	25.0627	1	1	0.999452
GOTERM_BP_DIRECT	GO:0043065	positive regulation of apoptotic process	11	3.08989	0.0782123	PDGFRB, NCOA1, ALDH1A3, NCSTN, ARHGEF9, ZBTB16, TXNIP, RIPK1, PTN, NGF, MAP3K5	335	300	16792	1.83793	1	1	0.999452
GOTERM_BP_DIRECT	GO:0032481	positive regulation of type I interferon production	4	1.1236	0.0808255	CREBBP, SYK, IRF3, PLCG2	335	51	16792	3.9314	1	1	0.999452
GOTERM_BP_DIRECT	GO:0018108	peptidyl-tyrosine phosphorylation	7	1.96629	0.0853653	BCR, PDGFRB, FGF16, DYRK1A, PTK2B, FYN, MET	335	153	16792	2.29332	1	1	0.999452
GOTERM_BP_DIRECT	GO:0050715	positive regulation of cytokine secretion	3	0.842697	0.0877029	PTGER4, SYK, IRF3	335	25	16792	6.01504	1	1	0.999452
GOTERM_BP_DIRECT	GO:0000375	RNA splicing, via transesterification reactions	3	0.842697	0.0877029	SF3B3, DDX23, PRPF8	335	25	16792	6.01504	1	1	0.999452
GOTERM_BP_DIRECT	GO:0046580	negative regulation of Ras protein signal transduction	3	0.842697	0.0877029	RASA3, MAPKAP1, RASA2	335	25	16792	6.01504	1	1	0.999452
GOTERM_BP_DIRECT	GO:0019216	regulation of lipid metabolic process	3	0.842697	0.0938072	BCL11B, EDF1, IRS2	335	26	16792	5.7837	1	1	0.999452
GOTERM_BP_DIRECT	GO:0072201	negative regulation of mesenchymal cell proliferation	2	0.561798	0.0955847	CTNNBIP1, PTN	335	5	16792	20.0501	1	1	0.999452
GOTERM_BP_DIRECT	GO:0015031	protein transport	13	3.65169	0.0975185	DGKD, RAB5C, SEC16A, SNAP23, GOSR1, VPS37C, TRAM2, ARFGAP2, RUFY1, SEC61A2, TIMM10B, DOPEY2, EXOC2	335	395	16792	1.6497	1	1	0.999452
GOTERM_CC_DIRECT	GO:0005654	nucleoplasm	103	28.9326	3.19996e-12	SMARCB1, ACTB, LOXL2, CCND3, OSBP, SAP130, LONP1, TLE1, IMP3, ANXA13, CTNNBIP1, CSNK2A2, DYRK1A, MYT1, PRKAB1, DDX39A, CCNE1, DDIT3, PSME3, SRSF2, SNRNP200, VCP, MTMR3, DHX8, PSMD13, TUBGCP2, EPAS1, MAPKAP1, FLII, CUL2, UBR4, PRPF8, PDCD11, TPR, EP400, RAB11FIP2, RBM10, EGR1, CREBBP, CPSF7, BRPF1, PCIF1, IRF2BP1, SMARCA2, SMARCA4, BCL9, SMTN, CALM3, TAB1, CDK13, MUS81, PPP1R13B, MCM7, SNAP23, ELA…	341	2784	18224	1.97723	1.248e-09	1.24798e-09	1.21278e-09
GOTERM_CC_DIRECT	GO:0005829	cytosol	112	31.4607	7.40762e-11	WIPF2, IRS2, APEH, ACTB, ACTG1, LGALS4, RNF114, LAMP1, ANPEP, OSBP, PIP4K2C, MAP3K5, TLE1, CTNNBIP1, CSNK2A2, ATG13, PRKAB1, BCR, NISCH, DOPEY2, CCNE1, DDIT3, PSME3, TXNIP, PFN1, RPL28, PI4K2A, VCL, VCP, MTMR3, CDCA3, PSMD13, TUBGCP2, EPAS1, MAPKAP1, CUL2, KLHL12, RASGRP2, ADH6, PDCD11, RNF216, PRDX1, PLCG2, RIPK1, STAP2, KIF3C, PMM1, ZBTB16, SEC16A, UCKL1, GNB1, PI4KA, CALM3, TAB1, MAP3K12, MCM7…	341	3315	18224	1.80561	2.88897e-08	1.44449e-08	1.40374e-08
GOTERM_CC_DIRECT	GO:0005634	nucleus	147	41.2921	1.22031e-07	DGKD, SMARCB1, ZMYND8, ACTG1, LOXL2, CCND3, RNF114, ZXDC, OSBP, COTL1, LONP1, CDK5RAP3, PDGFRB, TLE1, USP4, IMP3, PUS1, CTNNBIP1, CSNK2A2, DYRK1A, MYT1, PRKAB1, RUFY1, DDX39A, CCNE1, DDIT3, PSME3, SRSF2, TXNIP, CCDC86, PFN1, SNRNP200, FTO, ZNF395, ZNF324B, VCP, DHX8, PSMD13, EPAS1, MAPKAP1, PRPF8, SLC9A3R1, NUAK2, PDCD11, RNF216, PRDX1, TPR, RBM10, ZNF266, CTC1, EGR1, ZNF142, CREBBP, CPSF7, BRPF1…	341	5415	18224	1.4508	4.75908e-05	1.5864e-05	1.54165e-05
GOTERM_CC_DIRECT	GO:0016020	membrane	72	20.2247	2.30638e-06	FKBP11, MCM7, LAMC2, ITGAL, ELAVL1, HK2, ACTB, LOXL2, ACTG1, MED12, GYS1, LAMP1, OSBP, LONP1, RPLP2, PLXNC1, PIP4K2C, SPTAN1, CDK5RAP3, PDGFRB, CAD, TUFM, SIGIRR, EML4, NISCH, BCR, ITPKB, NCOR1, DDX39A, IRF4, CDHR1, PSME3, HCLS1, TMBIM6, PFN1, RBM23, SNRNP200, RPL28, PI4K2A, EXOC2, MTMR3, PSMD13, TUBGCP2, PNKP, USO1, GOSR1, ATP5A1, UBR4, PTN, PRPF8, GIGYF2, SLC9A3R1, NCSTN, RPL14, STX5, STX4, FIL…	341	2200	18224	1.74904	0.000899086	0.000224872	0.00021853
GOTERM_CC_DIRECT	GO:0016607	nuclear speck	15	4.21348	2.61988e-05	FTO, POLDIP3, EPAS1, ZBTB16, MBD1, DYRK1A, YLPM1, TFIP11, PRPF8, NXF1, NUAK2, EP400, SRSF2, PRPF31, CDK13	341	201	18224	3.98827	0.0101656	0.00164499	0.00159859
GOTERM_CC_DIRECT	GO:0005730	nucleolus	35	9.83146	2.91603e-05	MUS81, SMARCB1, SF3B3, PNKP, CUL2, DDX23, USO1, SIX1, PHF8, MED12, HIRIP3, PDCD11, POLR2A, OSBP, DGCR8, CDK5RAP3, RPL19, NOP56, CDV3, RBM14, COG7, TLE1, IMP3, MCRS1, ZBTB16, FOXJ2, TFIP11, EDF1, SIRT7, SMARCA4, RBL2, GPRC5B, TSR1, CCDC86, SLC29A2	341	857	18224	2.18261	0.0113083	0.00164499	0.00159859
GOTERM_CC_DIRECT	GO:0005737	cytoplasm	133	37.3596	2.95254e-05	IPO13, DGKD, ZMYND8, APEH, ACTB, STK10, CCND3, LAMP1, OSBP, COTL1, LONP1, UBAP2L, TMSB10, CDK5RAP3, PDGFRB, CHIA, TLE1, USP4, CTNNBIP1, MYT1, EML4, RUFY1, DDX39A, DDIT3, PSME3, SPECC1L, SIK3, TXNIP, PFN1, RPL28, CARS2, ZNF395, VCP, MTMR3, DHX8, TUBGCP2, EPAS1, MAPKAP1, FLII, UBR4, SLC9A3R1, NUAK2, SEC14L1, PRDX1, TPR, RIPK1, EGR1, UVRAG, CREBBP, BRPF1, PMM1, IQSEC1, SEC16A, RANBP17, SMTN, PI4KA, …	341	5222	18224	1.36114	0.011449	0.00164499	0.00159859
GOTERM_CC_DIRECT	GO:0005681	spliceosomal complex	9	2.52809	0.000373581	SF3A1, DDX39A, SF3B3, DHX8, SRSF2, DHX16, TFIP11, SNRNP200, PRPF8	341	94	18224	5.11687	0.135604	0.0164793	0.0160145
GOTERM_CC_DIRECT	GO:0005913	cell-cell adherens junction	17	4.77528	0.000400869	NOP56, USO1, GIGYF2, ADD1, PDLIM1, LASP1, PUF60, PPME1, PRDX1, MICALL1, PI4KA, RPL14, STX5, UBAP2, PFN1, SPTAN1, VCL	341	323	18224	2.81278	0.144757	0.0164793	0.0160145
GOTERM_CC_DIRECT	GO:0005925	focal adhesion	19	5.33708	0.000422546	PDGFRB, FLII, SNAP23, RHOA, ADD1, ACTB, ACTG1, PDLIM1, APBB1IP, CCND3, LASP1, NCSTN, CSRP1, PI4KA, RPLP2, PTK2B, PFN1, VCL, RPL19	341	391	18224	2.59697	0.15196	0.0164793	0.0160145
GOTERM_CC_DIRECT	GO:0000790	nuclear chromatin	12	3.37079	0.00104151	NCOA1, CALCOCO1, CREBBP, SMARCB1, NCOR1, CITED2, WBP2, MBD1, ARID1A, SMARCA2, ACTB, SMARCA4	341	193	18224	3.32287	0.333956	0.0369261	0.0358846
GOTERM_CC_DIRECT	GO:0071564	npBAF complex	4	1.1236	0.00124956	SMARCB1, ARID1A, SMARCA2, SMARCA4	341	12	18224	17.8143	0.385923	0.0406109	0.0394654
GOTERM_CC_DIRECT	GO:0071565	nBAF complex	4	1.1236	0.00201099	SMARCB1, ARID1A, SMARCA2, SMARCA4	341	14	18224	15.2694	0.543915	0.0603297	0.0586281
GOTERM_CC_DIRECT	GO:0016514	SWI/SNF complex	4	1.1236	0.00247922	SMARCB1, ARID1A, SMARCA2, SMARCA4	341	15	18224	14.2514	0.620194	0.0690639	0.067116
GOTERM_CC_DIRECT	GO:0071013	catalytic step 2 spliceosome	7	1.96629	0.00751047	SF3A1, SF3B3, DHX8, DDX23, TFIP11, SNRNP200, PRPF8	341	92	18224	4.0663	0.947142	0.189889	0.184534
GOTERM_CC_DIRECT	GO:0043209	myelin sheath	9	2.52809	0.00779033	VCP, TUBA1B, WDR1, PRDX1, ATP5A1, GNB1, ACTB, TUFM, ACTG1	341	152	18224	3.16438	0.952647	0.189889	0.184534
GOTERM_CC_DIRECT	GO:0070062	extracellular exosome	69	19.382	0.0132055	WDR1, SNAP23, ETFB, APEH, ITGAL, ACTB, ACTG1, STK10, TUBA1B, LASP1, CSRP1, LAMP1, ANPEP, COTL1, RPLP2, THSD7A, PIP4K2C, ANXA9, SPTAN1, PDGFRB, SZT2, RNASET2, CAD, ANXA13, VPS37C, EDF1, RHOA, TUFM, RBL2, BCR, ALDH1A3, DOPEY2, GPRC5B, CRISPLD2, SRSF2, PECAM1, PABPC3, PFN1, RPL28, VCL, CRP, LRRC15, VCP, RAB5C, PSMD13, DDX23, ATP5A1, NCALD, ADH6, KRT33B, SLC9A3R1, NCSTN, PPP1R7, PRDX1, RPL14, PLCG2, …	341	2811	18224	1.31183	0.994397	0.302949	0.294404
GOTERM_CC_DIRECT	GO:0045121	membrane raft	10	2.80899	0.015644	SLC9A3R1, GPRC5B, ANXA13, PECAM1, PTK2B, RIPK1, FYN, PI4K2A, VCL, TGFBR2	341	206	18224	2.59431	0.997865	0.338953	0.329393
GOTERM_CC_DIRECT	GO:0031201	SNARE complex	5	1.40449	0.0170136	SNAP23, GOSR1, STX5, VAMP1, STX4	341	53	18224	5.04178	0.99876	0.349226	0.339376
GOTERM_CC_DIRECT	GO:0030133	transport vesicle	6	1.68539	0.0325856	OVGP1, CRISPLD2, GOSR1, USO1, PRG2, NPTX1	341	95	18224	3.37534	0.999998	0.635419	0.617497
GOTERM_CC_DIRECT	GO:0005682	U5 snRNP	3	0.842697	0.0392441	DDX23, SNRNP200, PRPF8	341	17	18224	9.43109	1	0.72882	0.708263
GOTERM_CC_DIRECT	GO:0005768	endosome	9	2.52809	0.0614636	DOPEY2, FYN, STX4, NGF, RAB11FIP2, SORL1, PI4K2A, RHOA, TJAP1	341	225	18224	2.13771	1	1	0.974293
GOTERM_CC_DIRECT	GO:0043234	protein complex	13	3.65169	0.0865151	UVRAG, SMARCB1, SYK, CAD, PTPN11, ACTB, SMARCA4, BCR, STIM1, TAB1, PI4K2A, VCL, CDK5RAP3	341	412	18224	1.6863	1	1	0.974293
GOTERM_MF_DIRECT	GO:0005515	protein binding	241	67.6966	1.13857e-13	IPO13, SMARCB1, ZMYND8, WIPF2, ACTB, GPATCH8, ZXDC, LONP1, UBAP2L, MYOZ2, CDK5RAP3, COG7, IMP3, CSNK2A2, TM4SF4, ATG13, PRKAB1, BCR, RUFY1, SIGIRR, NISCH, C19ORF60, DDX39A, DDIT3, PSME3, SIK3, CCDC86, TXNIP, PFN1, RPL28, PI4K2A, PRR14, MTMR3, NLRX1, CDCA3, DHX8, EPAS1, MAPKAP1, FLII, CIAO1, KRT33B, NCSTN, SEC14L1, NUAK2, RNF216, PDCD11, PRDX1, PLCG2, GSE1, RAB11FIP2, RBM10, ZNF266, CTC1, EGR1, CR…	336	8785	16881	1.37827	6.40168e-11	6.39874e-11	6.33043e-11
GOTERM_MF_DIRECT	GO:0044822	poly(A) RNA binding	51	14.3258	7.11742e-08	ZC3H4, APEH, ELAVL1, GPATCH8, MECP2, CSRP1, DHX16, UBAP2L, RBM14, IMP3, PUS1, EDF1, PPRC1, TUFM, DDX39A, SRSF2, CCDC86, PFN1, SNRNP200, RPL28, VCP, DHX8, POLDIP3, USO1, MEPCE, DDX23, ATP5A1, PRPF8, GIGYF2, ADD1, TBRG4, NXF1, PUF60, POLR2A, PDCD11, PRDX1, TPR, RPL14, RBM10, RPL19, NOP56, SF3A1, CPSF7, YLPM1, HUWE1, CS, TSR1, RBM42, PRPF31, UBAP2, CDK13	336	1129	16881	2.26953	3.99991e-05	2e-05	1.97864e-05
GOTERM_MF_DIRECT	GO:0003713	transcription coactivator activity	17	4.77528	3.78511e-05	NCOA1, CREBBP, CALCOCO1, SMARCB1, CITED2, USP21, EDF1, ARID1A, SMARCA2, SMARCA4, PDLIM1, MED12, RXRB, MNT, CCNE1, SAP130, LPIN1	336	248	16881	3.44394	0.021048	0.00709077	0.00701507
GOTERM_MF_DIRECT	GO:0001105	RNA polymerase II transcription coactivator activity	7	1.96629	8.07772e-05	MED12, NCOA1, CREBBP, CITED2, WBP2, SMARCA2, SMARCA4	336	37	16881	9.50507	0.0443835	0.0113492	0.011228
GOTERM_MF_DIRECT	GO:0019901	protein kinase binding	20	5.61798	0.000196236	PDGFRB, CEP68, SYK, MAPKAP1, IRS2, ELAVL1, ATG13, PRKAB1, GYS1, CCND3, GPRC5B, CCNE1, PPME1, HCLS1, CALM3, RAB11FIP2, CDK5RAP3, EXOC2, MAP3K12, MAP3K5	336	376	16881	2.6724	0.10443	0.0220569	0.0218214
GOTERM_MF_DIRECT	GO:0098641	cadherin binding involved in cell-cell adhesion	17	4.77528	0.00023646	NOP56, USO1, GIGYF2, ADD1, PDLIM1, LASP1, PUF60, PPME1, PRDX1, MICALL1, PI4KA, RPL14, STX5, UBAP2, PFN1, SPTAN1, VCL	336	290	16881	2.94517	0.124453	0.0221484	0.021912
GOTERM_MF_DIRECT	GO:0005524	ATP binding	48	13.4831	0.00106935	VCP, DGKD, NLRX1, MCM7, DHX8, PNKP, DDX23, ATP5A1, ATP10A, HK2, ACTB, ACTG1, STK10, NUAK2, LONP1, EP400, DHX16, PTK2B, RIPK1, FYN, KIF1B, KIF3C, PIP4K2C, MAP3K5, PDGFRB, SYK, STRADA, CAD, CSNK2A2, DYRK1A, CTPS2, SMARCA2, SMARCA4, TGFBR2, UCKL1, BCR, ITPKB, PSMC5, DDX39A, SIK3, PI4KA, SNRNP200, CDK13, MET, CARS2, PI4K2A, MCM2, MAP3K12	336	1495	16881	1.61309	0.451901	0.0858538	0.0849373
GOTERM_MF_DIRECT	GO:0003712	transcription cofactor activity	7	1.96629	0.00283163	MED12, PSMC5, CALCOCO1, CREBBP, BTG1, IRF3, ZMYND8	336	71	16881	4.95335	0.796814	0.198922	0.196798
GOTERM_MF_DIRECT	GO:0010385	double-stranded methylated DNA binding	3	0.842697	0.00377398	MECP2, EGR1, MBD1	336	5	16881	30.1446	0.880565	0.233999	0.231501
GOTERM_MF_DIRECT	GO:0042802	identical protein binding	27	7.58427	0.00416369	VCP, DHX8, KLHL12, APEH, ACTB, ACTG1, STK10, PUF60, PRDX1, MICALL1, RIPK1, FYN, PIP4K2C, RBM10, ZHX2, TLE1, USP4, ZBTB16, CAD, FOXJ2, DYRK1A, NISCH, DDX39A, STIM1, IRF3, PSME3, SNRNP200	336	749	16881	1.81109	0.904141	0.233999	0.231501
GOTERM_MF_DIRECT	GO:0003682	chromatin binding	17	4.77528	0.00525697	NCOA1, CREBBP, CALCOCO1, CITED2, MBD1, ZMYND8, SIX1, SIRT7, SMARCA2, LOXL2, PHF8, MECP2, MED12, MNT, SIN3B, TPR, EP400	336	391	16881	2.18439	0.948296	0.268583	0.265716
GOTERM_MF_DIRECT	GO:0005484	SNAP receptor activity	5	1.40449	0.00724999	SNAP23, GOSR1, STX5, VAMP1, STX4	336	39	16881	6.44116	0.98325	0.339541	0.335916
GOTERM_MF_DIRECT	GO:0019904	protein domain specific binding	11	3.08989	0.00883534	MED12, CEP68, MECP2, VCP, EFS, LAMP1, ZBTB16, OSBP, IRS2, PTPN11, CALM3	336	208	16881	2.65698	0.993177	0.381958	0.377881
GOTERM_MF_DIRECT	GO:0008134	transcription factor binding	13	3.65169	0.0115795	CREBBP, PPP1R13B, TLE1, EPAS1, WWP2, PPRC1, ADD1, SMARCA4, MECP2, PSMC5, PDCD11, IRF4, DDIT3	336	284	16881	2.29977	0.998564	0.426878	0.422321
GOTERM_MF_DIRECT	GO:0047485	protein N-terminus binding	7	1.96629	0.0127592	NCOA1, MECP2, ZMYND8, CSNK2A2, STX5, EXOC2, SMARCA4	336	97	16881	3.62564	0.999266	0.426878	0.422321
GOTERM_MF_DIRECT	GO:0030957	Tat protein binding	3	0.842697	0.0128906	SMARCB1, ACTB, SMARCA4	336	9	16881	16.747	0.999319	0.426878	0.422321
GOTERM_MF_DIRECT	GO:0000149	SNARE binding	5	1.40449	0.0129127	UVRAG, GOSR1, STX5, VAMP1, STX4	336	46	16881	5.46099	0.999327	0.426878	0.422321
GOTERM_MF_DIRECT	GO:0001106	RNA polymerase II transcription corepressor activity	4	1.1236	0.0143627	TLE1, SIN3B, CITED2, ZMYND8	336	26	16881	7.7294	0.999706	0.448435	0.443647
GOTERM_MF_DIRECT	GO:0004713	protein tyrosine kinase activity	8	2.24719	0.0169158	BCR, PDGFRB, FGF16, SYK, DYRK1A, PTK2B, FYN, MET	336	133	16881	3.02202	0.999931	0.500352	0.49501
GOTERM_MF_DIRECT	GO:0030374	ligand-dependent nuclear receptor transcription coactivator activity	5	1.40449	0.0183139	MED12, NCOA1, RBM14, CALCOCO1, PPRC1	336	51	16881	4.9256	0.999969	0.51462	0.509126
GOTERM_MF_DIRECT	GO:0008026	ATP-dependent helicase activity	4	1.1236	0.0193255	DHX8, DDX23, DHX16, SNRNP200	336	29	16881	6.9298	0.999983	0.517187	0.511665
GOTERM_MF_DIRECT	GO:0003714	transcription corepressor activity	10	2.80899	0.0204329	MECP2, ZHX2, MNT, NCOR1, CITED2, DDIT3, SRSF2, CBFA2T2, LOXL2, SMARCA4	336	203	16881	2.47493	0.999991	0.521967	0.516394
GOTERM_MF_DIRECT	GO:0032403	protein complex binding	10	2.80899	0.0222237	NCOA1, SLC9A3R1, CUL2, GNB1, HCLS1, PTK2B, RIPK1, TAB1, ITGAL, RBM10	336	206	16881	2.43889	0.999997	0.543032	0.537234
GOTERM_MF_DIRECT	GO:0008013	beta-catenin binding	6	1.68539	0.0235402	MED12, SLC9A3R1, BCL9, CALCOCO1, CTNNBIP1, VCL	336	82	16881	3.67618	0.999998	0.551234	0.545349
GOTERM_MF_DIRECT	GO:0070403	NAD+ binding	3	0.842697	0.0265086	ALDH1A3, SIRT7, SIRT3	336	13	16881	11.5941	1	0.586359	0.580098
GOTERM_MF_DIRECT	GO:0005088	Ras guanyl-nucleotide exchange factor activity	7	1.96629	0.0271269	PDGFRB, FGF16, IRS2, FYN, CALM3, GFRA2, SPTAN1	336	115	16881	3.05815	1	0.586359	0.580098
GOTERM_MF_DIRECT	GO:0016887	ATPase activity	9	2.52809	0.0300797	VCP, PSMC5, DDX39A, ATP5A1, DHX16, KIF1B, KIF3C, SMARCA2, SMARCA4	336	183	16881	2.47087	1	0.626104	0.619419
GOTERM_MF_DIRECT	GO:0001104	RNA polymerase II transcription cofactor activity	4	1.1236	0.0341348	MED12, RBM14, PPRC1, MED13L	336	36	16881	5.58234	1	0.669893	0.662741
GOTERM_MF_DIRECT	GO:0046934	phosphatidylinositol-4,5-bisphosphate 3-kinase activity	5	1.40449	0.0345674	PDGFRB, FGF16, IRS2, PTPN11, FYN	336	62	16881	4.0517	1	0.669893	0.662741
GOTERM_MF_DIRECT	GO:0019903	protein phosphatase binding	5	1.40449	0.0363549	VCP, PPME1, IRS2, MET, MAP3K5	336	63	16881	3.98739	1	0.681049	0.673778
GOTERM_MF_DIRECT	GO:0070300	phosphatidic acid binding	3	0.842697	0.0392254	MAPKAP1, MICALL1, RAPGEF6	336	16	16881	9.4202	1	0.682698	0.675409
GOTERM_MF_DIRECT	GO:0004004	ATP-dependent RNA helicase activity	5	1.40449	0.0400872	DDX39A, DHX8, DDX23, DHX16, SNRNP200	336	65	16881	3.8647	1	0.682698	0.675409
GOTERM_MF_DIRECT	GO:0000980	RNA polymerase II distal enhancer sequence-specific DNA binding	5	1.40449	0.0400872	MED12, SMARCB1, ZBTB16, ACTB, SMARCA4	336	65	16881	3.8647	1	0.682698	0.675409
GOTERM_MF_DIRECT	GO:0002039	p53 binding	5	1.40449	0.0440296	CREBBP, SMARCB1, PPP1R13B, PSME3, SMARCA4	336	67	16881	3.74933	1	0.727784	0.720014
GOTERM_MF_DIRECT	GO:0003779	actin binding	11	3.08989	0.051713	MARCKSL1, SMTN, FLII, COTL1, HCLS1, PFN1, MYOZ2, SPTAN1, NCALD, ADD1, VCL	336	278	16881	1.98796	1	0.830362	0.821497
GOTERM_MF_DIRECT	GO:0043548	phosphatidylinositol 3-kinase binding	3	0.842697	0.0537728	PDGFRB, IRS2, FYN	336	19	16881	7.9328	1	0.839453	0.830491
GOTERM_MF_DIRECT	GO:0004672	protein kinase activity	13	3.65169	0.0553187	SYK, STRADA, CSNK2A2, CAD, DYRK1A, PRKAB1, TBRG4, SIK3, RIPK1, CDK13, MET, MAP3K12, MAP3K5	336	359	16881	1.81931	1	0.840247	0.831276
GOTERM_MF_DIRECT	GO:0004715	non-membrane spanning protein tyrosine kinase activity	4	1.1236	0.062907	SYK, DYRK1A, PTK2B, FYN	336	46	16881	4.36879	1	0.927457	0.917556
GOTERM_MF_DIRECT	GO:0016922	ligand-dependent nuclear receptor binding	3	0.842697	0.0643609	NCOA1, NCOR1, ARID1A	336	21	16881	7.1773	1	0.927457	0.917556
GOTERM_MF_DIRECT	GO:0005200	structural constituent of cytoskeleton	6	1.68539	0.0680849	TUBA3D, TUBA1B, TUBGCP2, SPTAN1, ACTB, ACTG1	336	110	16881	2.74042	1	0.954984	0.944788
GOTERM_MF_DIRECT	GO:0004402	histone acetyltransferase activity	4	1.1236	0.0696696	NCOA1, CREBBP, SAP130, EDF1	336	48	16881	4.18676	1	0.954984	0.944788
GOTERM_MF_DIRECT	GO:0004843	thiol-dependent ubiquitin-specific protease activity	5	1.40449	0.0747141	USP20, USP21, USP4, USP34, ANKZF1	336	80	16881	3.14007	1	0.999746	0.989072
GOTERM_MF_DIRECT	GO:0070851	growth factor receptor binding	2	0.561798	0.077054	SLC9A3R1, FYN	336	4	16881	25.1205	1	1	0.991087
GOTERM_MF_DIRECT	GO:0000166	nucleotide binding	12	3.37079	0.0868857	NXF1, RBM14, CPSF7, PUF60, POLDIP3, SRSF2, RBM42, PABPC3, PPRC1, RBM23, ELAVL1, RBM10	336	348	16881	1.73245	1	1	0.991087
GOTERM_MF_DIRECT	GO:0004386	helicase activity	5	1.40449	0.0887715	DDX23, EP400, SNRNP200, SMARCA2, SMARCA4	336	85	16881	2.95536	1	1	0.991087
GOTERM_MF_DIRECT	GO:0038085	vascular endothelial growth factor binding	2	0.561798	0.0953741	PDGFRB, PTN	336	5	16881	20.0964	1	1	0.991087
GOTERM_MF_DIRECT	GO:0043426	MRF binding	2	0.561798	0.0953741	CREBBP, TSC22D3	336	5	16881	20.0964	1	1	0.991087
GOTERM_MF_DIRECT	GO:0097371	MDM2/MDM4 family protein binding	2	0.561798	0.0953741	PSME3, CDK5RAP3	336	5	16881	20.0964	1	1	0.991087
KEGG_PATHWAY	hsa04520	Adherens junction	9	2.52809	0.000240012	CREBBP, CSNK2A2, FYN, MET, RHOA, VCL, ACTB, ACTG1, TGFBR2	163	71	6879	5.34961	0.0480173	0.0494426	0.0480025
KEGG_PATHWAY	hsa05130	Pathogenic Escherichia coli infection	7	1.96629	0.00116525	TUBA3D, TUBA1B, HCLS1, FYN, RHOA, ACTB, ACTG1	163	51	6879	5.79249	0.212597	0.12002	0.116525
KEGG_PATHWAY	hsa04014	Ras signaling pathway	14	3.93258	0.00250315	PDGFRB, RAB5C, PTPN11, NGF, RASGRP2, RHOA, FGF16, RASA3, RASA2, GNB1, PLCG2, CALM3, MET, EXOC2	163	226	6879	2.61431	0.401775	0.127626	0.123909
KEGG_PATHWAY	hsa04611	Platelet activation	10	2.80899	0.00344878	APBB1IP, STIM1, SYK, SNAP23, PLCG2, FYN, RASGRP2, RHOA, ACTB, ACTG1	163	130	6879	3.24634	0.507481	0.127626	0.123909
KEGG_PATHWAY	hsa04015	Rap1 signaling pathway	13	3.65169	0.00384916	PDGFRB, ITGAL, NGF, RASGRP2, RHOA, ACTB, ACTG1, APBB1IP, FGF16, CALM3, PFN1, MET, RAPGEF6	163	210	6879	2.61253	0.546427	0.127626	0.123909
KEGG_PATHWAY	hsa03040	Spliceosome	10	2.80899	0.00401524	SF3A1, SF3B3, DHX8, PUF60, DDX23, SRSF2, DHX16, PRPF31, SNRNP200, PRPF8	163	133	6879	3.17312	0.561669	0.127626	0.123909
KEGG_PATHWAY	hsa05200	Pathways in cancer	19	5.33708	0.0049177	PTGER4, PDGFRB, CREBBP, EPAS1, FZD7, ZBTB16, CUL2, LAMC2, RASGRP2, RHOA, TGFBR2, BCR, RXRB, FGF16, CCNE1, TPR, GNB1, PLCG2, MET	163	393	6879	2.04032	0.636005	0.127626	0.123909
KEGG_PATHWAY	hsa04919	Thyroid hormone signaling pathway	9	2.52809	0.0055759	MED12, RXRB, NCOA1, CREBBP, NCOR1, PLCG2, ACTB, ACTG1, MED13L	163	115	6879	3.3028	0.682176	0.127626	0.123909
KEGG_PATHWAY	hsa04670	Leukocyte transendothelial migration	9	2.52809	0.0055759	PECAM1, PLCG2, PTK2B, PTPN11, ITGAL, RHOA, VCL, ACTB, ACTG1	163	115	6879	3.3028	0.682176	0.127626	0.123909
KEGG_PATHWAY	hsa04130	SNARE interactions in vesicular transport	5	1.40449	0.00792707	SNAP23, GOSR1, STX5, VAMP1, STX4	163	34	6879	6.20624	0.804369	0.152116	0.147686
KEGG_PATHWAY	hsa04070	Phosphatidylinositol signaling system	8	2.24719	0.00812272	ITPKB, MTMR3, DGKD, PI4KA, PLCG2, CALM3, PIP4K2C, PI4K2A	163	98	6879	3.4451	0.812121	0.152116	0.147686
KEGG_PATHWAY	hsa05169	Epstein-Barr virus infection	8	2.24719	0.0246989	PSMC5, SYK, IRF3, PSMD13, PLCG2, RIPK1, TAB1, ITGAL	163	122	6879	2.76737	0.994065	0.403668	0.391911
KEGG_PATHWAY	hsa00562	Inositol phosphate metabolism	6	1.68539	0.0254742	ITPKB, MTMR3, PI4KA, PLCG2, PIP4K2C, PI4K2A	163	71	6879	3.5664	0.994958	0.403668	0.391911
KEGG_PATHWAY	hsa05168	Herpes simplex infection	10	2.80899	0.0284597	NXF1, CREBBP, POLR2A, IRF3, MCRS1, CSNK2A2, SRSF2, PTPN11, TAB1, IFNA8	163	183	6879	2.30615	0.997312	0.418764	0.406567
KEGG_PATHWAY	hsa05100	Bacterial invasion of epithelial cells	6	1.68539	0.0362832	HCLS1, MET, RHOA, VCL, ACTB, ACTG1	163	78	6879	3.24634	0.999488	0.498289	0.483776
KEGG_PATHWAY	hsa04530	Tight junction	6	1.68539	0.0538033	HCLS1, RHOA, TJAP1, ACTB, TJP3, ACTG1	163	87	6879	2.91051	0.999988	0.692717	0.672541
KEGG_PATHWAY	hsa05131	Shigellosis	5	1.40449	0.0634096	HCLS1, PFN1, VCL, ACTB, ACTG1	163	64	6879	3.29707	0.999999	0.752742	0.730817
KEGG_PATHWAY	hsa04650	Natural killer cell mediated cytotoxicity	7	1.96629	0.0675816	SYK, PLCG2, PTK2B, PTPN11, FYN, ITGAL, IFNA8	163	122	6879	2.42145	0.999999	0.752742	0.730817
KEGG_PATHWAY	hsa05211	Renal cell carcinoma	5	1.40449	0.0694276	CREBBP, EPAS1, CUL2, PTPN11, MET	163	66	6879	3.19716	1	0.752742	0.730817
KEGG_PATHWAY	hsa04010	MAPK signaling pathway	11	3.08989	0.0748157	PDGFRB, FGF16, CACNA1I, DDIT3, RASA2, TAB1, NGF, RASGRP2, TGFBR2, MAP3K5, MAP3K12	163	253	6879	1.83489	1	0.770602	0.748157
