# Supplementary material for: Identifying Critical States of Complex Diseases by Single-Sample Jensen-Shannon Divergence
Source: Front Oncol. 2021 Jun 4;11:684781. doi: 10.3389/fonc.2021.684781 (PMC8212786; doi:10.3389/fonc.2021.684781)
Supplement: Supplementary file 3 [file DataSheet_3.xlsx]

## Sheet: name
				The high frequency genes in critical state of GSE5345, BLCA, CESC, and PAAD

## Sheet: GSE5345
GENE ID	Frequency（6）
GNAQ	6
HDAC4	6
FLNB	6
EIF4EBP2	6
HSP90B1	6
PAPPA	6
SMAD2	6
PICALM	6
NR2C2	6
GSPT1	6
LPP	6
PAPSS1	6
MORC4	6
RPL4	6
ZNF664	6
FASTKD2	6
GIT2	6
ETF1	6
TRIM13	6
FGD5	6
PTP4A1	6
KPNB1	6
CBL	6
GMPS	6
TFE3	6
PBX1	6
RABL3	6
GNL3	6
TNFRSF10B	6
ARGLU1	6
DAP	6
SLC20A2	6
TMEM125	6
LCAT	6
ABCC4	6
CENPE	6
PHB	6
ECE1	6
POLL	6
ATHL1	6
DAP3	6
ALDH1A2	6
RPL6	6
HOXB6	6
TSPAN18	6
SERINC5	6
PTBP1	6
AFAP1L2	6
ARPC2	6
TRAK1	6
SEC62	6
FAP	6
RAP1GDS1	6
TBC1D10B	6
ITSN2	6
CSF3R	6
TSTD2	6
PRKCD	6
SLC19A1	6
MAP3K1	6
JMJD1C	6
DLST	6
BLCAP	6
MAPK8	6
RBMX	6
ZFYVE19	6
SELL	6
ZNF273	6
SLC39A11	5
ATP1B3	5
MLL	5
ABCC6	5
BUB1	5
ADAMTS4	5
ZNF827	5
WBP11	5
PGAM1	5
AHCYL1	5
WWC2	5
TMPRSS12	5
MVP	5
SPP1	5
BAG1	5
CDK6	5
SLC16A14	5
C3orf58	5
EXOSC2	5
EDEM3	5
MYOM2	5
PMEPA1	5
B4GALT2	5
SPTLC2	5
TNFRSF10D	5
IKZF1	5
NCAPD2	5
MAGED2	5
PAK2	5
ZNF35	5
CCNC	5
SKIV2L2	5
UBE2I	5
RPH3AL	5
EXD2	5
AGFG1	5
YWHAH	5
FOSL2	5
VIM	5
PYCARD	5
CHD4	5
GGNBP2	5
STEAP2	5
ATXN7L3B	5
KRAS	5
JUP	5
ABCF1	5
KLHL24	5
STYXL1	5
HIF1A	4
COLEC12	4
LCP1	4
MINA	4
ASNS	4
DHX40	4
CD79B	4
GSTM4	4
HSP90AA1	4
THOC2	4
DDX54	4
AK4	4
EIF3D	4
CD151	4
PLEKHM3	4
TMEFF2	4
E2F2	4
ZZEF1	4
GATAD1	4
RSAD2	4
PRAME	4
PPARA	4
SLC35A4	4
CDC42	4
C22orf32	4
PTPN9	4
MTMR4	4
TLK1	4
TRIP13	4
THUMPD1	4
PSMD13	4
AATF	4
ICK	4
SPG11	4
RALB	4
PTPRA	4
WNK1	4
TXNL4A	4
FTH1	4
ELAC2	4
NIPBL	4
MEIS3	4
MAP2K1	4
GATSL3	4
STARD10	4
CASP1	4
SYNPO2	4
RAN	4
PTTG1IP	4
SERINC3	4
DNAJA2	4
RLF	4
DMTF1	4
CARD8	4
PLD2	4
CDK8	4
TRAM2	4
LSS	4
ATG3	4
ZNF814	4
MFI2	4
PTPRB	4
RPS9	4
VCAM1	4
MDM4	4
KDELR2	4
ERBB3	4
ATR	4
CCND1	4
ETV6	4
SLC26A2	4
ARL6IP1	4
RAD54L	4
BTG2	4
LAP3	4
MRPL16	4
BAHCC1	4
POLB	4
MTHFR	4
TRIP11	4
VLDLR	4
CDC7	4
ARIH2	4
BMP2K	4
PTK2	4
GAA	4
CSE1L	4
PHACTR2	4
GOT1	4
ZMYM2	4
EP300	4
ABR	4
DAAM1	4
CDH3	4
WDR37	4
GTPBP1	4
PLEKHB2	4
USP54	4
GNB1	4
CHST14	4
BET1L	4
NUDT21	4
RAB11A	4
RYK	4
PPP2R2A	4
CUL1	4
CRIP2	4
MGEA5	4
ACAP2	4
MYC	4
BTBD3	4
LASS2	4
PDXK	4
EIF3I	4
MAST2	4
C14orf179	4
BBS2	4
FTL	4
CTTNBP2NL	4
CENPT	4
PGD	4
TBC1D22A	4
NFKBIB	4
BYSL	4
RAD23B	4
FBL	4
NF2	4
CKB	4
TDRD6	4
HLA-DQB1	4
DFFA	4
STAT2	4
CD4	4
CTTN	4
GPX1	4
GNB2	4
ESR1	4
TACC2	4
TNS4	3
AMIGO3	3
C10orf46	3
ZKSCAN5	3
ZNF24	3
LDHA	3
DNAJC13	3
SYK	3
ZNF587	3
PHACTR4	3
RAD51AP1	3
TOP1	3
MKI67IP	3
SETDB1	3
PAX8/LOC654433/LOC440839	3
PPP6C	3
LRRC8D	3
MSH6	3
KLF7	3
DENND2D	3
CYFIP1	3
ALS2	3
DYRK1A	3
ZNF33B	3
TOX2	3
TMEM8A	3
NPAS2	3
IDH3B	3
PTP4A2	3
BCL10	3
UNC5B	3
LITAF	3
EPHA4	3
EPS15	3
DLG1	3
BUB1B	3
PTPRD	3
NOTCH3	3
CPNE3	3
PIGU	3
TOP2B	3
SYNE2	3
NDUFV3	3
UPRT	3
PSMG1	3
CTHRC1	3
FAM54B	3
IQGAP1	3
NOL12	3
ROD1	3
ECT2	3
SOCS2	3
DNAJC9	3
CLASP1	3
PDS5A	3
PRKAR2A	3
SLC24A3	3
SRSF2IP	3
ATP2B4	3
CCND2	3
ENTPD7	3
JAGN1	3
STRADA	3
NBL1	3
ZNF609	3
MFHAS1	3
EZR	3
STK38L	3
USP25	3
ERLIN1	3
LENG8	3
MEIS1	3
ANKRD12	3
FDFT1	3
LONRF1	3
TSEN15	3
HNRNPC	3
MAPK10	3
CD14	3
PRKAR1A	3
ABI1	3
DSG3	3
PALLD	3
MCM4	3
CDCA7	3
PA2G4	3
TMEM48	3
RBBP6	3
C22orf30	3
ATF1	3
MARCKSL1	3
WNT5A	3
EVI2B	3
RBM19	3
DPY19L1	3
CD36	3
DOCK1	3
MFAP3L	3
STX3	3
DEDD2	3
BCL7A	3
ATP2C2	3
RPS6KA3	3
MAPK13	3
BCL3	3
ZNF623	3
SIVA1	3
ELK1	3
ARRB1	3
AP1B1	3
ALPL	3
CCNI2	3
JUNB	3
TP53	3
CDH1	3
ADAMTSL4	3
RAB39	3
HEPH	3
CYR61	3
PABPC1	3
RAD50	3
GRK5	3
GIGYF2	3
HGS	3
STAT1	3
AGPAT5	3
POP1	3
PFDN1	3
TUBA4A	3
LIG3	3
XPA	3
ERGIC3	3
ERBB4	3
SP140	3
SRPK2	3
A2ML1	3
TSC22D3	3
PMF1	3
ARHGAP26	3
ATF2	3
XRCC3	3
RPS18	3
ANXA6	3
TRIM25	3
FOXK1	3
DDX5	3
RFC4	3
ATXN7L3	3
USP15	3
PIK3C2A	3
SLC1A3	3
ALMS1	3
CPA4	3
P2RX1	3
CD24	3
PCDHGA11*	3
TMEM33	3
GCM1	3
TUBB	3
AKAP2/ PALM2-AKAP2	3
EIF2A	3
CSK	3
DDX10	3
PHLDB2	3
SS18	3
TYK2	3
THOC7	3
PRKD3	3
MCAM	3
PMS2	3
ZNF652	3
GAS6	3
PPP2R1B	3
NCK1	3
SDC1	3
ACIN1	3
RPL18A	3
MAPK1	3
MLH1	3
ELMOD2	3
MAGI1	3
SEMA4D	3
CHMP4B	3
BAG4	3
YES1	3
MLL3	3
UBE4B	3
CLASP2	3
DEK	3
TIMP2	3
AKAP8	3
HINT1	3
MTMR14	3
IVD	3
AP2M1	3
SKP1	3
CDH18	3
MRPL28	3
PINK1	3
SON	3
PAK1	3
KIT	3
PDCD2	3
DSCR3	3
NCOR1	3
RAB7A	3
NUCKS1	3
MYO10	3
RPL15	2
ICOSLG	2
BRP44L	2
FN1	2
CSTF2T	2
ITGAV	2
CHMP2A	2
METTL13	2
FARP1	2
CUL3	2
SUMO1	2
NUDCD2	2
SLC20A1	2
TC2N	2
HHAT	2
KCTD21	2
RNF14	2
SMG1	2
CNST	2
PTEN	2
USP8	2
KAT2B	2
NUDCD3	2
IQGAP2	2
NCOA4	2
PPP2R5E	2
TRAPPC8	2
NOV	2
USP12	2
ZBTB1	2
LRP11	2
STAR	2
EPHB6	2
TMEM19	2
TWF1	2
TOP2A	2
BUB3	2
KIF13B	2
SPICE1	2
FBXW11	2
DNAJA3	2
BAI1	2
LUC7L2	2
NUP88	2
ARCN1	2
RAPGEF1	2
CLUAP1	2
PTPRG	2
FOSL1	2
UVRAG	2
BBS10	2
ATP8B4	2
RAD23A	2
PTPN12	2
NAPEPLD	2
AIM1L	2
IRF1	2
NSMCE1	2
UBE2E3	2
C16orf72	2
ADD1	2
EPHX2	2
SMEK1	2
BBS4	2
FAM36A/ NCRNA00201	2
MPZL3	2
ZC3HAV1	2
TPD52L1	2
CNOT1	2
ERBB2	2
ZNF514	2
PPP1CA	2
APC	2
NCOA2	2
EIF5	2
HNRNPA0	2
CACYBP	2
DIP2C	2
GLOD4	2
CREB1	2
RFC3	2
OBSL1	2
ATG13	2
LRCH1	2
KIAA1324	2
prkrip1	2
NF1	2
PPP1R8	2
TMPRSS2	2
MRPL50	2
DDB2	2
EIF2AK2	2
C3orf37	2
BCL9	2
ZAP70	2
DDX47	2
CEBPG	2
ASXL1	2
JAZF1	2
CRIM1	2
TNC	2
WDFY3	2
XG	2
ZCCHC7	2
INSR	2
NCKIPSD	2
EXOC6B	2
AXL	2
YWHAE	2
CDK7	2
DAPK1	2
RPLP1	2
OCIAD1	2
BNIP2	2
ZDHHC20	2
GLA	2
MAP4	2
CXCL9	2
CAMK2G	2
YARS	2
CCPG1	2
NR2F1	2
MUC1	2
ATF3	2
SPCS3	2
PELI2	2
ZBTB17	2
SLC14A1	2
PPP2R5C	2
ADD3	2
ACPP	2
TMEM176A	2
BICD1	2
WNT9A	2
BMI1	2
EPAS1	2
KIF3B	2
MATR3	2
PIK3CA	2
CD3D	2
C20orf96	2
UBAP2L	2
FNDC3A	2
PPP2R3A	2
CLTB	2
PPWD1	2
NPC1	2
EPB41L3	2
KCTD18	2
COMT	2
SDC4	2
IGF1	2
TTK	2
HERC1	2
BMPR1A	2
MED21	2
CD80	2
AFMID	2
BCL2	2
B4GALT5	2
MLLT3	2
ITPR2	2
ABCC3	2
Ube2h	2
SCYL2	2
NUPR1	2
IFIT5	2
MON2	2
DZIP1	2
ALS2CL	2
ACSF2	2
MKL1	2
AFF3	2
USP5	2
NBPF10	2
ACP1	2
TMUB2	2
KDM4C	2
HUNK	2
KIAA0664	2
NLRP1	2
GJC1	2
CDK4	2
AIF1L	2
SMAP2	2
TBRG4	2
ATG16L2	2
SLC38A1	2
SPRYD4	2
CSNK2B	2
STARD13	2
STAT3	2
HCK	2
CLK2	2
ABCB7	2
MCM7	2
KARS	2
SOCS3	2
ATP9A	2
PPP2R4	2
CENPF	2
PTPRH	2
SMAD5	2
CNTNAP2	2
ABL1	2
CXCL17	2
KIAA0368	2
SYS1	2
TCTA	2
TRIP6	2
BCAS2	2
JTB	2
ATP13A3	2
ACAD11	2
BCAR1	2
DGKQ	2
RAB8A	2
AIM1	2
IFITM1	2
MTA1	2
CD47	2
SUMO3	2
NOTCH4	2
GNPTAB	2
CEP70	2
RPL3	2
BFAR	2
TAF8	2
VHL	2
SLC26A3	2
AKAP11	2
LPCAT2	2
XRCC1	2
AKT1	2
ANAPC5	2
MLST8	2
USP9X	2
MAPK3	2
ARHGEF2	2
RELA	2
EFNA5	2
SLC25A23	2
C20orf117	2
GNAS	2
BCL2L1	2
TRAF3IP3	2
FLJ22184	2
IP6K2	2
FADD	2
PRCC	2
NAT8L	2
TMF1	2
MMP2	2
KDELC2	2
GOT2	2
SRPX2	2
SRC	2
PARP1	2
SUPT4H1	2
MOV10	2
MAPKAPK3	2
C1orf59	2
FASN	2
S100B	2
TSPAN7	2
SEZ6L	2
VEGFA	2
JMJD6	2
PTOV1	2
RNF19B	2
RAB2A	2
ZW10	2
ZBTB48	2
PRMT2	2
HEY2	2
BLZF1	2
ZNF197	2
PRKACB	2
OGFOD2	2
NOL10	2
MTA2	2
SH3GL1	2
UBN2	2
FOXK2	2
SNRPD2	2
UPF3A	2
RRAS	2
PRKCZ	2
C19orf48	2
VEGFB	2
ERCC5	2
NOLC1	2
NFIX	2
ST6GAL1	2
TAF15	2
C1orf151	2
LHX4	2
CD59	2
AMOTL1	2
UBE2N	2
PRKCA	2
ADK	2
MXI1	2
SPIN1	2
DLG5	2
CXCL2	2
PRRX1	2
PRMT1	2
ROCK1	2
PRKDC	2
FAU	2
CD9	2
TIAM2	2
ST7	2
DAPK3	2
PACSIN2	2
DDAH1	2
HELLS	2
ACACA	2
KIF1C	2
C12orf4	2
TRIP12	2
CASP6	2
MTA3	2
MECOM	2
MNAT1	2
DEFB1	2
CSNK2A2	2
STX6	2
EIF3E	2
PTCD1/ ATP5J2-PTCD1	2
SEC24C	2
HBP1	2
SYNE1	2
MBNL3	2
CHD2	2
CHSY1	2
IK	2
JOSD1	2
WIPF1	2
ABCC5	2
ANAPC7	2
DGKA	2
PPP1CC	2
NAA40	2
CD44	2
SH3BP4	2
ARL17B	2
RAB9A	2
BCAS1	2
CEP350	2
TNRC6B	2
ANKRD54	2
FAIM2	2
ANXA4	2
BCL9L	2
IRS1	2
SEC11A	2
CCDC149	2
VCL	2
PRKCI	2

## Sheet: BLCA
Gene	frequency(130)
DNAH9	70
RELN	65
LRRC2	53
HAND2	44
HPGDS	41
FXYD6	40
TSC22D1	40
RBMS3	37
ADCY2	36
MYOT	36
WISP2	35
HLF	34
CYR61	33
TPSAB1	33
COL14A1	32
OXER1	32
KLF9	31
TMEM100	30
CREB5	29
TARSL2	28
FIBIN	27
ADAM33	26
ADRA1D	26
CYP1B1	26
DCTN6	26
KIAA0513	26
LOC154822	26
RRAGD	26
NOVA1	25
PDE7B	25
SLIT2	25
JUN	24
LAMC3	24
CES1	23
IGFBP5	23
PMP2	23
SCN1B	23
SRPX	23
EEF2	22
MOBKL3	22
ZFP36L1	22
CPA3	21
FAM134B	21
SCD5	21
CLIC5	20
SPEF2	20
AXL	19
DZIP1	19
ADCY4	18
C1S	17
NRN1	17
GNA14	16
GSTT1	16
KCTD12	16
SULF2	16
TMEM71	16
TWIST2	16
ANKHD1	15
IGF2	15
TDRD7	15
TMIE	15
CRADD	14
CYBB	14
IL33	14
AKR1E2	13
RASA4	13
S100B	13
SIPA1L2	12
ARFGAP3	11
GSTM5	11
MIPEP	11
NPDC1	11
PILRA	11
SLC7A2	11
CALCOCO2	10
CLEC1A	10
FCER1G	10
QPRT	10
LOC400043	9
SLC27A5	9
LOC728613	8
OXCT1	8
C3orf58	7
CAB39L	7
LBXCOR1	7
NECAB3	7
PAK1	7
SFRP2	7
SLC30A1	7
CARS2	6
ANGPTL4	5
FAM188B	5
HIGD1A	5
NIPAL4	5
OAZ2	5
SMAD2	5
BET1L	4
C14orf102	4
CASC4	4
CHD3	4
GOLPH3	4
NCRNA00219	4
NT5C3L	4
SYDE1	4
ANKLE1	3
COPB1	3
MOAP1	3
PHF17	3
FAM40A	2
MGC70857	2
FAM38A	1
STK10	1
TAB2	1
TRADD	1
RHOJ	1
TGFBR1	1
TCF7L1	1
MRVI1	1
RASSF8	1
GULP1	1
COL9A3	1
MAFB	1
RPS6KA2	1
ITM2B	1
ASS1	1
TNFAIP8L3	1
VPS36	1
TNIP1	1
APOL3	1
AQP7	1
SYPL1	1
SERPINA5	1
ATP1A2	1
SPRYD3	1
CRYM	1
KIAA0182	1
ABCA2	1
C10orf54	1
HSPB6	1
UFSP2	1
RABGAP1L	1
ERN1	1
BRE	1
C14orf147	1
KHDRBS3	1
OGN	1
FAM149A	1
LOC100130872	1
MRPS31	1
RELN	1
SUV420H1	1
ANGPT1	1
AVPR2	1
NT5DC1	1
CABP1	1
SERPINF1	1
TRMT5	1
WBP11	1
CXCR7	1
SECTM1	1
NR4A3	1
SKP1	1
PTHLH	1
IGFBP6	1
GLI2	1
ADRB2	1
IRAK3	1
DCN	1
MCFD2	1
ATP1B1	1
NUP54	1
HSDL2	1
IGF1	1
PEPD	1
PTEN	1
ATP5B	1
COL6A1	1
JDP2	1
GYPE	1
NRG2	1
FAM66C	1
NRXN2	1
FAIM2	1
SGCA	1
COPZ2	1
PCDHA3	1
LRRN2	1
CREB3L1	1
TAF1L	1
SOX8	1
NAP1L5	1
VIPR2	1
NOTCH4	1
TMEM132C	1
GTF2IRD2	1
SH3PXD2A	1
PTGDR	1
UBXN2A	1
NME5	1
PCDHB9	1
C10orf128	1
LRRC4C	1
TNFSF8	1
C1S	1
PDZRN3	1
HEPH	1
HYAL1	1
FBXW2	1
LOC202181	1
PLEKHA1	1
DENND4C	1
TSPAN7	1
AMPH	1
ERAP1	1
S100A4	1
AKR1C1	1
C1QTNF3	1
COL21A1	1
TAF7	1
BTG2	1
C19orf2	1
INHBB	1
CDK14	1
HADHB	1
ARL4D	1
DCP1A	1
BRSK1	1
IFITM2	1
XYLT1	1
IK	1
HOXA9	1
GHR	1
GREM2	1
ATP8B4	1
ST3GAL3	1
ADRA2C	1
AGPAT4	1
GFRA2	1
MYLIP	1
GRIK3	1
C4orf32	1
ANKRD36BP1	1
PPARGC1A	1
ID4	1
RAMP1	1
RASIP1	1
HECTD1	1
PDPN	1
MEOX1	1
PRTFDC1	1
NDN	1
NFASC	1
TTLL1	1
RAI2	1
EVI2A	1
COL6A3	1
CACNA2D2	1
NBL1	1
MARVELD1	1
ZNF423	1
SLC6A16	1
LMF1	1
SELK	1
C1QC	1
ADAMTS8	1
CNTN4	1
ZNF703	1
GIMAP5	1
TPST1	1
EP400NL	1
RIMBP2	1
CD69	1
TNIK	1
RERGL	1
TNFRSF1A	1
ERG	1
ADRA1D	1
POLR2J2	1
MYOM2	1
KCNK2	1
PHYHIP	1
ACSL3	1
MPV17L	1
CWF19L2	1
HTRA1	1
TOX2	1
C14orf128	1
PER3	1
TCEAL5	1
SYBU	1
PRKAR2B	1
CASZ1	1
MXRA8	1
HSPA8	1
EIF4E2	1
RBP7	1
SEMA6D	1
TCP11L1	1
CUTC	1
CCDC80	1
SH3RF3	1
MRO	1
ASPA	1
FAM120AOS	1
PGM5	1
ADCY5	1
CLDN5	1
SGMS1	1
C5orf23	1
CAPN6	1
COL5A1	1
GNB4	1
MASP1	1
ACADS	1
TRIM22	1
AK7	1
OLFML1	1
CCDC122	1
BNC2	1
THNSL2	1
NAP1L2	1
MAGEE1	1
PAM	1
MON2	1
USP27X	1
C11orf92	1
NPAS3	1
ROR2	1
RARRES1	1
SHF	1
WDR37	1
BAALC	1
ATOH8	1
PHKA1	1
ARHGAP31	1
POMC	1
PLXNA2	1
LPAR1	1
ZNF395	1
SLC24A3	1
TRIM8	1
GIMAP8	1
NDUFS4	1
VASN	1
LCAT	1
UNK	1
FBLN2	1
CENPV	1
CAMKK1	1
MANBAL	1
ABHD6	1
CDK6	1
FGD5	1
C12orf5	1
ST3GAL6	1
AMFR	1
PPP6C	1
SDPR	1
BAZ2B	1
FAM164A	1
CSF1	1
C7	1
RNF19B	1
LRRK2	1
COX7A1	1
TMEM136	1
GATA6	1
KCNT2	1
KLRG1	1
APOLD1	1
PID1	1
SLC22A17	1
TCEAL7	1
NCRNA00086	1
C16orf62	1
INTS10	1
GPX3	1
KCND3	1
PCDHGC3	1
MYCBP2	1
ATF3	1
SHE	1
ERLEC1	1
SNAP91	1
MIB2	1
TMEM231	1
CTSG	1
FAM109B	1
SLITRK6	1
CAB39	1
RBBP6	1
CYB5R3	1
RPL7	1
DFNA5	1
C3orf55	1
TGFBR3	1
RASD1	1
TSPAN4	1
DDX10	1
MATN2	1
ADAMTSL4	1
ARSE	1
C7orf13	1
DNAJC30	1
ARFGAP3	1
WLS	1
AR	1
PAR-SN	1
ATP5L	1
GTF2H2C	1
RARRES2	1
NTNG1	1
FBXO17	1
C14orf159	1
PEG3	1
FAM49A	1
TTYH2	1
NUP133	1
LASS6	1
RND2	1
HRASLS5	1
C3orf15	1
NUMB	1
SPTBN4	1
ARHGAP6	1
CPNE1	1
PDE4B	1
TBC1D17	1
GSTT1	1
CXCL12	1
BCO2	1
FMOD	1
RGS11	1
MAGI1	1
HMGN5	1
IGF1R	1
IRF8	1
C1QA	1
CAV2	1
C19orf12	1
HOXA11	1
RORA	1
AP4E1	1
LOC100131691	1
SSTR1	1
POMT1	1
BEND7	1
RGS2	1
NFE2L2	1
MRPL42P5	1
MUC12	1
MRFAP1	1
MTFMT	1
HIF3A	1
EEF1A1P9	1
C10orf108	1
VSTM2L	1
ITGB5	1
C1QTNF2	1
ACTA2	1
GSPT2	1
MYCT1	1
NUDT10	1
LDB2	1
LOC388692	1
SLC45A1	1
TACR1	1
BHMT2	1
TFCP2	1
MFAP4	1
C9orf125	1
HDX	1
CXCL2	1
CRYL1	1
TBCCD1	1
PCDHGB5	1
MT1E	1
FIG4	1
DUSP22	1
C15orf59	1
MTHFD1	1
PPM1K	1
ELMO1	1
C12orf57	1
MAGED1	1
CCDC85A	1
GALNT13	1
DUSP10	1
PGM1	1
FLJ42709	1
CCDC8	1
LRRC2	1
PLAC9	1
GEM	1
LOC100128288	1
SRP19	1
TERF2IP	1
PRKCB	1
CCND3	1
ADRA2A	1
ZNF721	1
SOX17	1
SRPX	1
CNTN2	1
RNF217	1
RTN3	1
CA5B	1
SLC19A3	1
ANKRD36	1
RPAP3	1
CSDC2	1
SAMD11	1
CIDEB	1
HSPC159	1
HLF	1
TSHZ2	1
MDM4	1
HYI	1
AES	1
FAM127A	1
NEGR1	1
GPR183	1
BTC	1
EYA1	1
PTGFR	1
CHRDL1	1
EYA4	1
HPGDS	1
RCN3	1
GABARAPL2	1
AK3L1	1
SAMSN1	1
OAT	1
MAF	1
PIWIL4	1
RSPO3	1
SETD1A	1
NTRK3	1
RNF165	1
C5orf25	1
DOCK5	1
PDZD4	1
C14orf132	1
SCD5	1
MORF4L1	1
KHDC1	1
C12orf26	1
DPYSL2	1
LPHN2	1
EFEMP1	1
C21orf63	1
SYTL3	1
MDGA1	1
LOC285830	1
STAMBPL1	1
PAMR1	1
METT10D	1
PALM2-AKAP2	1
C6orf155	1
TWIST1	1
ZNF362	1
ARHGEF15	1
PRRX2	1
SLAIN1	1
FBXO27	1
DPT	1
MOSC2	1
TMEM130	1
CNN1	1
DRP2	1
PIGP	1
GNE	1
GNA14	1
HUNK	1
STAT6	1
NAP1L3	1
SNED1	1
L3MBTL4	1
FGF2	1
CREB3L2	1
WBSCR17	1
LRFN5	1
PELO	1
EEPD1	1
LGR6	1
SNX19	1
PDE2A	1
PARN	1
FGF14	1
ESRRG	1
HS3ST3A1	1
RMND5B	1
AOX1	1
ATP11A	1
SLC43A3	1
CRY2	1
PIK3R6	1
NOV	1
ARNTL2	1
TLR5	1
DNAJC12	1
ATXN10	1
SMU1	1
EPHA7	1
EHMT1	1
PLRG1	1
RCAN2	1
CFDP1	1
DDX1	1
KLF15	1
PTPRC	1
CELF2	1
CMTM5	1
C10orf72	1
SLC2A3	1
FAM189A2	1
MIS12	1
CD34	1
MAN1A1	1
SLC22A3	1
SPATA6	1
TPRG1L	1
GADD45G	1
LRP10	1
ZFP91	1
FLRT2	1
TMEM45A	1
CYP21A2	1
PVRL3	1
CD200R1	1
CD300LG	1
NTRK2	1
HLA-DRB1	1
ETV5	1
P2RY12	1
PDHX	1
NR3C2	1
SLC7A2	1
CDO1	1
PTPRD	1
PRMT6	1
DIO3	1
RNF152	1
RHOB	1
PRPH	1
RAB37	1
ARHGAP28	1
PLAGL1	1
C9orf78	1
GXYLT2	1
BRD1	1
ZNF846	1
DDB1	1
SLC16A4	1
PCDHB5	1
DTWD2	1
PRDM6	1
GFRA3	1
SYNE1	1
TYROBP	1
CTBP2	1
KDM4B	1
SOX10	1
BACE1	1
FAM110B	1
PCCA	1
GPR17	1
DPAGT1	1
RADIL	1
C2orf88	1
HCST	1
RPL22	1
CHMP7	1
NES	1
C11orf61	1
CDKL3	1
POLR3GL	1
FAM19A5	1
MMADHC	1
ECM2	1
NCAM1	1
CHL1	1
PPP3CC	1
ITM2A	1
ZNF667	1
CD200	1
TACC2	1
CHN2	1
INMT	1
GLDN	1
NCRNA00087	1
FLJ35390	1
GPR68	1
CD160	1
ATP7A	1
RNF180	1
BCL2	1
PPP1R3F	1
KCNC4	1
EMP3	1
CD59	1
COLEC12	1
TPPP	1
SLC29A1	1
EVI5L	1
CA4	1
EDN1	1
SELM	1
DNALI1	1
ANK2	1
SEC14L5	1
ATP5F1	1
DKK3	1
GPHN	1
FBXL2	1
GLT8D2	1
GPIHBP1	1
FCGR3A	1
RAVER2	1
DPYD	1
SORCS1	1
MYH11	1
C21orf91	1
RSL1D1	1
CDV3	1
SERPINE2	1
RIC3	1
LHFP	1
DHRS4L2	1
FAM20C	1
PKDCC	1
ODZ3	1
CCRL1	1
ZDHHC15	1
APOM	1
GJC2	1
AMOT	1
SMO	1
WASF2	1
APOE	1
STK32B	1
PDE3B	1
SPRY2	1
CCDC149	1
DES	1
CYTL1	1
PPP2R5A	1
KAT2B	1
ZNF135	1
ADAMTS10	1
TNFSF12	1
ING3	1
METT5D1	1
TMEM119	1
WIPF1	1
NUDT16P1	1
RASGEF1C	1
DNAH9	1
TIMP2	1
ZNF677	1
INTS1	1
CCDC141	1
DNM1	1
GABBR1	1
KIAA0748	1
CRYAB	1
LRRC37A4	1
PHLDA3	1
CSRP2	1
ADHFE1	1
PTP4A1	1
MPP3	1
ATP9B	1
KIF26A	1
SFRP2	1
COBL	1
GLT25D2	1
MMRN2	1
PCSK5	1
FCER1A	1
CASKIN2	1
NPAT	1
ATP5A1	1
PLCL2	1
EPHX1	1
CRK	1
KIAA0513	1
SENP3	1
SSBP2	1
NGF	1
RAB5C	1
CXorf36	1
PCDHB16	1
TMEM220	1
C1orf21	1
SLC2A5	1
APBB1	1
SGPP1	1
MS4A2	1
ABTB2	1
HAAO	1
USP44	1
SPRY1	1
NR4A1	1
TLR3	1
CDC37L1	1
EMCN	1
VAMP2	1
RPL4	1
RAB6B	1
SULF1	1
CYP20A1	1
MERTK	1
ZNF618	1
TGFB3	1
PCDHB6	1
HDHD2	1
ZNF701	1
SRCAP	1
PNPLA7	1
FGFR1	1
OSBP	1
PALMD	1
NLRC3	1
ANKH	1
ALDH1A1	1
LRRC42	1
TMEM8B	1
CCL14	1
TRAPPC6B	1
GAB3	1
TPM4	1
RALGAPA1	1
PCGF5	1
ACSBG1	1
PCDHB15	1
FREM1	1
RGAG4	1
RIPK1	1
RNASE6	1
LRRN3	1
GFRA1	1
KL	1
GNAZ	1
BAG2	1
ADCY7	1
FLJ42875	1
FOXO1	1
EBF1	1
FAM171A1	1
MPP7	1
CGRRF1	1
NCRNA00219	1
ZNF781	1
SLIT3	1
TSC22D1	1
LOC728613	1
ACSS3	1
SLC25A45	1
HIC1	1
DGCR14	1
GPR125	1
HAUS2	1
CACNA1G	1
TLE1	1
PMP2	1
FAM38B	1
CD248	1
SDC2	1
CD81	1
NT5E	1
FOXF1	1
C1R	1
GIMAP1	1
EPS15	1
KCTD15	1
SV2B	1
EGR3	1
MFF	1
ABCA8	1
ZCCHC24	1
LOC389333	1
DIRAS3	1
PLA2G4C	1
LOC100302650	1
FBLN1	1
PDGFB	1
PACS1	1
SFRP1	1
DNAJA2	1
C15orf52	1
EIF3L	1
BEX5	1
MEGF9	1
RNF125	1
RNF112	1
MGC42105	1
DLAT	1
FAM134B	1
MLLT3	1
CD63	1
AKD1	1
NLGN4X	1
CCND1	1
ZNF595	1
MAMLD1	1
HERC5	1
IMPA2	1
ATP1B2	1
ERGIC1	1
HR	1
HSPB8	1
MYOT	1
EIF4B	1
ARSD	1
FGFR2	1
SARM1	1
RET	1
ABCA6	1
PCOLCE2	1
CPNE2	1
SERPING1	1
TTN	1
DCLK1	1
PIK3R3	1
ACYP2	1
ATP6V1B2	1
EDA	1
DHX29	1
VPS11	1
PDLIM2	1
GALNT10	1
AOC3	1
ACADSB	1
TSC2	1
PCDH10	1
GGTA1	1
FZD3	1
CDC42EP2	1
ARMCX6	1
PLA2G12A	1
USP49	1
CLEC14A	1
STXBP6	1
PALM	1
TRIM58	1
HAUS4	1
TMEM176B	1
SELP	1
NSMCE1	1
IFT46	1
ECHDC3	1
SETX	1
C2orf40	1
MAGEH1	1
SLC16A14	1
RPP30	1
CYP7B1	1
SPATA18	1
BMP2K	1
C22orf9	1
BIVM	1
PDCD4	1
ASMTL	1
ZNF541	1
RASL12	1
C2orf76	1
ARID2	1
ERICH1	1
FCER1G	1
RRN3P1	1
GON4L	1
LOC400043	1
TWIST2	1
ZBTB7A	1
B4GALNT1	1
BHLHE22	1
MASP2	1
GABARAPL1	1
SLC9A9	1
TMEM18	1
ZFYVE9	1
LOC162632	1
GCC1	1
ELP4	1
MT1L	1
HARS	1
FABP4	1
UBQLN1	1
ZNF238	1
PAIP2	1
RNASE4	1
WWC2	1
FXYD1	1
TUBGCP2	1
TENC1	1
COQ10A	1
SPON1	1
MYRIP	1
PARM1	1
PRDM16	1
FRZB	1
ARMCX1	1
RAB11FIP5	1
BIRC3	1
AKNA	1
CHPT1	1
C14orf64	1
RNF103	1
NECAB3	1
BGN	1
AXL	1
NPY1R	1
TMEM181	1
SHC2	1
NAB1	1
PCDHGB2	1
ZNF286B	1
A2M	1
SORCS2	1
PDLIM4	1
PUS3	1
ARL5A	1
ABHD8	1
RGPD6	1
IFI27L2	1
CNKSR3	1
RCBTB2	1
SFRS15	1
DCTN6	1
KDM4C	1
CRISPLD2	1
EGR1	1
GPR153	1
CTSF	1
ACO2	1
LOC100129534	1
SLC44A2	1
PANX1	1
GYPC	1
LRRC28	1
VIM	1
DNAJC1	1
NHEDC2	1
TGFBR2	1
LRRTM1	1
PPM1M	1
STIM1	1
PTMS	1
DLG2	1
TMCO7	1
DSCR3	1
FGF13	1
RHOF	1
CREB1	1
PARP14	1
DDX42	1
NCKAP5L	1
KLF9	1
REV1	1
TDRD7	1
RPL17	1
RAPGEF1	1
URGCP	1
LILRB5	1
ZBTB25	1
ZFP36	1
NR3C1	1
ST7L	1
PPP1R1B	1
SERPINA3	1
RRAGD	1
IRS2	1
RBMS3	1
ARHGAP10	1
C9orf130	1
LST1	1
MYADM	1
CAND1	1
FHL5	1
PARD3	1
TOMM20	1
TTC39C	1
RPL5	1
NPTXR	1
DOK5	1
ZNF521	1
TNXB	1
GLIPR2	1
ZNF208	1
RPP14	1
NTF3	1
LCOR	1
TSPYL2	1
CNRIP1	1
TMEM100	1
NCOA1	1
FGL2	1
DACT1	1
LRRN4CL	1
TMEM56	1
TLR1	1
CRMP1	1
SETDB2	1
TCEAL2	1
C3	1
SCARNA17	1
EVC	1
ANXA5	1
FIGN	1
TXLNB	1
MID1	1
FOXP1	1
TADA2B	1
PQLC3	1
SLC35F1	1
LOXL4	1
KIF9	1
EGLN3	1
NR4A2	1
COL4A3	1
GHITM	1
YIPF4	1
PCDH19	1
TEAD2	1
LOC284276	1
MTUS1	1
SNCA	1
NPTX1	1
EIF4G2	1
DHRS9	1
FCGRT	1
MEIS1	1
LRRC32	1
ZBTB11	1
DZIP1	1
NPR1	1
GAS6	1
LTC4S	1
FBXO25	1
SUCLG2	1
CAMK2N1	1
ELN	1
PDGFA	1
THG1L	1
FOS	1
TNNI3K	1
BCL11A	1
ACTR10	1
C5orf13	1
MUSTN1	1
TRO	1
SHROOM3	1
PRELP	1
ITGAM	1
LDB3	1
BCS1L	1
C5orf55	1
SDCCAG8	1
ST6GALNAC4	1
STT3B	1
ISCA1P1	1
CTH	1
CORO2B	1
CHCHD10	1
PIK3CD	1
BAI3	1
PNRC2	1
PCOTH	1
TMEM106A	1
ATMIN	1
ASAP3	1
CMBL	1
CUL3	1
KIAA0355	1
EMD	1
RBM24	1
CLIC5	1
LOC100132288	1
BNIP3L	1
GJA1	1
PAK1	1
SLCO3A1	1
FAS	1
SQSTM1	1
LOC728819	1
CBFA2T3	1
PARK2	1
RGS10	1
WNT2B	1
SIGLEC1	1
LAMB1	1
MAOA	1
KCNJ12	1
RGS4	1
CTTNBP2	1
MOBKL3	1
NLRP1	1
NMT2	1
LTBP3	1
CCDC102B	1
AXIN2	1
BCAM	1
TUBB2A	1
TMEM117	1
HIRIP3	1
ABCA3	1
ITGB8	1
TMEM150C	1
LRRN1	1
TUSC1	1
WDSUB1	1
C19orf70	1
FAM180A	1
LOC92973	1
LOC399959	1
NTAN1	1
GAB2	1
CCL2	1
GALC	1
HBP1	1
PECI	1
SIRT2	1
OLFML3	1
C16orf5	1
TMEM200B	1
PROS1	1
MAOB	1
TPSB2	1
KIAA0247	1
MTMR3	1
LOXL3	1
NFIA	1
ZNF300	1
PLEC	1
HCG11	1
ADCY2	1
ADAM33	1
GAMT	1
NACAP1	1
TXNRD3IT1	1
TRHDE	1
EPDR1	1
PCDHB13	1
PRDM8	1
PLEKHB1	1
WSCD1	1
FECH	1
C11orf73	1
TNFSF13B	1
GAL3ST1	1
PHYHD1	1
FGF7	1
TRANK1	1
TBC1D23	1
SCUBE2	1
FHL1	1
DUSP1	1
TAF9B	1
NR2F1	1
GPM6A	1
CDKL1	1
LPGAT1	1
MYO7A	1
TDRD10	1
DAG1	1
DACT3	1
COPS8	1
ATP6V0A1	1
NMUR1	1
CYP27A1	1
NUP98	1
USP11	1
EIF3E	1
FMNL1	1
KCNMB4	1
ZNF747	1
MFGE8	1
PDK4	1
MED28	1
PORCN	1
TRIB2	1
HLA-DRA	1
GPR133	1
TPPP3	1
MANSC1	1
TMEM132B	1
EHD2	1
ZMAT1	1
SLC25A4	1
KCNK15	1
UCHL1	1
ZBTB7C	1
GNRHR2	1
C1orf162	1
TSPAN31	1
ATG5	1
ALS2CR4	1
IGSF10	1
C2orf74	1
CXorf56	1
RRAD	1
GLI1	1
PRKAA2	1
PPM1B	1
DLG4	1
C2orf27A	1
EPB49	1
BMX	1
VPS39	1
PCBP3	1
COQ6	1
ZNF219	1
GNG7	1
POLDIP3	1
RBBP7	1
SSC5D	1
PITPNM3	1
SATB2	1
FAM160A2	1
PIP5K1B	1
ZNF154	1
ZC3H15	1
SMPDL3A	1
BTK	1
LAPTM4A	1
BEX4	1
EMILIN3	1
EBF4	1
EVC2	1
AMN1	1
ZNF35	1
TCF21	1
AG2	1
NFIB	1
MLF1	1
XKR6	1
SIRPB2	1
ST6GALNAC5	1
NRSN2	1
ITGA10	1
ZNF438	1
EMB	1
PRIMA1	1
ATXN7	1
C14orf102	1
SHC3	1
FLJ33630	1
C5	1
GPRC5B	1
ITGB2	1
PITPNA	1
RRAS2	1
RTN1	1
TAF4B	1
RYR3	1
AGFG2	1
ARNT2	1
MN1	1
MAP4K4	1
KDM5A	1
DUSP8	1
NCL	1
UTRN	1
WDR11	1
FBLN5	1
MAP6	1
TPT1	1
WFDC1	1
HSPB2	1
SLC2A11	1
ADAMTS5	1
DCTN2	1
FILIP1L	1
C14orf37	1
JHDM1D	1
LEPR	1
NFX1	1
TLL1	1
PDE12	1
EGFL6	1
SATB1	1
COL4A6	1
TMEM14B	1
PCSK2	1
NCBP1	1
TGOLN2	1
PLXDC2	1
UBB	1
FLI1	1
UBA5	1
KLHL29	1
ECSCR	1
ZFYVE21	1
ARSI	1
NXPH3	1
ALKBH3	1
GLIS3	1
AEBP1	1
RUFY1	1
WISP2	1
CGNL1	1
SEC22B	1
ACADM	1
ZC3H12B	1
HHIPL1	1
PCDHB4	1
FAM122C	1
C3orf39	1
WHAMML1	1
KLHL26	1
PLEKHO2	1
BDKRB2	1
DIRAS1	1
DIDO1	1
STX8	1
PDE1B	1
GSTM5	1
GGA3	1
STC2	1
LRRC4B	1
ANKRD37	1
EFS	1
HLA-DOA	1
TMEM47	1
INPP5D	1
DEGS1	1
NT5C3L	1
SEMA3B	1
GSTA4	1
SCARA5	1
SCN9A	1
LAIR1	1
ARMCX2	1
LTBP1	1
ABCB4	1
YPEL3	1
TSNAX	1
THBD	1
GPATCH8	1
TPSAB1	1
MAP2K5	1
FLJ35220	1
PRRX1	1
C18orf32	1
PHKB	1
GPM6B	1
RGP1	1
TEP1	1
ALOX5AP	1
PPIEL	1
AKR1C2	1
CLEC3B	1
KLF2	1
TOX4	1
STEAP2	1
CTSK	1
AKAP7	1
HELQ	1
LOC572558	1
ACSF3	1
BTNL9	1
SKAP2	1
LASS1	1
CA5BP	1
XPNPEP2	1
STARD13	1
LOC341056	1
OSR2	1
LRTOMT	1
CYLD	1
DDX46	1
KLHL2	1
SIRPA	1
FAM107A	1
FLOT1	1
NRK	1
ZBTB37	1
KLHDC1	1
ZFAND5	1
IRGQ	1
HDAC9	1
GPRASP2	1
SCARA3	1
YAP1	1
POLR2E	1
TUBB6	1
KIAA1274	1
C8orf42	1
FOXO3B	1
PRRT1	1
MTERFD2	1
TMEM167A	1
SHISA4	1
ALDH1L1	1
C7orf46	1
NFATC1	1
GORASP1	1
MSX1	1
PER1	1
DGKG	1
FXYD6	1
C11orf71	1
CHRD	1
SETD6	1
PTPLAD2	1
GJA5	1
CPVL	1
SOX6	1
AGPHD1	1
FOSB	1
CCDC88A	1
TDRD3	1
TTC7B	1
HOXA11AS	1
PDK1	1
LOC400027	1
OSCP1	1
SS18	1
CREBL2	1
PAQR8	1
SLU7	1
SIGLEC8	1
FAM116A	1
TMEM178	1
C9orf72	1
ADAMTS1	1
PTGR2	1
TBCA	1
SLC35A5	1
TTF1	1
BTBD1	1
SERPINA1	1
SNRPN	1
RNH1	1
CACHD1	1
BCKDHB	1
CD93	1
OPTN	1
IQSEC3	1
ENPP1	1
UQCRC2	1
LYRM1	1
RGS9	1
C9orf46	1
C9orf110	1
BIN1	1
ARHGEF4	1
ADH1A	1
SEMA3G	1
RBM26	1
PDGFD	1
KIT	1
LOC728264	1
CRADD	1
OPHN1	1
BNIP3	1
C9orf3	1
TFEC	1
COLQ	1
KIAA2026	1
COPS4	1
LBXCOR1	1
QDPR	1
ITIH5	1
CBX7	1
KIRREL3	1
HBA2	1
COL28A1	1
TNNT3	1
TRPS1	1
DPY19L2	1
BOK	1
CA11	1
DARC	1
C6orf145	1
ARHGAP15	1
MEF2C	1
CLU	1
PTH1R	1
AKAP13	1
ASRGL1	1
REEP2	1
TMEM65	1
PLCXD3	1
FOXD3	1
COX7A2L	1
SUSD5	1
SCN2A	1
ZNF649	1
SFMBT1	1
MKL2	1
RHBDL1	1
SLC4A3	1
SEC24D	1
GMPS	1
TATDN1	1
EIF2S3	1
CLIC2	1
APBA1	1
ZNF704	1
WASL	1
TMIE	1
ANKRD29	1
ACTR6	1
POU6F1	1
MMP2	1
CDCA7L	1
ZC3H12C	1
RBM11	1
ARPM1	1
DSEL	1
MOBKL1B	1
NCKAP1	1
ST6GAL2	1
MMP17	1
ARSJ	1
ZNF189	1
DEPDC6	1
CYR61	1
IL6	1
HEATR3	1
PPP2R5B	1
DNAJC15	1
ZNF665	1
IPW	1
ANKRD44	1
LONP2	1
LAMA3	1
WNT11	1
SPSB1	1
C17orf48	1
ZNF542	1
TMCC3	1
XRCC5	1
RGS1	1
RFFL	1
ISCA1	1
MEGF6	1
CCND2	1
MRGPRF	1
MMP24	1
ZNF630	1
FOXN2	1
GCN1L1	1
PCDHGB6	1
DAB2	1
THTPA	1
ACCN2	1
ARHGAP33	1
MGP	1
MOBKL2B	1
KIAA0495	1
TMEM59L	1
GRIA1	1
CLDN11	1
MAPK3	1
LOC283070	1
RNF185	1
DPYSL3	1
FAM53B	1
CWC27	1
PRDM5	1
SFRS18	1
PCDHA2	1
TMEM126B	1
FBXO2	1
KCNH2	1
FLNC	1
NTNG2	1
RTN4RL1	1
SEMA5A	1
RFX5	1
TSHZ3	1
CCDC152	1
TM9SF3	1
C6orf97	1
MRPS35	1
GPR124	1
HAND2	1
ALDH2	1
SBNO1	1
CD209	1
KIAA1012	1
FAM46C	1
MPPED2	1
MSR1	1
RRAS	1
TMEM90B	1
TAOK3	1
KIAA1529	1
RIC8A	1
ENDOD1	1
KIAA0652	1
PTGDS	1
SHPRH	1
SLC25A26	1
ABCG1	1
SETBP1	1
TRIM6	1
ZNF277	1
CPNE8	1
TMEM64	1
HFE	1
TMEM200A	1
RNF168	1
NTN1	1
GPRASP1	1
WDR59	1
C5orf4	1
CAPN5	1
RANBP6	1
FAM21C	1
SPATA20	1
FAM50B	1
NBEA	1
RIMKLB	1
ATXN1	1
B3GALT2	1
NRL	1
PELI2	1
SCML1	1
USP19	1
ASPH	1
REPS1	1
APBA2	1
KCTD17	1
SGSM1	1
STXBP1	1
FAM65B	1
LOC339290	1
NDRG2	1
ST8SIA1	1
C16orf54	1
GPX7	1
RAI14	1
ANG	1
HLA-DPB1	1
C10orf32	1
MAPK10	1
ACTR3	1
FRY	1
CDH11	1
FMO4	1
PGR	1
MAML3	1
KIAA1908	1
LPHN3	1
BOC	1
SGEF	1
MMP23B	1
F13A1	1
TRIM21	1
UBE2W	1
FAT1	1
RDX	1
COX7C	1
GFPT2	1
GAS1	1
NCRNA00116	1
ZNF689	1
KDELR3	1
ITGA8	1
PRRG1	1
LITAF	1
HOXD11	1
DDAH2	1
CADM3	1
TRIOBP	1
HADH	1
HOXA13	1
PDCL	1
PCDHB7	1
LSAMP	1
ZBTB2	1
PPAP2B	1
HCG2P7	1
CFH	1
LOC729799	1
IGSF1	1
HDC	1
AGFG1	1
ASAH1	1
SON	1
KLHDC9	1
ZNF132	1
SLA	1
SLC16A7	1
LRRC70	1
MYO1E	1
NPDC1	1
FERMT3	1
44076	1
EFHD1	1
APLF	1
TNK2	1
TMEM88	1
NUDT9	1
A4GALT	1
ATP8A1	1
TSLP	1
STRN4	1
NUDT7	1
TNRC6C	1
STMN3	1
ATP6V0E1	1
DCAF6	1
ACOX2	1
LCP2	1
MINA	1
TEK	1
CYB5R4	1
IFI16	1
SYNE2	1
PCDH7	1
FAM171B	1
FZD1	1
FBXO4	1
EDNRB	1
CMTM3	1
RAB27A	1
ATP8B2	1
LIX1L	1
IRS1	1
KIAA0141	1
CCNB1IP1	1
LOC100270710	1
COL15A1	1
AFG3L2	1
AMBRA1	1
FAM18A	1
CYB5D2	1
IL16	1
HACL1	1
PDSS2	1
ZNF813	1
YPEL5	1
SLC30A1	1
DHX8	1
DNAH10	1
MAPRE3	1
HMGCLL1	1
MFAP5	1
DIO3OS	1
EFHC1	1
CSNK2A1P	1
TSC22D3	1
PIR	1
OXER1	1
DNASE1L3	1
ADAMTS17	1
C1QB	1
NEK1	1
SLC40A1	1
ANKRD13B	1
SOX7	1
RNF138	1
RNF5	1
ZNF708	1
FBLIM1	1
C3orf59	1
ZNF8	1
ESAM	1
MIPOL1	1
ALDH7A1	1
FAM47E	1
RXRG	1
GLI3	1
FES	1
ASNS	1
RNF212	1
RGL1	1
AFF2	1
ZDHHC2	1
C6orf72	1
CCDC132	1
NSA2	1
AGPAT9	1
CRIPAK	1
ZNF385D	1
SOD3	1
NMNAT3	1
CD99	1
OBSL1	1
MPEG1	1
RASGRP2	1
TBC1D25	1
BHLHE41	1
FASTKD2	1
PLP1	1
CPT1C	1
DIAPH2	1
SRPR	1
GAPVD1	1
PTGER2	1
MS4A4A	1
VPS35	1
ANAPC16	1
MBD4	1
SIRPB1	1
SNX7	1
ABI3BP	1
PPP1R9A	1
CCDC25	1
MACROD2	1
GGT5	1
MAGED2	1
STARD8	1
NOVA1	1
ZNF540	1
H19	1
ZBTB10	1
ABLIM1	1
C1QTNF7	1
LOC150786	1
CNTNAP3	1
NLGN3	1
VAT1	1
RRAGA	1
PTPRE	1
KLF13	1
EBF3	1
FLJ90757	1
DLC1	1
TTC39B	1
NFIX	1
KLC1	1
COPS6	1
CCNG1	1
TXNDC15	1
ARHGEF3	1
UBQLN2	1
PTGIS	1
TM6SF1	1
CES1	1
SGCD	1
BDNFOS	1
WWOX	1
C16orf72	1
SLFN11	1
PIP4K2A	1
VWA5A	1
APIP	1
GIPC2	1
LRRC37A	1
ATP8B1	1
PLA2G4A	1
FLRT1	1
CSGALNACT1	1
TCEAL6	1
MATR3	1
LOC391322	1
EFHA1	1
CTDSPL	1
HTRA3	1
ITFG1	1
ERO1LB	1
ASH2L	1
CCDC146	1
CSTF2T	1
PPP1R2	1
ZNF547	1
LOC339524	1
SIGLECP3	1
RNF130	1
LMBRD1	1
XK	1
IFT74	1
AQP1	1
TBC1D9B	1
ZNF404	1
HDAC5	1
LMOD1	1
GNAI1	1
FBF1	1
RGMA	1
ZFPM1	1
GRHPR	1
GLTSCR2	1
PCDHGA8	1
UBE2F	1
ATF6	1
HDLBP	1
PECAM1	1
KIAA1755	1
C17orf68	1
LMF2	1
LAP3	1
LOC401397	1
ACAP3	1
WDR82	1
ZEB2	1
TIMP4	1
TGFBI	1
EIF3A	1
CKAP4	1
GBA2	1
PITX2	1
SHB	1
[truncated: 6,517 more rows]

## Sheet: CESC
gene	frequency(43)
CHRM2	30
RP11-420K14.2	30
RP11-427M20.1	29
RP11-429A20.4	29
RP11-489D6.2	29
ZIM2	29
RP11-171I2.1	28
RP11-474C8.7	27
Y_RNA	27
RP5-1029K10.4	26
TNMD	26
RP11-164O23.8	25
HIST2H2BA	24
PCDH11X	24
AGBL4	23
AP001471.1	23
CTD-2008L17.1	23
DACH2	23
IZUMO1R	23
PCDHA11	23
PCDHA2	21
SERTM1	21
EPHA5	20
LINC01016	20
NPM1P2	20
PGM5-AS1	20
PRSS57	20
RP11-121E16.1	20
XX-FW83128A1.2	20
RP4-797C5.2	19
SPATA13	19
CYP7A1	18
MACROD2-AS1	18
B3GALT1	17
RP11-13K12.2	17
ZNF727	17
MIOXP1	16
RP11-305D15.8	16
RP11-830F9.7	16
RP11-86K22.2	16
SIAH3	16
SYPL2	16
TSPEAR-AS1	16
ZCCHC5	16
AC138430.4	15
CACNG6	15
CTD-2046J7.1	15
EIF4A1P9	15
IL5	15
RPS20P5	15
XXbac-BPG55C20.7	15
COX11P1	14
CSRP1	14
DCT	14
LCN10	14
RP11-354A14.1	14
RP11-465K1.2	14
ZNF680P1	14
AC079630.4	13
AC079834.1	13
BAALC-AS2	13
CASP12	13
LINC01396	13
RP11-20J15.3	13
RP11-513N24.1	13
RP1-182D15.2	13
RPL34	13
RPS23P1	13
SLC6A1	13
TRY2P	13
AC093142.2	12
APOB	12
CALM2P4	12
CTA-242H14.1	12
CTD-2298J14.2	12
KCNQ4	12
MIR6071	12
RP11-4B16.3	12
RP11-57H14.5	12
RP13-631K18.5	12
TPM2	12
ACSM3	11
ANKRD30A	11
AP000439.3	11
AP001476.2	11
CADM3-AS1	11
CFAP58	11
CHRDL2	11
CTC-339F2.2	11
CTD-2649C14.3	11
CYTL1	11
FBXL22	11
FOXN4	11
KIAA1210	11
MALRD1	11
NPM1P5	11
OPCML	11
OR7E12P	11
RP11-190C22.1	11
RP11-340E6.1	11
RP11-535A5.1	11
RP11-62F24.2	11
RP11-91I11.1	11
RP3-466P17.1	11
RPS12P23	11
TNRC18P2	11
TNS1	11
UPF3AP1	11
XRCC6P3	11
AC003104.1	10
AC073636.1	10
AC083855.5	10
AC110299.5	10
B3GALT2	10
BEX1	10
CCDC181	10
CORO2B	10
CTC-367J11.1	10
FAM149B1P1	10
FAM170B	10
GVINP2	10
KB-1466C5.1	10
LIN7A	10
NDUFA3P4	10
NUTF2P7	10
PLIN4	10
PRUNE2	10
PWRN1	10
PYGM	10
RP11-1036F1.1	10
RP11-109D9.4	10
RP11-290H9.5	10
RP11-326A19.4	10
RP11-359E3.4	10
RP11-520D19.2	10
RP11-554A11.4	10
RP11-867G2.4	10
RP11-97O12.7	10
TCEB2P1	10
TEK	10
WISP2	10
YPEL4	10
ZEB1	10
ZMAT4	10
AC003090.1	9
AC008694.2	9
AC013717.3	9
ANGPTL1	9
ANGPTL5	9
AS3MT	9
CACNG8	9
CDC42EP3	9
CHL1-AS2	9
COL20A1	9
CRB1	9
CRYGD	9
CTD-3193O13.8	9
CTTNBP2	9
DCHS1	9
HAND2-AS1	9
HCG9	9
HDAC9	9
HP	9
HPSE2	9
HTR1B	9
HYDIN	9
IL3RA	9
ITGB1BP2	9
LGI2	9
LINC01122	9
LYPLAL1-AS1	9
MIR202HG	9
MIR4740	9
MXRA7	9
MYCT1	9
MYOZ3	9
NPAS4	9
NPY6R	9
PCBP3	9
PCDHGA2	9
PKMP3	9
PLEKHO2	9
RP11-103J8.1	9
RP11-1096G20.5	9
RP11-133F8.2	9
RP11-307B6.3	9
RP11-356I18.1	9
RP11-401O9.4	9
RP11-403I13.5	9
RP11-462L8.2	9
RP11-512N21.3	9
RP1-65J11.1	9
RP3-523C21.2	9
RP4-575N6.5	9
RP4-778K6.1	9
RPL21P1	9
RPL21P71	9
RPL5P3	9
RPS3AP44	9
RXFP1	9
SCARF1	9
SFTPA2	9
SOGA3	9
TACC1	9
TBX18	9
TCEAL1	9
TUFMP1	9
UPP2	9
ZNF781	9
AC013404.1	8
AC073133.1	8
AE000662.93	8
AKT3	8
AOC3	8
AP000892.6	8
BNC2	8
C16orf52	8
CCM2L	8
CD248	8
CDH10	8
CLEC10A	8
CTA-299D3.8	8
CTD-2528L19.4	8
CTD-2554C21.2	8
CTD-3064H18.4	8
CTD-3076O17.1	8
DIXDC1	8
DTWD1	8
EID1	8
FAM218A	8
FAM86B1	8
FSCN3	8
FYN	8
GDI2P2	8
GLIPR1	8
GPAA1P2	8
HEBP1	8
HID1-AS1	8
HNRNPA1P41	8
HYAL2	8
INMT	8
JAKMIP3	8
LINC00334	8
LINC01314	8
LINC01479	8
LRRC4B	8
MAP1LC3C	8
MEG3	8
MEIS3	8
MEOX2	8
METTL24	8
MIR4284	8
MYOM1	8
NHLRC4	8
NRP1	8
PCOLCE-AS1	8
PCSK2	8
PDLIM3	8
PEBP1P2	8
PFDN5	8
PRDM8	8
PTX3	8
PZP	8
RAC1P5	8
RGS7BP	8
ROR1	8
RP11-124N14.3	8
RP11-163G10.2	8
RP11-182L21.6	8
RP11-20J15.5	8
RP11-278L15.6	8
RP11-313J2.1	8
RP11-326I11.4	8
RP11-348F1.2	8
RP11-365F18.1	8
RP11-384B12.3	8
RP11-542M13.3	8
RP11-548P2.2	8
RP11-57C19.2	8
RP11-65J3.15	8
RP11-696D21.2	8
RP11-83M16.3	8
RP3-468K18.5	8
RP4-725G10.3	8
RPL21P135	8
RPL36AP13	8
RPL3P9	8
RPL7AP15	8
RPL7P10	8
RPL7P12	8
RPSAP63	8
SEPT7P7	8
SORBS1	8
SPRY2	8
SPRYD3	8
TCF23	8
TDRD10	8
TRPC3	8
U3	8
UFSP2	8
WDR45	8
WFS1	8
YES1P1	8
ABCC8	7
ABI3BP	7
AC008592.8	7
AC016995.3	7
AC079612.1	7
AC132008.1	7
ADAMTS19-AS1	7
ADAMTS3	7
AGFG2	7
AK3	7
AL590762.6	7
ANXA5	7
APOF	7
ARHGEF15	7
AVPR2	7
B9D2	7
BACH2	7
C1orf95	7
C20orf203	7
C2orf88	7
CAMK1	7
CBX7	7
CCDC38	7
CEP57L1P1	7
CHRNE	7
CLEC4GP1	7
CPS1	7
CRHR1	7
CRISPLD1	7
CTA-14H9.5	7
CTC-512J14.1	7
CTD-2002J20.1	7
CTD-2206G10.2	7
CTD-3247H4.2	7
CTRB1	7
DBIL5P2	7
FAM227B	7
FGF14	7
FLJ27354	7
FXYD6	7
GABARAPL1	7
GLIPR2	7
GLT1D1	7
GNA14	7
GNAS-AS1	7
GPR135	7
GS1-72M22.1	7
HNRNPA1P32	7
HNRNPA3P3	7
HRASLS5	7
IGHV3-73	7
ITGA10	7
ITGA11	7
ITGA7	7
LAMA2	7
LDB2	7
LDLRAD4-AS1	7
MAGEE2	7
MEIS1	7
NKIRAS1	7
NLGN3	7
NPM1P12	7
NPR1	7
NUCB2	7
NUTF2P2	7
ODF3L2	7
ORAOV1P1	7
PCDH12	7
PDSS2	7
PIWIL2	7
PLP1	7
PNMAL2	7
POC1B-GALNT4	7
PRKCG	7
PTGFR	7
PTPRD-AS1	7
RAB33A	7
RAMP2	7
RCVRN	7
RGAG4	7
RHOQ	7
RNF103	7
RP11-106M7.4	7
RP11-108L7.14	7
RP11-111J6.2	7
RP11-1134I14.8	7
RP11-160A9.2	7
RP11-227D13.1	7
RP11-227G15.10	7
RP11-244H3.1	7
RP11-254A24.2	7
RP11-255H23.2	7
RP11-256I23.1	7
RP11-353K11.1	7
RP11-380L11.4	7
RP11-394I13.3	7
RP11-430H10.1	7
RP11-432I13.5	7
RP11-572M11.3	7
RP11-669M16.1	7
RP11-717D12.1	7
RP11-720N19.1	7
RP11-977G19.5	7
RP13-346H10.2	7
RP4-781B1.5	7
RP5-1007F24.1	7
RP5-1119A7.14	7
RPL13P2	7
RPL26	7
RPL30P4	7
RPL34P27	7
RPL6P2	7
SEL1L2	7
SEZ6L	7
SGCA	7
SHE	7
SMOC1	7
SSTR1	7
ST13P5	7
STAB2	7
STARD13	7
SYF2	7
TAS2R31	7
TGFB1I1	7
THSD7B	7
TIMP4	7
TMEM200A	7
TMEM55A	7
TPM1	7
TTC19	7
TUBG2	7
TXNDC15	7
USP11	7
VWC2	7
WWTR1	7
YPEL2	7
ZFP36L2	7
ZNF467	7
ZNF487	7
ZNF516	7
ZNF528-AS1	7
ZNF582-AS1	7
ZNF660	7
44076	6
ABL1	6
AC003973.3	6
AC005884.1	6
AC018647.3	6
AC021224.1	6
AC109642.1	6
ACKR1	6
ADH5P4	6
ADPRM	6
AK3P3	6
AL365181.2	6
ANKRD16	6
ANKRD30BP3	6
ANTXR2	6
ARF5	6
ARHGAP10	6
ARHGAP31-AS1	6
ARID5B	6
ATP5L	6
ATXN10	6
BACE1	6
BAI1	6
BNIP3L	6
BOLA3-AS1	6
BRSK1	6
C10orf128	6
C16orf86	6
C1orf123	6
C21orf62	6
CA8	6
CABP1	6
CACNA1C	6
CACNA1H	6
CACNA2D2	6
CC2D2A	6
CC2D2B	6
CCDC170	6
CDH8	6
CFL1P4	6
CHMP6	6
CHPF	6
CHST14	6
CIRBP	6
CNR1	6
COL28A1	6
COL3A1	6
CRTC3	6
CRYZL1	6
CTB-1144G6.6	6
CTB-193M12.4	6
CTC-296K1.4	6
CTC-487M23.6	6
CTD-2006M22.2	6
CTD-2027I19.2	6
CTD-2047H16.5	6
CTD-3064M3.3	6
CTD-3105H18.14	6
CUBN	6
CYTH3	6
DACH1	6
DBH	6
DDR2	6
DEXI	6
DLGAP1-AS1	6
DNAJC27	6
DPY19L2	6
DSTN	6
EEF1A1P12	6
EFCAB2	6
ENDOD1	6
ENOX1	6
ENPP2	6
EPM2A	6
EXTL1	6
FAM107B	6
FAM198B	6
FAM204A	6
FAM228B	6
FAXDC2	6
FGF13	6
FKBP7	6
FLRT1	6
FOXN3	6
FRG1	6
FRMD3	6
GABRA2	6
GAP43	6
GDAP1L1	6
GIMAP4	6
GLIPR1L2	6
GLTSCR2	6
GPRC5B	6
GRID1	6
GSTM2	6
GSTM3	6
HCG23	6
HMGB1P37	6
HNRNPH2	6
HSPA12A	6
HSPB3	6
IGFBP5	6
IGKV2D-30	6
INAFM1	6
IRGM	6
ITIH3	6
JAZF1	6
KB-1471A8.1	6
KBTBD3	6
KDELC2	6
KIAA1462	6
LA16c-306E5.2	6
LA16c-360H6.1	6
LAPTM4A	6
LAYN	6
LINC00377	6
LINC00908	6
LINC01119	6
LINC01268	6
LMBRD1	6
LRRK2	6
LYRM1	6
LZTS1	6
MBNL1-AS1	6
MCF2L-AS1	6
MEOX1	6
MERTK	6
MFAP3L	6
MFGE8	6
MORN4	6
MPP1	6
MRC2	6
MSRB3	6
MSX1	6
NAT8B	6
NDP	6
NEXN	6
NPM1P42	6
OGFOD3	6
PDCD4	6
PDE8B	6
PEBP4	6
PGR	6
PHF1	6
pk	6
PKHD1L1	6
PLA2R1	6
PNPLA8	6
POLR1E	6
POM121L9P	6
PPP1R1A	6
PPT2	6
PQLC3	6
PRDM16	6
PRND	6
PRR16	6
PRR29	6
PTCHD1-AS	6
RASGRP2	6
RBPJ	6
RFTN1	6
RN7SL40P	6
ROM1	6
RP11-1029M24.1	6
RP11-102K13.5	6
RP11-104D3.2	6
RP11-1072A3.4	6
RP11-111F16.2	6
RP11-111F5.2	6
RP11-118H4.1	6
RP1-111C20.4	6
RP11-128N14.5	6
RP11-167B3.2	6
RP11-175K6.1	6
RP11-210M15.2	6
RP11-216B9.8	6
RP11-247A12.2	6
RP11-256I23.2	6
RP11-278C7.1	6
RP11-295P9.12	6
RP11-2C24.5	6
RP11-314C9.2	6
RP11-325D8.1	6
RP11-326C3.11	6
RP11-331F9.4	6
RP11-333E1.1	6
RP11-346C20.4	6
RP11-359J14.2	6
RP11-363L24.3	6
RP11-370A5.2	6
RP11-382N13.3	6
RP11-384C4.3	6
RP11-517I3.1	6
RP11-530C5.2	6
RP11-539L10.3	6
RP11-571I18.4	6
RP11-571L19.8	6
RP11-615I2.2	6
RP11-618M23.5	6
RP11-620J15.3	6
RP11-622C24.1	6
RP11-666A20.4	6
RP11-690P14.4	6
RP11-701I24.1	6
RP11-713N11.6	6
RP11-71E19.1	6
RP11-736K20.5	6
RP11-737O24.5	6
RP11-74D7.3	6
RP11-770E5.1	6
RP11-793H13.11	6
RP11-840I19.5	6
RP11-879F14.1	6
RP11-890B15.3	6
RP11-930O11.2	6
RP3-402G11.26	6
RP3-473L9.4	6
RP4-647C14.2	6
RP4-756H11.5	6
RP5-858L17.1	6
RPL21P134	6
RPL21P75	6
RPL5P9	6
RPL7AP60	6
RPL7P47	6
RPS23P8	6
RPS4XP13	6
RPS6KA2	6
RPSAP15	6
SALL1	6
SAMD11	6
SAMD4A	6
SCARNA20	6
SEMA3D	6
SEMA3G	6
SGCB	6
SH2D3C	6
SHF	6
SHISA3	6
SIGLEC15	6
SLC6A3	6
SLC7A2	6
SNED1	6
SNX21	6
SPG20	6
SRA1	6
SRD5A3-AS1	6
SRF	6
SSC5D	6
SUSD2	6
SYNE1	6
SYNPO2	6
TCEAL4	6
TCEAL6	6
TENM3	6
TGFBR2	6
TIMM8AP1	6
TIMP3	6
TMEM178A	6
TMEM26-AS1	6
TRPM3	6
TSC22D3	6
U47924.32	6
UQCRBP1	6
USHBP1	6
VAMP2	6
VAT1	6
WT1	6
ZFAND2B	6
ZNF614	6
ZNF663P	6
ZNF665	6
ZNF829	6
ZNF835	6
ZSWIM7	6
A2M-AS1	5
AAED1	5
AB019441.29	5
ABHD14B	5
AC004067.5	5
AC004540.4	5
AC005618.6	5
AC008074.3	5
AC008391.1	5
AC010226.4	5
AC010522.1	5
AC012487.2	5
AC018804.1	5
AC019050.1	5
AC073130.3	5
AC092162.1	5
AC092431.3	5
AC156455.1	5
ACSL4	5
ADAM33	5
ADAMTS10	5
ADM5	5
ADRA2B	5
AF196972.9	5
AK5	5
ALKBH7	5
ANGPT1	5
ANKDD1A	5
ANKRD53	5
AP000442.4	5
AP001476.3	5
APCDD1	5
ARHGAP15	5
ARSE	5
ASB1	5
ATF4	5
ATP1B2	5
ATP8B4	5
B4GALT7	5
B9D1	5
BCL6B	5
BEGAIN	5
BOC	5
BRINP2	5
BRK1	5
C11orf74	5
C1QTNF2	5
C3orf18	5
C7orf55	5
CAB39L	5
CALD1	5
CAND2	5
CAPN6	5
CASC11	5
CAV1	5
CCDC144NL-AS1	5
CCDC149	5
CCNI	5
CCT7P1	5
CD72	5
CD74	5
CDKN1C	5
CEBPE	5
CFAP36	5
CH17-12M21.1	5
CHST12	5
CITED1	5
CLCF1	5
CLEC11A	5
CLEC2L	5
CMTM2	5
COL23A1	5
COL6A3	5
COPS8	5
CPEB1-AS1	5
CPO	5
CRTAP	5
CSRNP1	5
CTB-113P19.3	5
CTB-113P19.5	5
CTC-428H11.2	5
CTC-490E21.11	5
CTC-510F12.7	5
CTC-543D15.1	5
CTD-2010I16.1	5
CTD-2012K14.8	5
CTD-2554C21.1	5
CTD-3035K23.7	5
DCHS2	5
DIP2C	5
DMD	5
DNAJC3	5
DOK4	5
DOK6	5
DTX3	5
DYNLRB2	5
EBF3	5
EDA2R	5
EDNRB	5
EEF1A1P4	5
EEF1B2	5
EFHB	5
EFNB3	5
EIF3F	5
EIF3G	5
ELTD1	5
EMCN	5
EML1	5
ERBB4	5
ERICD	5
ETFDH	5
F2R	5
FAHD2CP	5
FAM124B	5
FAM127A	5
FAM26E	5
FAM65B	5
FAM92A1P1	5
FBN1	5
FBXO36	5
FGF2	5
FIGN	5
FILIP1	5
FREM1	5
FUT10	5
GDF5	5
GIMAP7	5
GJA5	5
GJC3	5
GPRASP2	5
GRAMD3	5
GRB10	5
GS1-124K5.12	5
GSTA4	5
GTF2IRD2B	5
GUK1	5
HACL1	5
HERPUD1	5
HHIP	5
HIPK3	5
HMCN2	5
HMGN2P18	5
HNMT	5
HOXA10	5
HOXA11	5
IFT52	5
IGF1	5
IGFBP7	5
IGHV1-3	5
IL11RA	5
IL17RD	5
IL1RL1	5
IL6ST	5
ISCA1	5
ITPK1	5
KANK2	5
KCNH2	5
KCTD10	5
KIAA1377	5
KIAA1731NL	5
KIF19	5
KIF25-AS1	5
KLHL32	5
KRTAP1-5	5
L3MBTL3	5
LA16c-349E10.1	5
LBH	5
LEFTY2	5
LHFPL4	5
LINC00087	5
LINC00472	5
LINC00961	5
LL0XNC01-116E7.2	5
LMBR1L	5
LRP6	5
LRRC10B	5
LRRC2	5
LRRC4C	5
LY6H	5
LY96	5
LYRM5	5
MAP1B	5
MEF2C	5
MGLL	5
MGST1	5
MIATNB	5
MIR143HG	5
MMRN2	5
MTFR1L	5
MTURN	5
MYLK3	5
N4BP2L1	5
NAALAD2	5
NAP1L1P1	5
NAP1L1P3	5
NAP1L2	5
NAT6	5
NDUFAF2	5
NFIB	5
NFKBIL1	5
NLRP1	5
NOX4	5
NPR2	5
NPY1R	5
NYAP1	5
OAF	5
OAZ2	5
OPN1SW	5
OXCT1-AS1	5
PAGE4	5
PALLD	5
PAN3-AS1	5
PBXIP1	5
PCDHGA11	5
PCDHGA6	5
PCSK1N	5
PHYHIPL	5
PIANP	5
PLEKHA5	5
PLEKHB1	5
PLEKHH2	5
PLXNC1	5
PNMAL1	5
PPARG	5
PPP1R15A	5
PPP1R1B	5
PPP1R3C	5
PPP2R1A	5
PRG4	5
PRLR	5
PRMT9	5
PRRG3	5
PTCH2	5
PTGIS	5
PTPRB	5
RAB6C	5
RAMP3	5
RASA4DP	5
RASD2	5
RBPMS2	5
RN7SL477P	5
RN7SL767P	5
RNASE1	5
RNF19A	5
RNU6-925P	5
RORB	5
RP11-1070N10.3	5
RP11-1094M14.11	5
RP11-10A14.3	5
RP11-1105G2.3	5
RP11-131L23.1	5
RP11-1398P2.1	5
RP11-166D19.1	5
RP11-17E13.2	5
RP11-182J1.1	5
RP11-254F7.3	5
RP11-258F22.1	5
RP11-266J6.2	5
RP11-276H1.3	5
RP11-303G3.6	5
RP11-314C16.1	5
RP11-321C24.4	5
RP11-322E11.5	5
RP11-324I22.3	5
RP11-327J17.7	5
RP11-362J17.1	5
RP11-366M4.1	5
RP11-394B2.5	5
RP11-394O4.5	5
RP11-397P13.7	5
RP11-3B7.1	5
RP11-403B2.7	5
RP11-420L9.2	5
RP11-426C22.8	5
RP11-43F13.3	5
RP11-481H12.1	5
RP11-517P14.7	5
RP11-545I5.3	5
RP11-553L6.5	5
RP11-613D13.8	5
RP11-619A14.3	5
RP11-732A21.3	5
RP11-762L8.6	5
RP11-768F21.1	5
RP11-802O23.3	5
RP11-803B1.8	5
RP11-80H18.4	5
RP11-81A1.6	5
RP11-91J19.3	5
RP11-981G7.6	5
RP13-349O20.2	5
RP1-40E16.2	5
RP1-47A17.1	5
RP3-375P9.2	5
RP3-414A15.11	5
RP3-428L16.1	5
RP4-663N10.1	5
RP5-1116H23.4	5
RPEL1	5
RPL12L3	5
RPL15P18	5
RPL18AP16	5
RPL21P119	5
RPL7P1	5
RPS10P18	5
RPS13	5
RPS15AP12	5
RPS18P9	5
RPS20P35	5
RPS3AP49	5
RPS4XP6	5
RUNDC3B	5
SASH1	5
SCN1B	5
SCRN2	5
SDAD1P1	5
SEMA3B	5
SESTD1	5
SGMS1-AS1	5
SGSM1	5
SH3BP5	5
SH3RF3-AS1	5
SIAE	5
SLC19A3	5
SLC26A4	5
SLC35F1	5
SLC7A8	5
SMOX	5
SMTNL2	5
SNCG	5
SP100	5
SPATA7	5
SRP14	5
SRSF12	5
STMN4	5
SVEP1	5
SYN2	5
SYN3	5
TBC1D1	5
TBC1D22A	5
TCEAL3	5
TEKT3	5
THYN1	5
TIE1	5
TIMM10B	5
TIMM9	5
TIMP1	5
TMEM132E	5
TMEM150A	5
TMEM169	5
TMEM170B	5
TMEM200B	5
TMEM200C	5
TMEM72-AS1	5
TNFRSF1A	5
TNRC6C	5
TNXA	5
TPCN1	5
TPH1	5
TPST1	5
TPT1P1	5
TPT1P6	5
TRIM55	5
TSR2	5
TTC28	5
TTYH2	5
TUB	5
UBTD2	5
USE1	5
VAT1L	5
VGLL3	5
ZBED9	5
ZBTB4	5
ZEB2	5
ZNF25	5
ZNF439	5
ZNF493	5
ZNF549	5
ZNF626	5
ZNF649	5
ZNF702P	5
ZNF772	5
A2M	4
ABCA3	4
ABHD14A	4
AC004237.1	4
AC004947.2	4
AC005754.8	4
AC012358.8	4
AC053503.6	4
AC079305.10	4
AC093673.5	4
AC096670.3	4
AC104654.2	4
AC108488.4	4
AC133528.2	4
AC136289.1	4
AC141928.1	4
ACADSB	4
ACAT1	4
ACSM1	4
ACTR10	4
ADAMTS5	4
ADAMTSL1	4
ADCY4	4
ADCYAP1	4
ADRA2A	4
AF001548.4	4
AF131215.8	4
AGAP3	4
AGBL5-IT1	4
AIP	4
AKAP7	4
AL355480.1	4
ALDH1L1	4
ALDOB	4
ALG9	4
AMN1	4
AMZ2P1	4
ANGPT4	4
ANGPTL2	4
ANKRD28	4
ANKRD29	4
ANKRD42	4
ANKRD6	4
ANO4	4
ANTXR1	4
AP000487.6	4
AP000662.4	4
AP000783.1	4
ARF4	4
ARFIP2	4
ARHGAP28	4
ARMC12	4
ARRB1	4
ASAH2B	4
ASNSD1	4
ATP5H	4
AUH	4
B3GAT1	4
BCAN	4
BEST1	4
BMPR1A	4
BTBD19	4
BTD	4
C11orf68	4
C12orf57	4
C16orf89	4
C18orf65	4
C19orf53	4
C1orf194	4
C1orf229	4
C1orf54	4
C1QTNF3	4
C1R	4
C20orf166-AS1	4
C20orf202	4
C22orf34	4
C3orf70	4
C7orf50	4
C9orf47	4
C9orf9	4
CACNA1G-AS1	4
CACNA1I	4
CALCOCO2	4
CALHM2	4
CAMTA1	4
CBY1	4
CCDC102A	4
CCDC110	4
CCDC141	4
CCDC40	4
CCDC69	4
CCDC80	4
CCDC81	4
CCPG1	4
CCT6B	4
CCT8P1	4
CD302	4
CD79B	4
CD99	4
CD99L2	4
CDC42BPA	4
CDC42EP5	4
CDH11	4
CDH5	4
CDK9	4
CDKL2	4
CDNF	4
CECR1	4
CELF2	4
CERS5	4
CFDP1	4
CFP	4
CHIC1	4
CHRM3	4
CLEC14A	4
CLIC5	4
CLN5	4
CLNS1A	4
CLVS2	4
CMKLR1	4
CNIH3	4
CNPY4	4
CNTN3	4
COL14A1	4
COL4A6	4
COL6A1	4
CPA3	4
CPAMD8	4
CPQ	4
CPT1C	4
CRIM1	4
CRISPLD2	4
CRYBB1	4
CTA-941F9.9	4
CTB-133G6.2	4
CTB-13F3.1	4
CTB-25B13.5	4
CTB-36H16.2	4
CTC-448F2.6	4
CTC-490E21.10	4
CTC-543D15.8	4
CTD-2256P15.3	4
CTD-2283N19.1	4
CTD-2331H12.5	4
CTD-2336O2.1	4
CTD-2349P21.5	4
CTD-2525P14.5	4
CTD-2541J13.1	4
CTD-2553L13.10	4
CTD-2561J22.5	4
CTD-2562J17.6	4
CTD-2588E21.1	4
CTD-3035D6.1	4
CTD-3064M3.7	4
CTIF	4
CTNNA3	4
CTSG	4
CTXN1	4
CUEDC2	4
CWF19L2	4
CYP2A6	4
CYYR1	4
DCLK1	4
DCN	4
DDX18P1	4
DEDD	4
DENND5A	4
DGKB	4
DKFZP434A062	4
DMGDH	4
DMP1	4
DNAH12	4
DNAJC12	4
DNAJC8	4
DPYS	4
DYNC1LI1	4
DZIP1L	4
EEF1A1P33	4
EEF1A1P38	4
EEF1A1P5	4
EEF1B2P3	4
EEF1DP3	4
EFCAB1	4
EGR2	4
EGR3	4
EIF1P3	4
EIF2B5-IT1	4
EIF3E	4
EIF3J-AS1	4
EIF4BP6	4
ELFN1	4
ELP5	4
EMP3	4
EMX2	4
ENO4	4
EPS8	4
ERICH2	4
ESD	4
EVA1B	4
FABP3	4
FAM167B	4
FAM172A	4
FAM189A1	4
FAM225B	4
FAM228A	4
FAM47E	4
FAM49A	4
FAM8A1	4
FAT4	4
FBLN1	4
FBXO24	4
FCER1A	4
FERMT2	4
FGD5	4
FILIP1L	4
FLI1	4
FLJ46284	4
FNBP1	4
FNIP2	4
FOXO3	4
FPGT-TNNI3K	4
FRMD7	4
FXYD5	4
FXYD7	4
FYCO1	4
GADD45G	4
GALNT16	4
GALNT8	4
GARNL3	4
GATA2	4
GATA6-AS1	4
GBGT1	4
GHRL	4
GIMAP1	4
GINM1	4
GJC1	4
GNA11	4
GNAI2	4
GNAQ	4
GNG2	4
GPAA1	4
GPD1L	4
GPR17	4
GPR173	4
GPRASP1	4
GPX3	4
GRHPR	4
GRIA3	4
GRIP2	4
GTF2IRD2	4
H6PD	4
HAND2	4
HDX	4
HERC2P2	4
HHIPL1	4
HID1	4
HIGD1B	4
HLF	4
HOXA11-AS1_5	4
ICA1L	4
ID2-AS1	4
ID4	4
IDNK	4
IFFO1	4
IGFBP7-AS1	4
IGLV4-60	4
IKZF4	4
IL17D	4
INPP5A	4
ISCA1P1	4
ITPKB	4
JMJD8	4
JMY	4
JOSD1	4
JPH3	4
KB-1410C5.5	4
KB-1958F4.1	4
KCNE4	4
KCNH1	4
KCNJ8	4
KCNMA1-AS1	4
KCNN2	4
KCNT2	4
KCTD12	4
KDSR	4
KIAA1958	4
KIRREL	4
KIRREL3	4
KLHDC2	4
KLHL15	4
KLHL30	4
KLRD1	4
L1TD1	4
LAMA4	4
LDB3	4
LEPR	4
LEPROTL1	4
LGALS1	4
LGALS12	4
LGALS3	4
LIFR	4
LINC00086	4
LINC00294	4
LINC00574	4
LINC00683	4
LINC00877	4
LINC00936	4
LINC00941	4
LINC00989	4
LINC01139	4
LINC01341	4
LINC01564	4
LLNLR-304G9.1	4
LLNLR-470E3.1	4
LMO2	4
LONRF2	4
LPHN1	4
LPPR2	4
LRP1	4
LRP10	4
LRPAP1	4
LRRC27	4
LRRC66	4
LRRK1	4
LTBP2	4
LURAP1	4
MAF1	4
MAGI2	4
MAN1A1	4
MAN1B1-AS1	4
MAN1C1	4
MANSC1	4
MAP2K5	4
ME3	4
MEF2D	4
MEG9	4
Metazoa_SRP	4
MGMT	4
MICU2	4
MIR3682	4
MIR503HG	4
MITF	4
MPRIPP1	4
MRC1	4
MRPL24	4
MSTN	4
MTIF3	4
MTMR6	4
MT-TC	4
MVB12B	4
MXI1	4
MYH1	4
MYL5	4
MYLIP	4
MYZAP	4
NAA38	4
NAALADL2-AS2	4
NCALD	4
NDNF	4
NDUFAF1	4
NDUFAF3	4
NDUFB2	4
NES	4
NFASC	4
NFATC2	4
NID1	4
NMD3	4
NMUR2	4
NOTCH4	4
NPHP1	4
NPHP3-AS1	4
NPIPP1	4
NR2E3	4
NT5DC3	4
NUP210L	4
OST4	4
OXCT2P1	4
P2RY12	4
P3H1	4
PABPC1P4	4
PABPC5	4
PABPN1L	4
PALD1	4
PAPD5	4
PCDHA4	4
PCDHB11	4
PCDHB12	4
PCDHGB5	4
PDLIM7	4
PEG3	4
PGPEP1	4
PGPEP1L	4
PGRMC2	4
PIK3C2G	4
PKN1	4
PLA2G4A	4
PLCB4	4
PLK5	4
PLOD3	4
PLSCR4	4
PLXDC2	4
PM20D1	4
PNMA6A	4
POSTN	4
POU6F1	4
PPP1R16B	4
PPP1R3F	4
PRDM5	4
PRH1	4
PRKACB	4
PRKAG2	4
PRKAR2B	4
PRKRA	4
PROCR	4
PRR26	4
PRRT1	4
PRRT2	4
PRSS45	4
PTOV1	4
PTPRM	4
PWAR6	4
PWP2	4
RAB11B-AS1	4
RAB30	4
RAB40B	4
RAB9B	4
RANBP3L	4
RARA	4
RASGRF2	4
RASIP1	4
RBMS3	4
RFNG	4
RFX3	4
RHOU	4
RIC3	4
RN7SL5P	4
RNF112	4
RNF217	4
RNF25	4
RNMTL1	4
RNU6-137P	4
RNU6-37P	4
RP11-100N21.1	4
RP11-10L12.4	4
RP11-113C12.4	4
RP11-12M9.3	4
RP11-130L8.2	4
RP11-135F9.3	4
RP11-1379J22.2	4
RP11-147L13.8	4
RP11-159N11.4	4
RP11-162A12.4	4
RP11-16F15.1	4
RP11-174G17.3	4
RP11-175P13.2	4
RP11-177H13.2	4
RP11-177H2.1	4
RP11-182N22.9	4
RP11-212P7.2	4
RP11-220D10.1	4
RP11-23J9.4	4
RP11-247C2.2	4
RP11-248G5.9	4
RP11-276E15.4	4
RP11-281O15.4	4
RP11-286H14.4	4
RP11-305O6.4	4
RP11-308N19.1	4
RP1-130H16.18	4
RP11-30K9.6	4
RP11-325L12.7	4
RP11-326C3.7	4
RP11-330O11.3	4
RP11-335L23.4	4
RP11-335L23.5	4
RP11-33E12.2	4
RP11-358B23.1	4
RP11-359B12.2	4
RP11-363E6.4	4
RP11-364L4.1	4
RP11-367J11.3	4
RP11-386I14.2	4
RP11-395I6.3	4
RP11-395L14.18	4
RP11-399O19.9	4
RP11-435F17.1	4
RP11-439E19.10	4
RP11-440G5.2	4
RP11-452K12.4	4
RP11-455F5.3	4
RP11-4M23.4	4
RP11-503P10.1	4
RP11-50I19.2	4
RP11-539G18.3	4
RP11-54C4.3	4
RP11-553N16.1	4
RP11-569A11.1	4
RP11-572P18.1	4
RP11-575F12.3	4
RP11-588K22.2	4
RP11-5C23.1	4
RP11-611L7.2	4
RP11-613F7.1	4
RP11-616M22.11	4
RP11-621K7.1	4
RP11-646I6.5	4
RP11-687E1.2	4
RP11-690D19.3	4
RP11-736N17.10	4
RP11-752L20.3	4
RP11-753H16.3	4
RP11-756A22.7	4
RP11-757G1.5	4
RP11-757G1.6	4
RP11-762I7.5	4
RP11-792A8.4	4
RP11-795F19.5	4
RP11-796E2.4	4
RP11-796G6.1	4
RP11-79P5.10	4
RP11-7F17.3	4
RP11-7F17.5	4
RP11-817O13.9	4
RP11-855A2.2	4
RP11-886P16.10	4
RP11-88E10.4	4
RP1-18D14.7	4
RP11-996F15.5	4
RP11-9G1.3	4
RP1-224A6.3	4
RP1-278D1.2	4
RP1-292L20.3	4
RP1-29C18.8	4
RP13-467H17.1	4
RP1-45I4.3	4
RP1-90L6.3	4
RP3-431P23.5	4
RP3-437C15.1	4
RP4-671G15.2	4
RP4-794H19.1	4
RP5-1054A22.4	4
RP5-1172A22.1	4
RP5-906C1.1	4
RP6-99M1.3	4
RPL13A	4
RPL13P6	4
RPL15	4
RPL17P26	4
RPL21	4
RPL23AP69	4
RPL26P37	4
RPL29	4
RPL3P6	4
RPL4P5	4
RPL5P4	4
RPL9	4
RPPH1	4
RPS25	4
RPS26P35	4
RPS5	4
RPSAP47	4
RRN3P2	4
RSPO1	4
RUNX1T1	4
RUSC2	4
RYBP	4
S1PR4	4
SART1	4
SAT2	4
SBSPON	4
SCN2B	4
SCN3B	4
SDC2	4
SDCBP	4
SDHD	4
SEC14L1	4
SEC24B-AS1	4
SELP	4
SEMA6D	4
SEPW1	4
SFTPD	4
SH2B3	4
SH3BGR	4
SHISA5	4
SIL1	4
SKP1	4
SLC27A1	4
SLC39A3	4
SLC40A1	4
SLC4A3	4
SLC8A1	4
SMAD9	4
SNTA1	4
SOX6	4
SPAG8	4
SPARC	4
SPEG	4
SPG21	4
SPON1	4
SPRY4	4
SPTY2D1	4
SRGN	4
SRR	4
SSR4P1	4
ST3GAL6	4
ST6GAL2	4
ST6GALNAC6	4
STAC	4
STARD8	4
STAT5B	4
STC1	4
STK24P1	4
STK33	4
STON1	4
STXBP6	4
SULF1	4
SULT1C4	4
SV2A	4
SV2B	4
SWI5	4
SYNJ2BP-COX16	4
SYNPO	4
TAL1	4
TBC1D25	4
TCEA2	4
TCTE1	4
TCTEX1D1	4
TDGF1P6	4
TEAD2	4
TESPA1	4
TEX41	4
THBS4	4
TLE2	4
TLL1	4
TMED10P2	4
TMEM167B	4
TMEM220-AS1	4
TMEM240	4
TMEM31	4
TMEM57	4
TMSB4XP1	4
TNFAIP3	4
TOMM20	4
TP53INP2	4
TPRG1L	4
TRABD2B	4
TRAPPC2L	4
TRAV22	4
TRDV3	4
TRIP6	4
TRMT61A	4
TSPYL4	4
TSTD3	4
TTC7B	4
TUBA3D	4
U91328.19	4
UBE2D3	4
UBXN1	4
UGDH-AS1	4
ULK4	4
UXT	4
VIPR2	4
VPS51	4
VWA3B	4
WBP4	4
WDR13	4
WDR35	4
WFIKKN2	4
XCR1	4
YAF2	4
YIPF2	4
ZBED1	4
ZBED3	4
ZBTB21	4
ZDHHC14	4
ZDHHC17	4
ZDHHC20P1	4
ZFHX4	4
ZFP36L1	4
ZMYND12	4
ZNF135	4
ZNF280B	4
ZNF32	4
ZNF334	4
ZNF418	4
ZNF483	4
ZNF502	4
ZNF506	4
ZNF511	4
ZNF521	4
ZNF559	4
ZNF583	4
ZNF625	4
ZNF662	4
ZNF790-AS1	4
ZNF880	4
ZNF90	4
ZYX	4
43892	3
A2MP1	3
ABCB7	3
ABCC9	3
ABHD17AP4	3
ABI2	3
ABLIM1	3
AC002451.3	3
AC002480.3	3
AC004754.3	3
AC005251.3	3
AC005682.6	3
AC006116.20	3
AC006273.5	3
AC006547.14	3
AC007228.11	3
AC007292.3	3
AC007383.3	3
AC007392.3	3
AC007563.5	3
AC007743.1	3
AC012065.1	3
AC021188.4	3
AC022182.3	3
AC053503.4	3
AC079922.2	3
AC092670.1	3
AC093698.2	3
AC096574.5	3
AC096772.6	3
AC098614.2	3
AC104306.1	3
AC104667.3	3
AC108938.5	3
AC131056.3	3
AC137695.1	3
AC145124.2	3
ACTBP2	3
ACTBP7	3
ACTG1	3
ACTN2	3
ADAMTSL5	3
ADARB1	3
ADCY1	3
ADD1	3
ADH1B	3
AES	3
AF038458.5	3
AF129075.5	3
AF186192.1	3
AGAP1	3
AGPAT4	3
AGPAT9	3
AJAP1	3
AKTIP	3
AL022476.2	3
AL161668.5	3
ALB	3
AMPD2	3
ANAPC16	3
ANKHD1-EIF4EBP3	3
ANKRD10	3
ANKRD45	3
ANKS1B	3
ANO10	3
ANO7	3
AP000275.65	3
AP000351.3	3
AP001062.7	3
APBA1	3
ARC	3
ARFRP1	3
ARHGAP1	3
ARHGAP29	3
ARHGAP44	3
ARHGEF25	3
ARHGEF40	3
ARL6IP5	3
ARMCX1	3
ARNT2	3
ARRDC4	3
ARSG	3
ASAH1	3
ASGR1	3
ASMTL	3
ATF3	3
ATF4P4	3
ATG13	3
ATP10D	3
ATP1A4	3
ATP5A1	3
ATP5D	3
ATP6V1H	3
ATP7B	3
AXIN2	3
AZU1	3
B4GALT5	3
BAIAP2-AS1	3
BCAP29	3
BCAS2	3
BCAT1	3
BCL2	3
BCYRN1	3
BET1L	3
BFSP1	3
BRI3	3
BRMS1L	3
BTBD3	3
BTC	3
BTF3P2	3
BTG1	3
BZRAP1	3
C11orf54	3
C11orf72	3
C11orf95	3
C15orf57	3
C17orf49	3
C19orf12	3
C19orf52	3
C1orf204	3
C1orf56	3
C20orf194	3
C3orf14	3
C6orf3	3
C6orf89	3
C8orf59	3
C8orf88	3
C9orf173	3
C9orf72	3
CA15P1	3
CABLES1	3
CACHD1	3
CACNA1A	3
CAPN5	3
CAPS2	3
CARKD	3
CASC2	3
CASKIN2	3
CBFA2T3	3
CBLN3	3
CCDC129	3
CCDC136	3
CCDC23	3
CCDC30	3
CCDC71L	3
CCDC85B	3
CCDC89	3
CCNDBP1	3
CCRL2	3
CCS	3
CD19	3
CD4	3
CD59	3
CD97	3
CDC37L1	3
CDH13	3
CDH19	3
CDH2	3
CDH22	3
CDH23	3
CDIPT	3
CDKL1	3
CDRT4	3
CDS2	3
CEBPB-AS1	3
CEP112	3
CETP	3
CFAP54	3
CHMP1B2P	3
CHMP2B	3
CHN1	3
CHN2	3
CHST5	3
CHST8	3
CHSY3	3
CILP	3
CISD3	3
CMA1	3
CNTFR	3
CNTN4	3
COG1	3
COL24A1	3
COL5A3	3
COL6A2	3
COL9A1	3
COMMD6	3
COPZ2	3
COTL1	3
COX14	3
COX4I1	3
COX4I2	3
COX7A2L	3
COX7C	3
CPA2	3
CPD	3
CPED1	3
CPXM1	3
CPXM2	3
[truncated: 6,298 more rows]

## Sheet: PAAD
Gene	frequency(15)
HNRNPCL1	11
LINC00682	11
LINC01180	11
MORC1	10
MIR656	9
LINC00906	9
RGPD6	8
MIR1250	8
TPI1P3	8
RP11-283G6.5	8
RP13-36G14.3	8
RPS15P9	8
LINC01395	8
RP11-77O7.1	8
AC009974.11	8
PRR13P3	8
AC104088.1	8
RP11-227D13.4	8
LARGE-AS1	8
RHEBP1	8
RP11-468N14.09	8
PNPT1P1	8
RP11-800A3.2	8
AC006195.2	8
ATP5G2P1	8
C3P1	8
RP11-415J8.5	8
C1orf64	8
HNRNPRP1	8
RP11-153F1.1	7
AC007182.6	7
RP11-665C16.1	7
AC110769.3	7
HERC2P8	7
DCAF12L1	7
CTD-2616J11.16	7
HORMAD2-AS1	7
ATP5C1P1	7
IGHV1OR21-1	7
LINC00642	7
AP001439.2	7
PDE6H	7
RP11-319G9.5	7
RP11-729I10.2	7
RNU6-407P	7
PNPLA5	7
AC012066.1	7
RP1-229K20.5	7
LINC00266-1	7
DHX40P1	7
HMGN2P7	7
NPM1P50	7
RP11-432I5.8	7
MEIS1-AS3	6
RN7SL8P	6
RP11-357N13.1	6
RP11-856M7.1	6
RP11-15E1.1	6
RP11-701P16.2	6
BNIP3P30	6
RP11-465N4.2	6
RP11-579D7.8	6
RP11-715I4.1	6
HERC2P5	6
AC084082.3	6
RP11-121C6.5	6
ST7-AS2	6
RPS26P21	6
RP11-259K5.1	6
LINC00390	6
AP000997.3	6
CTB-31N19.2	6
CACNA1C-IT2	6
MTND4P23	6
C1orf143	6
LGSN	6
RP11-268G12.3	6
AC003092.1	6
ZNF705A	6
RP11-310H4.2	6
RPS26P55	6
RP11-680F20.5	6
ARHGAP26-AS1	6
AL353662.3	6
CTD-2024I7.18	6
C17orf102	6
C5orf58	6
AC096649.2	6
LINC00619	5
RP13-452N2.1	5
IGLV3-9	5
AGBL5-AS1	5
PPP1R14BP2	5
RP11-10A14.9	5
LINC00862	5
IGHV3-60	5
MGC27382	5
RP11-423G4.10	5
CTC-250P20.2	5
AC002365.5	5
RP5-1073O3.2	5
RP11-157D23.2	5
CTA-384D8.34	5
RP11-493P1.2	5
CTD-2290P7.1	5
RP5-1092A11.5	5
RPL34P31	5
RPP14	5
CCT6P2	5
RPL30P7	5
RP11-20I20.1	5
NPM1P8	5
CTC-350I8.1	5
AP000295.9	5
SNORD1B	5
CBLN2	5
HLA-S	5
RP11-218E20.5	5
RP11-344B2.3	5
RP11-60L3.3	5
KRT18P1	5
C14orf178	5
AMD1P1	5
KRT18P18	5
PSMD8P1	5
HIST2H3DP1	5
RP11-288L9.4	5
CD33	5
CACNG3	5
RP11-654A16.3	5
FIG4	5
RP11-325P15.1	5
ZNF177	5
PWRN1	5
RP11-513D5.5	5
RP4-613B23.5	5
LINC01483	5
RP11-712L6.7	5
RP11-468O2.1	5
RASGRP4	5
C5orf17	4
TRAV29DV5	4
RP11-803D5.1	4
RP1-117B12.4	4
TMPRSS13	4
RP1-35C21.1	4
RN7SL809P	4
RP11-59D5__B.2	4
RP11-536L3.4	4
PPIAP29	4
RP11-574O7.1	4
CTD-2576D5.1	4
TBX5-AS1	4
RP11-807H22.7	4
AF001548.4	4
RP11-550A5.2	4
RN7SL566P	4
LINC00452	4
TRAV26-1	4
KHSRPP1	4
RP11-317N8.4	4
RPL39P40	4
CHMP4BP1	4
AC002480.4	4
MTRNR2L10	4
CTD-2260A17.3	4
RP11-23P13.6	4
XX-FW83128A1.2	4
AC009302.2	4
RP11-69E11.8	4
RP11-439C15.5	4
AC008391.1	4
OR8T1P	4
RP11-25K21.6	4
RASGRP3	4
SIGLEC22P	4
TRPT1	4
STAC3	4
FTCDNL1	4
RP11-3D4.4	4
RP11-215D10.1	4
CTD-2369P2.5	4
RP11-426C22.6	4
TTC39C-AS1	4
ZNF354B	4
CSF3R	4
CD40	4
RP4-798A17.5	4
CTB-30L5.1	4
RP5-937E21.8	4
LINC01558	4
OOEP	4
RP11-388K12.3	4
RP11-443C10.1	4
RP11-262A16.1	4
RP11-106M3.3	4
RP11-461F11.2	4
CTD-2301A4.1	4
ENO1-IT1	4
RP11-599B13.7	4
AL031768.1	4
AP004782.1	4
RP11-356N1.2	4
ARSF	4
MCOLN1	4
SKA2P1	4
RP11-44N11.3	4
TRIM67	4
HMGN1P35	4
PI4KAP2	4
KCNH4	4
AC011899.9	4
RP11-475J5.4	4
CYYR1-AS1	4
ITLN1	4
MIR593	4
IGHV7-27	4
AC108479.3	4
IFNGR1	4
LINC01224	4
CFAP44-AS1	4
FTH1P1	4
RP11-34F13.3	4
HERC2P2	4
RP11-209M4.1	4
RP11-316K19.3	4
CTB-167B5.1	4
RP11-174O3.1	4
RP11-434P11.1	4
EMR2	4
RP11-426C22.1	4
PDE4DIP1	4
IL12B	4
ZNF688	4
MAG	4
AC011290.4	4
NADK	4
TXNDC2	4
HAUS8	4
LINC01160	4
RPL3	4
WTAP	4
EIF3FP3	4
PCED1B-AS1	4
MSL3P1	3
AC091801.1	3
RP11-686D22.4	3
LILRA6	3
IGKV3D-20	3
RP11-649A18.4	3
CHRNA6	3
TRBV5-4	3
LINC01550	3
SLC15A2	3
AC073283.7	3
FBN2	3
AC006126.3	3
RNU4-78P	3
RP11-295P9.8	3
CCR8	3
RRN3P3	3
RNU6-853P	3
PCDHGB8P	3
CTD-3216D2.5	3
RP11-420L9.2	3
TRAF1	3
ZNF384	3
SCARNA8	3
HNRNPA1P7	3
SNX25P1	3
RC3H1	3
CTB-113P19.1	3
TCF23	3
RN7SL526P	3
GOLGA8M	3
U52111.14	3
AC079767.4	3
TGFB1	3
RP4-738P15.6	3
TAPBP	3
MIR3942	3
RNASE7	3
POU5F1	3
AC130469.1	3
RASSF5	3
AC005154.8	3
RP11-981G7.6	3
KRT18P5	3
XXbac-BPG248L24.12	3
IGHV2-70	3
RPL18AP3	3
KRT8P32	3
BNIP3P27	3
RP11-161H23.8	3
TMEM110	3
RP11-46F15.2	3
RP11-109A6.3	3
RP4-782L23.2	3
CCDC7	3
ZNF730	3
MBD2	3
ZNF674	3
C19orf84	3
LINC01176	3
RP11-378G13.2	3
LINC00639	3
RP11-338C15.3	3
AC083843.1	3
RP1-16A9.1	3
RNU6-1053P	3
RP11-206F17.2	3
HMGB1P27	3
PITRM1-AS1	3
GPC2	3
C20orf144	3
SNAP47-AS1	3
RP11-793A3.2	3
SNRPGP5	3
RP11-61L19.1	3
RP1-182O16.1	3
ZNF436-AS1	3
YPEL3	3
RP11-166B2.1	3
INO80C	3
LINC00311	3
RP11-214K3.21	3
AC010976.2	3
CTD-2014B16.2	3
RP11-88H12.2	3
METTL12	3
AC007204.2	3
RP5-965G21.6	3
SULT1B1	3
RP11-264E20.2	3
CTD-3092A11.2	3
HMGB1P1	3
RP1-302G2.5	3
AC010894.5	3
AC005102.1	3
AC008073.9	3
CTD-2227E11.1	3
RP1-68D18.4	3
RP11-384C4.2	3
ATP1B3P1	3
RN7SL34P	3
CLYBL	3
RP11-578F21.2	3
TEN1-CDK3	3
MED28P1	3
RP1-118J21.5	3
TRPC2	3
RP11-697H9.2	3
RP11-169K16.8	3
CTD-2531D15.4	3
MT-ND1	3
FLT4	3
RP11-262D11.2	3
SH2D4B	3
PXT1	3
RP11-70L8.4	3
TRAV12-3	3
RP11-690P14.4	3
IGKV1OR2-108	3
RP4-710M16.2	3
SUMO4	3
AC118754.4	3
CHI3L2	3
HTR3A	3
FHIT	3
DDAH2	3
RP3-439F8.1	3
C10orf12	3
RP11-475D10.4	3
AC021188.4	3
FPR2	3
SETP17	3
RPS3P6	3
AC074011.2	3
RP5-882O7.1	3
UNC13C	3
IFITM9P	3
PPM1F	3
AC097359.2	3
IL27RA	3
NOD2	3
PKD2L1	3
DFFBP1	3
BEAN1-AS1	3
CTB-49A3.2	3
MST1P2	3
RP11-750H9.5	3
RP11-145P16.2	3
NT5C	3
EXD1	3
RP11-885N19.6	3
TFEC	3
ITGB2	3
RP11-297A16.2	3
FCGR1B	3
PRAM1	3
RP11-91J19.2	3
LYRM4	3
HRH4	3
RP11-556O9.2	3
ACTG1P9	3
MST1	3
RNA5SP187	3
WASH2P	3
ZBTB17	3
IGSF6	3
C1QB	3
TTI2	3
RP11-735A19.3	3
AC007292.6	3
AC002310.17	3
SNHG12	3
LST1	3
C1QA	3
WFDC21P	3
C14orf159	3
FPR1	3
PILRA	3
TDRD1	3
QARS	3
CAMTA2	3
RP11-440K22.1	3
TNFAIP2	3
KNOP1P2	3
AP001619.2	3
RP3-510O8.4	3
RP11-415J8.7	3
CTB-102L5.8	3
CD300LF	3
RP5-1065J22.4	3
RP1-159A19.3	3
RP1-5O6.6	3
RP11-475J5.6	3
GRIN2B	3
RPSAP31	3
RP11-521B24.5	3
RP11-739B23.1	3
MCFD2P1	3
SMCR5	3
RP11-541M12.6	3
SNORD72	3
RP11-64K12.8	3
KRT8P18	3
GAFA3	3
LAIR1	3
RP11-57H12.5	3
RNFT1	3
TDPX2	3
APOBR	3
RP11-545G3.2	3
LINC00640	3
RP11-519G16.2	3
SLCO2B1	3
RP11-557H15.3	3
AC087501.1	3
DYRK1B	3
PCK2	3
SEPT10P1	3
C17orf49	3
DKKL1	3
RP11-500C11.3	3
UBD	3
DOK1	3
CD320	3
CTB-41I6.1	3
HLA-A	3
RNF144B	3
STRADB	3
EEF1A1P6	3
FLT3LG	3
RP11-358B23.1	3
AC092620.3	3
RNU6-45P	3
SNX10	3
ISG15	3
HTR6	3
ZNF691	3
FKSG48	3
KB-1125A3.10	3
KIAA0391	3
SIGIRR	3
RPL5P8	3
RP11-139H14.5	3
PLAGL1	3
CTC-756D1.1	3
POTEI	3
RP11-402J6.3	3
DDX26B-AS1	3
PIK3R6	3
IL1B	3
EEF1A1P15	3
CLEC4E	3
PLEK	3
ST8SIA4	3
HCST	3
LILRB2	3
SIGLEC5	3
ROBO3	3
RP11-533E19.5	3
ZGLP1	3
RP3-399L15.3	3
ARHGEF18	3
CTC-537E7.3	3
PHF11	3
XXbac-BPG246D15.9	3
RP4-644L1.2	3
AIM1	2
RP11-244H3.4	2
RP11-326C3.16	2
RP11-661A12.9	2
RP11-367G6.3	2
LINC00567	2
RP11-274B21.1	2
SLC52A1	2
SERBP1	2
AKAP2	2
TROVE2	2
PFN1	2
IL23A	2
PML	2
MYCL	2
SMAGP	2
NRAS	2
NUP93	2
VRK2	2
HECA	2
MAML1	2
TRBV20-1	2
BLOC1S4	2
CASC18	2
ZNF532	2
ZBED2	2
CEP170P1	2
INTS6	2
SPIN4	2
CD247	2
RP11-417E7.2	2
RP11-383H13.1	2
PAMR1	2
BST2	2
ARAP1-AS2	2
ZBTB34	2
UNC93B1	2
TRGC1	2
TMSB4XP1	2
RP11-326C3.2	2
RP11-43F13.3	2
IGHV4-61	2
AKT2	2
RP11-687E1.2	2
C17orf85	2
GREM2	2
TMEM198B	2
DGCR11	2
RP11-609D21.3	2
ABCD4	2
PDE7A	2
OAS3	2
ACTB	2
RP11-313P22.1	2
RNF169	2
PEAR1	2
PROSER1	2
UBE2Q2P1	2
TRPV1	2
APOBEC3H	2
CALCR	2
CYP1B1-AS1	2
N4BP2	2
ABCD1	2
IL6ST	2
RP13-991F5.2	2
MALT1	2
RP1-197B17.7	2
RP11-371I20.2	2
NID1	2
SP3	2
FAS	2
CTA-384D8.31	2
HEATR5A	2
ADPGK	2
GCOM1	2
NR2E3	2
RP11-6N17.3	2
RP11-575A19.2	2
RP11-490M8.1	2
GANC	2
HIP1	2
TMSB10P1	2
IL18BP	2
G2E3	2
KB-431C1.5	2
PGM2	2
STAT5A	2
IKBKB	2
RP11-578O24.2	2
LINC00342	2
MKL1	2
RP11-490K7.4	2
AC004623.3	2
TRNAU1AP	2
PSMA6P1	2
HNRNPA1P38	2
RP11-327J17.2	2
IFT172	2
RP11-697N18.3	2
RP13-39P12.3	2
DFNB59	2
ST13P4	2
RP11-240G22.5	2
RP4-761J14.8	2
AC109333.10	2
CTA-384D8.36	2
METTL22	2
SNORD83A	2
LUC7L	2
RP11-251M1.1	2
RPS6KB2	2
CTD-2595P9.4	2
HNRNPH1P1	2
OVCH2	2
KSR1	2
RP11-206L10.8	2
TMEM254-AS1	2
ELMOD3	2
RP11-23J9.5	2
CTA-126B4.7	2
MIR1254-1	2
WDR92	2
TMEM140	2
RP11-136L23.2	2
LINC01063	2
TUBBP2	2
RP11-710F7.2	2
ACSBG1	2
AC005682.5	2
AC007743.1	2
KLRC1	2
RP4-610C12.4	2
GAPDHP62	2
ANKRD10	2
PPIAP2	2
AKR1C4	2
NAGK	2
AC098820.3	2
RP11-73M7.1	2
CCNL2	2
RP11-802D6.1	2
RAPSN	2
CEP83	2
MYCNOS	2
RP3-486I3.4	2
CTB-175E5.7	2
TMEM234	2
EXOC3	2
UBXN11	2
VIP	2
EIF3S5P1	2
ZNF840P	2
ACSS1	2
AC138035.2	2
RP11-121A14.2	2
RP11-10N23.5	2
RP3-508I15.20	2
RP11-67C2.2	2
MYO1F	2
RNA5SP203	2
NBR2	2
TRPM1	2
RP11-350J20.4	2
AP000692.9	2
AC079325.6	2
RP11-439A17.9	2
ASGR2	2
RP5-908M14.10	2
AC004854.5	2
AC016757.3	2
RP11-849F2.9	2
RP3-405J10.2	2
RP11-86K22.2	2
RP4-630A11.3	2
PSME2	2
EQTN	2
FBF1	2
NEAT1	2
AL356585.2	2
RP11-347C12.11	2
RN7SL49P	2
CTB-129P6.4	2
KB-1572G7.3	2
ACSM5	2
PABPC1L	2
XXbac-B461K10.4	2
RPL10P3	2
RP11-197M22.2	2
INO80B	2
RP11-458I7.1	2
CD74	2
AC093110.3	2
RP11-420A23.1	2
HSPB8	2
ODF3B	2
AC010127.3	2
XXbac-BPGBPG55C20.3	2
RP11-793H13.10	2
LINC00323	2
SLC17A3	2
LSP1P2	2
CTD-2126E3.3	2
CCHCR1	2
CTAGE9	2
GNRHR	2
AC092641.2	2
RP11-474D1.2	2
ADH1A	2
RNU6-611P	2
RP11-92F20.1	2
RP11-640I15.1	2
KRT8P15	2
SULT1A2	2
RPSAP55	2
FDPSP2	2
AC006483.5	2
NFKBIZ	2
DNAJC9-AS1	2
RP11-291L22.6	2
EEF1A1P42	2
RP11-122K13.12	2
LAT2	2
RP11-84D1.1	2
RP11-802E16.3	2
LINC00449	2
SLC47A1	2
GDPD4	2
CTD-3035K23.3	2
RP11-443P15.2	2
RP11-65J3.6	2
CTA-363E6.6	2
AC079776.2	2
MYO15A	2
RP11-428J1.2	2
DTX2P1	2
RP3-337H4.6	2
RAB38	2
HIST3H2BB	2
LRFN5	2
RP5-1028K7.2	2
PRKCH	2
LILRB1	2
RBMS3-AS3	2
LCN1P1	2
NRROS	2
C1orf174	2
TRIM58	2
PPP3R1	2
PSD3	2
RNF122	2
UBL7	2
COTL1	2
OSGIN1	2
TIGIT	2
BMF	2
CTD-3116E22.8	2
NRADDP	2
TNFRSF9	2
LHFPL2	2
MST1R	2
HSPBAP1	2
SIPA1	2
MTA2	2
CTC-458I2.2	2
MIR570	2
GNRH1	2
GLI2	2
MAF	2
AF127936.3	2
IL17B	2
PLD1	2
PRB3	2
TRHDE-AS1	2
GPR116	2
LINC01239	2
TBC1D22A	2
IGHV3-72	2
ISY1	2
RP11-413E6.1	2
SH3BGRL	2
CNGA1	2
TRMT10C	2
ALAS2	2
TUBB	2
TDRD6	2
CTD-2325P2.4	2
TANK	2
RP11-221N13.3	2
RPL37AP8	2
RP11-7F17.5	2
PKP1	2
SLC39A10	2
RP11-1260E13.4	2
SRSF3	2
RP11-192H23.8	2
DHRS1	2
MAP1LC3B2	2
RP11-21G15.1	2
AP000318.2	2
AC016995.3	2
RNASE3	2
CDV3	2
RP11-61L19.2	2
RP11-62H7.2	2
KRT18P63	2
RPS20P33	2
SNORD100	2
ITGA1	2
UBL5P2	2
PARP6	2
ACTG1P3	2
RP11-848P1.3	2
NELFA	2
RP1-224A6.3	2
VPS53	2
RP11-545P7.9	2
RTP4	2
CTD-2210P15.3	2
GPR97	2
USF2	2
RPL10P15	2
SGK223	2
TVP23C	2
PRKACA	2
RP11-69E11.4	2
RP3-523E19.2	2
HTRA4	2
PRKAR2B	2
ING1	2
FUCA1	2
LINC01272	2
HDAC7	2
OXER1	2
MSRA	2
AC093585.6	2
ACADS	2
FBXO46	2
PCGF3	2
OR7E38P	2
RPL9P32	2
IL22RA2	2
HLA-L	2
MRI1	2
RP11-269C23.5	2
RPL7AP31	2
ME2	2
AC011747.3	2
CTD-2062F14.3	2
CSF1R	2
THEMIS2	2
AC108448.2	2
PHKG2	2
RPL5P17	2
MYBPH	2
RP1-244F24.1	2
OVOL3	2
FCGR2C	2
KLF3-AS1	2
RP11-332H14.1	2
ATXN7L3	2
CTD-2311M21.3	2
AC015987.1	2
AC091132.1	2
RP11-150O12.1	2
TG	2
MTMR14	2
C3AR1	2
CTA-217C2.2	2
FTH1P20	2
VENTX	2
NAGPA	2
RP5-1099D15.1	2
AL513327.1	2
PSORS1C3	2
OSCAR	2
FAM225A	2
RP11-396M11.1	2
ARPC4	2
CLEC1B	2
TLR8	2
PPIAP31	2
LINC00348	2
RASSF4	2
CTB-47B8.1	2
AC064850.4	2
ZNF20	2
ADCK1	2
ATPAF2	2
IL10RB-AS1	2
FOXN3-AS1	2
WDR91	2
RP11-211G3.3	2
CD177	2
PLAGL2	2
PRR13P2	2
CD4	2
RP5-1050D4.4	2
XYLT2	2
TSPAN10	2
PNRC1	2
EPSTI1	2
B3GAT2	2
CTD-2525I3.5	2
RP4-803A2.1	2
RP3-329A5.8	2
DRICH1	2
OXGR1	2
CTD-2231E14.2	2
KCNJ2	2
TDG	2
CTD-3099C6.9	2
RP11-1090M7.3	2
RPS6KA1	2
RP5-1042K10.12	2
RP11-458F8.1	2
MINK1	2
ACTR3	2
RP11-469J4.3	2
CDK11A	2
KRT8P31	2
RP11-709D24.6	2
RP11-177G23.1	2
CYP4F35P	2
SLC5A6	2
AP002954.3	2
RP13-128O4.3	2
RNASEK	2
PSORS1C2	2
CTC-450M9.1	2
RP11-818O24.3	2
AC015971.2	2
PKD1P6	2
RP11-250B2.4	2
SH3GL1P1	2
MIR770	2
KIAA0895L	2
CLCN7	2
RP11-274A11.4	2
PTPRO	2
EDC4	2
RP11-298J20.4	2
GAPDHP40	2
RP11-840I19.3	2
CALML6	2
RP11-110I1.11	2
ITGA10	2
RP11-843P14.1	2
SIGLEC9	2
CTD-2033D15.3	2
SLC26A11	2
RP11-488C13.6	2
GALNT9	2
HLA-W	2
RREB1	2
RP11-350J20.5	2
HNRNPCP4	2
ARRDC3	2
RPH3A	2
CEP104	2
RP11-274B21.4	2
RP13-554M15.7	2
RP11-730A19.9	2
RP11-394O4.5	2
CTD-2291D10.4	2
MIR378J	2
RP11-177H13.2	2
KCTD13	2
RP11-1252D15.1	2
RBMS1P1	2
NCBP2-AS1	2
KLK14	2
RP11-329L6.2	2
CACNG1	2
AC004461.4	2
ZNF654	2
ABCC1	2
DMXL2	2
E2F4	2
RN7SKP296	2
MTAP	2
HIGD2A	2
IFIH1	2
RAB33A	2
RENBP	2
LRRC8C	2
AP1M1	2
CCDC13	2
RP5-1157M23.2	2
ELP5	2
ZNF135	2
TNFSF13B	2
RP11-343H19.1	2
AP1B1	2
ARID5A	2
AC003973.3	2
WDR26	2
SNX20	2
DEK	2
CD86	2
DCHS1	2
MIF4GD	2
CCM2	2
SOCS2-AS1	2
RP11-360F5.3	2
B3GALT4	2
ATP8B4	2
U3	2
OSTM1	2
SAP30BP	2
GPR141	2
WNK3	2
PSKH1	2
HDAC9	2
HSPA8P4	2
CTC-459F4.3	2
LRRC4	2
RP11-276H19.1	2
TRBV3-1	2
MLLT11	2
S100A9	2
TMEM121	2
NFKBIA	2
RP11-387H17.4	2
MPDZ	2
HOXA4	2
LINC00957	2
TLK2P1	2
C19orf35	2
IGKV3-15	2
STX11	2
GPRIN3	2
AIDA	2
CC2D1B	2
RAP1A	2
PEPD	2
SCARNA24	2
LRRC25	2
IFNLR1	2
CLP1	2
IGIP	2
C11orf94	2
EIF4E3	2
JAK1	2
RASGRF1	2
TRMT61B	2
HCRTR1	2
ITM2C	2
POPDC2	2
RP11-126O1.5	2
MRPL41	2
RN7SL40P	2
AC091849.1	2
RPL3P3	2
TJAP1	2
GPN2	2
RP11-488L18.3	2
RP11-186B7.7	2
KIAA1045	2
RP1-59D14.5	2
RP11-977G19.5	2
ACHE	2
EIF4A2P1	2
GPR160	2
RP11-161M6.2	2
SPNS3	2
CTD-2342J14.6	2
TMEM138	2
RP11-1212A22.1	2
GGA1	2
CCDC102A	2
CTD-2184D3.5	2
CALHM1	2
RP11-20I23.10	2
PYCARD	2
NBEAL2	2
GLYATL1P1	2
ADAMTS17	2
RP11-213G2.3	2
SLC25A18	2
ZNF837	2
ZSCAN18	2
ACADVL	2
SLC27A5	2
MICAL1	2
SELP	2
VNN3	2
RP11-506B6.3	2
PRICKLE4	2
RP11-173M1.4	2
UCN	2
TNFAIP8L2	2
RP11-302B13.1	2
RP11-248M19.1	2
RNU6-762P	2
TSKS	2
RNF175	2
LILRB3	2
SARNP	2
RP11-196G11.2	2
TNFRSF4	2
LINC00689	2
C7orf26	2
SNORA11	2
HSD17B7P2	2
NANOGP7	2
AC137934.1	2
MIR17HG	2
CCDC24	2
AC131097.4	2
RPS5	2
RP11-503E24.2	2
RNVU1-3	2
FAM107B	2
NFKB1	2
CYCSP34	2
RP11-715F3.2	2
SNORD89	2
RP5-1142A6.9	2
CHAD	2
CEP170	2
ZNF534	2
ZNF98	2
ATP8B2	2
LEF1	2
CTA-313A17.2	2
HLA-DQB2	2
CLEC7A	2
PLXNC1	2
ACTR2	2
RNF123	2
RP1-151B14.6	2
SMAD4	2
RP11-144L1.8	2
PDE10A	2
VN1R85P	2
RNU2-22P	2
RP11-288H12.3	2
KCTD6	2
C15orf27	2
G3BP1	2
RP11-1072A3.3	2
NBPF26	2
MTATP6P1	2
NXF3	2
RP11-88H9.2	2
RNU2-27P	2
LDB2	2
VCAM1	2
RP11-631N16.4	2
POU4F3	2
PCDH12	2
AC139143.2	2
RP3-483K16.4	2
DEFB124	2
CTA-268H5.14	2
AC009542.2	2
FRMD4A	2
CXorf21	2
FAM207A	2
CCR5	2
RP4-753F5.1	2
RP11-20J15.3	2
ST3GAL5-AS1	2
NLE1	2
DHX37	2
RP11-44F14.10	2
RP11-47L3.1	2
HSPA2	2
HAUS4	2
KATNAL2	2
NCF4	2
RP11-656D10.6	2
PLEKHF1	2
CCR1	2
FCGR3A	2
RP11-832N8.1	2
NFAM1	2
CTB-61M7.2	2
DEXI	2
TRPM2	2
MS4A7	2
CSF2RA	2
CTD-2026D20.2	2
GNGT2	2
APLNR	2
YBX1	2
RPS24P8	2
TNF	2
TRAV35	2
SPNS1	2
INPP5K	2
PARVG	2
CTD-3187F8.14	2
CTD-2006K23.1	2
NDUFV1	2
TMEM255A	2
ZSWIM3	2
RP11-578F21.9	2
CHPT1	2
LAPTM5	2
FAM45B	2
SLC8B1	2
DMPK	2
THAP11	2
B4GALNT4	2
RP11-157J24.2	2
DOK2	2
APBB1IP	2
RP5-1063M23.1	2
C19orf25	2
CCL4L1	2
RPL13AP23	2
ANKRD20A8P	2
RP4-799D16.1	2
CD1A	2
RP11-142A23.1	2
AP001092.4	2
SCN10A	2
TRIB2	2
SUCNR1	2
NKAPL	2
AC068587.2	2
COX6CP2	2
FOXP3	2
KCNC2	2
RP11-46I8.1	2
PLEKHO2	2
CTB-41I6.2	2
CNGB1	2
MIR3677	2
RP11-495P10.8	2
RP11-430C7.2	2
USP12PX	2
CTC-231O11.1	2
RNA5SP449	2
TPT1P4	2
LINC01150	2
RP11-345M22.2	2
RP11-809F4.2	2
ASS1P9	2
EMR3	2
RPL5P25	2
RP11-56A10.1	2
NAP1L1P1	2
LINC01585	2
UBXN1	2
S100A8	2
IL21R	2
AC017074.2	2
SMIM11	2
CTA-929C8.7	2
AP000255.6	2
RPL7P56	2
FERMT3	2
FCGR3B	2
DNAJC4	2
TRAJ3	2
RNU5E-10P	2
GRB2	2
CD300E	2
IWS1	2
TP63	2
RASAL1	2
TNFRSF10A	2
PARP4P2	2
SPIB	2
FAM111B	2
NOTCH1	2
NFE2L3	2
DTX1	2
POLD4	2
PI3	2
WDR75	2
VASH2	2
RAP2B	2
EVI2A	2
GAPDHP72	2
EZR	2
TCIRG1	2
ZNF284	2
ADAM19	2
NETO1	2
TARDBP	2
SGOL1	2
UBE2D1	2
FRMD8	2
CORO1B	2
UBE2E1	2
ERV3-1	2
PKMYT1	2
AL023806.1	2
RP11-154H23.3	2
HLA-DPA1	2
STAT6	2
BTF3P10	2
RP11-615I2.2	2
YWHAZ	2
TCF7	2
LBH	2
RHBDF2	2
CDH3	2
CCDC50	2
SULT1A1	2
IL19	2
FBXL6	2
RFWD2	2
HLA-DMB	2
ACSF2	2
ADSL	2
TMSB4XP8	2
OBSCN	2
CAPN11	2
RPS10P2	2
RP11-686D22.7	2
CARD11	2
LCTL	2
DRAXIN	2
ZNF90	2
KLHL17	2
SLC26A10	2
PTAFR	2
MIA	2
IL20RB	2
ASCC2	2
CAMK2A	2
RBPMS	2
RP11-285G1.14	2
CYP27C1	2
GNB1L	2
NAALADL1	2
RP11-10A14.4	2
RP11-108M9.5	2
PLA2G4A	2
IGLV7-43	2
TCF3	2
TIE1	2
RP11-837J7.4	2
TRIO	2
TNFRSF18	2
CD163	2
NCKAP1L	2
LCP1	2
C10orf128	2
S1PR3	2
CD300A	2
RP11-133K1.12	2
M1AP	2
IGLV2-23	2
PTPN7	2
DNM3OS	2
HLA-DOA	2
C19orf38	2
RP5-1086K13.1	2
RP11-426C22.8	2
RP11-303G3.6	2
SPATC1	2
KIAA0753	1
SLC38A9	1
SLIT2	1
METAP1	1
RUNX1	1
RP11-188C12.2	1
IL18R1	1
OR7E12P	1
C1R	1
HLA-F	1
KLHL4	1
SRSF4	1
FAM120A	1
ZNF300	1
CXCR2	1
TNFSF11	1
GART	1
ZBTB7B	1
LYSMD3	1
CD53	1
TNFRSF14	1
CCDC146	1
FKBP15	1
RP11-686D22.8	1
MGLL	1
PECAM1	1
CTA-941F9.9	1
UBE2V1	1
ELK3	1
PDCD1LG2	1
EFNA4	1
ARHGAP11B	1
SYNE2	1
SMURF2	1
CYTH1	1
LILRA5	1
OR2I1P	1
USP30-AS1	1
ARHGAP27	1
GATA2	1
FAM13C	1
HIPK3	1
ZBTB38	1
UBQLN4P1	1
MTM1	1
VPS36	1
ACP5	1
ANPEP	1
NFATC2IP	1
TMED7-TICAM2	1
RP11-365D23.4	1
PLS3	1
C5AR2	1
RP11-142C4.6	1
MX2	1
MERTK	1
SEC23IP	1
AC073635.5	1
CEP135	1
OPN1SW	1
CTD-2161E19.1	1
KMT2E	1
CTD-2537I9.12	1
SEMA3F	1
RPS6KA3	1
CSRP2	1
CCNJL	1
TESPA1	1
RP11-54A4.2	1
LRR1	1
DDX58	1
CTC-523E23.1	1
RP11-150O12.6	1
TNS1	1
RNF19A	1
NKD1	1
GBP4	1
SEC24A	1
IGHV3-23	1
IGLV2-11	1
WNT9B	1
COL4A4	1
ITGB1P1	1
CTD-2574D22.3	1
CD48	1
FSIP2-AS1	1
GBP3	1
BARD1	1
NT5C1B	1
ATP6V0A2	1
SP140L	1
ZNF805	1
CAD	1
ARHGAP9	1
MS4A6A	1
PI15	1
CCDC144NL-AS1	1
ADAM17	1
TMEM256-PLSCR3	1
CTD-2035E11.5	1
JAK3	1
M6PR	1
IDO1	1
LRRC58	1
RP11-583F2.1	1
TMF1	1
RBMXP4	1
AC005517.3	1
EOMES	1
TICRR	1
PLEKHO1	1
RP11-876N24.3	1
PFAS	1
PYHIN1	1
RASSF9	1
IQGAP2	1
KREMEN2	1
MAOB	1
FAM60A	1
NOS3	1
ACKR3	1
BEND3P3	1
CHST11	1
EPHB6	1
NPC1	1
SMG1P5	1
RP11-550F7.1	1
LTF	1
PPARA	1
RP11-574K11.5	1
EXO1	1
PMM2	1
TMEM170A	1
CDKN3	1
ACSL4	1
CTB-39G8.3	1
WRN	1
PRPF40A	1
PAWR	1
OIP5-AS1	1
PSTPIP2	1
TTF2	1
AMMECR1L	1
PLEKHM1P	1
RGL4	1
MGAT2	1
TMEM123	1
RP11-504G3.4	1
HOXA-AS2	1
TCAF2P1	1
CAV1	1
RP11-70C1.1	1
AC144831.3	1
IGHV3-15	1
TBC1D32	1
MS4A4E	1
LPAR4	1
KIAA1524	1
DENND1B	1
ETV3	1
FCHO2	1
GFI1	1
FGD5	1
BACH1-AS1	1
AC104534.2	1
DPP9-AS1	1
FRMD6-AS1	1
CHAMP1	1
GSDMA	1
AP3S1	1
RP11-160O5.1	1
ZNF343	1
MRC2	1
PEAK1	1
GZMK	1
LILRA2	1
LIPA	1
BCAT1	1
PCSK7	1
ZNF598	1
DDX18P1	1
ENTPD1	1
CTD-2267D19.1	1
MOSPD2	1
RPL22L1	1
NUP107	1
AMER1	1
GPCPD1	1
FASLG	1
GSDMD	1
PAK2	1
PCDHGC5	1
HRH2	1
BRWD3	1
RP11-863P13.3	1
KCNJ12	1
GRHL3	1
PRDM5	1
DLX4	1
BTK	1
GDPD5	1
LINC00243	1
AC253572.1	1
TBRG1	1
RP11-73M18.7	1
PLN	1
VIM-AS1	1
CICP14	1
DEPDC1B	1
LRRC40	1
PPIAP11	1
CEBPA	1
LBX2-AS1	1
SAMD10	1
AC078942.1	1
RP11-222K16.2	1
VSIG1	1
ATAD2B	1
FAM157A	1
EGLN3	1
EXOC3L4	1
RP11-676J12.4	1
NINJ2	1
ZNF792	1
ARAP2	1
MAP3K1	1
MYZAP	1
SIGLEC7	1
PFKFB1	1
RP11-474I16.8	1
FATE1	1
CYP4F29P	1
RP11-148K1.12	1
RHOG	1
RP11-462G12.2	1
AC110615.1	1
FBXO6	1
RPL10AP6	1
ARRB1	1
RP11-431J24.2	1
AL022393.9	1
RP1-124C6.1	1
SLC23A1	1
RP11-864N7.2	1
GHc-857G6.7	1
C17orf70	1
CDH16	1
RP11-347C12.10	1
CTD-2525P14.5	1
HIF1A-AS1	1
RP11-374P20.4	1
CTD-3076O17.1	1
FLNB-AS1	1
AC010136.2	1
CCZ1	1
RP11-554E23.4	1
RP11-769O8.1	1
AC007308.6	1
RP4-610C12.3	1
RP11-114H24.6	1
RP11-37B2.1	1
ACPT	1
ALS2CL	1
AP1G2	1
NXF1	1
CTSLP7	1
RRAS2	1
LMNTD2	1
RP11-111M22.5	1
RP11-577H5.1	1
RP11-318C24.2	1
WASH3P	1
RP11-53B2.5	1
C9orf106	1
CTD-2649C14.2	1
HCK	1
RP11-408O19.5	1
NUDT13	1
AC017083.2	1
RIMS1	1
RP11-490B18.6	1
FGF13	1
RP11-498C9.4	1
RPL34P33	1
RP11-20I23.2	1
YEATS2-AS1	1
YJEFN3	1
RBPMS-AS1	1
GYPC	1
CTD-2527I21.14	1
RP11-627G18.1	1
BOLA2P2	1
KRT8P39	1
RP11-407G23.7	1
CTD-3195I5.4	1
BRD7P4	1
DNAJB13	1
C1orf94	1
ADAM32	1
ZNF878	1
GTF3C2-AS1	1
RP11-85G20.1	1
RP11-64C12.8	1
RP3-467L1.4	1
PDDC1	1
RP13-923O23.6	1
CTD-2587H19.2	1
RP11-323I15.3	1
P3H2-AS1	1
LINC01260	1
RP11-410E4.1	1
AP000580.1	1
SLC26A5	1
SNORA33	1
SNORD101	1
RP11-806L2.6	1
RP11-131M11.3	1
RP11-468E2.2	1
AC004019.13	1
RP11-275I14.4	1
KRT8P33	1
NPM1P9	1
GCA	1
NRBP2	1
MIR7856	1
SPX	1
C8orf58	1
RP11-621K7.1	1
AC005009.2	1
CPSF3L	1
FAM71F2	1
CTC-398G3.2	1
GDPGP1	1
RP11-96C21.2	1
ANKRD36B	1
NMRK1	1
RP11-269F20.1	1
AC067959.1	1
RP11-497H17.1	1
RP3-508I15.18	1
SPDYA	1
LILRP1	1
EPHB1	1
RP11-21M24.3	1
AP000593.7	1
CYP2D8P	1
CTD-3193K9.11	1
RP11-87C12.2	1
RP11-65L3.4	1
RP5-1057I20.6	1
RP11-164J13.1	1
RP11-360I2.1	1
PSME1	1
HLA-G	1
GSG1	1
RP11-1180F24.1	1
RP11-315O6.1	1
GAS8-AS1	1
SLC2A3P4	1
RP5-1101C3.1	1
TTLL3	1
GPR75-ASB3	1
FLCN	1
SNORD93	1
PLA2G4E	1
RP11-352G18.2	1
RP11-219G10.1	1
CTB-75G16.1	1
NOS1	1
FADS3	1
RP13-314C10.5	1
RP11-627G18.2	1
AP006621.6	1
RP11-425D17.2	1
RP11-53B2.6	1
RP11-531A24.7	1
NADK2-AS1	1
NT5C3AP1	1
GCKR	1
ALDH1L1-AS2	1
TMEM134	1
RP11-521C22.2	1
AIF1	1
CACNB1	1
Z98750.1	1
LGALS8	1
RP11-67L3.2	1
RP11-281O15.2	1
RP11-96K19.5	1
AGAP11	1
CHMP4A	1
RP11-295P9.12	1
MTMR9LP	1
RP11-493E12.1	1
RP5-991G20.2	1
RP11-1046B16.3	1
RNA5SP383	1
FREM1	1
WISP2	1
YAP1	1
CMAHP	1
PIWIL4	1
LINC00896	1
TRIM6	1
BCAS1	1
RP11-3D4.3	1
RPS9	1
GPR82	1
KIF23	1
RRAS	1
TLR3	1
VIM	1
RP11-667F14.1	1
C20orf197	1
MYO1E	1
TMPRSS3	1
LHB	1
AC011242.6	1
UNC5C	1
RHBDF1	1
DIO3	1
ERMN	1
RP11-255H23.2	1
C1QTNF2	1
CH17-472G23.2	1
CYBRD1	1
PRDM1	1
KCTD5	1
TRIOBP	1
IFNGR2	1
GAB3	1
AC104654.2	1
FRMD6	1
HAND2-AS1	1
RP11-609N14.4	1
TDO2	1
KCNJ15	1
CLIC4	1
AC091633.3	1
RP11-524D16__A.3	1
SHE	1
FLII	1
GSDMB	1
ASB9	1
TLR6	1
TNNT3	1
RPL13AP20	1
RUNX3	1
TRIM59	1
TRABD2A	1
EEF1B2	1
YBX3	1
TRPV4	1
SLC16A7	1
IKZF2	1
RP5-864K19.6	1
AC241377.2	1
PPAPDC3	1
IGHM	1
RPS6KA2	1
FAAHP1	1
RP11-66B24.2	1
CLMN	1
NMUR1	1
RP11-442O1.3	1
BCL10	1
BCAN	1
RP11-358D17.2	1
RP11-1094M14.8	1
RP11-401P9.5	1
TRIP10	1
FAM26E	1
MEIS2	1
RP11-73M7.6	1
AC093818.1	1
RP13-270P17.1	1
KCNMB4	1
SP110	1
TPRXL	1
DGKG	1
SYDE1	1
CIB1	1
STX7	1
SLC22A18	1
HSPB6	1
DAAM2	1
PTH1R	1
PELI2	1
SLC35C2	1
LDHAL6B	1
EYA2	1
ADIRF-AS1	1
ZNF626	1
RP11-736K20.4	1
S100A16	1
CKM	1
ZNF883	1
SPECC1	1
ZNF672	1
CMTM3	1
OR7E126P	1
ITGA6	1
RASAL3	1
ADM2	1
ABI3BP	1
ANO6	1
ACTBP7	1
RPL23	1
SIRPB1	1
FDCSP	1
ADCYAP1R1	1
ACTBP11	1
GLI3	1
AC093627.10	1
C8orf31	1
RPS15AP1	1
ATG16L1	1
LINC01451	1
LYPD6B	1
PPIA	1
ANO7	1
CCDC82	1
NOS2	1
PON3	1
MYO1G	1
HYDIN2	1
IFI44L	1
NTSR1	1
PIF1	1
TNXB	1
KLF13	1
AC090627.1	1
GFRA1	1
IKBKE	1
UBQLN4	1
COL9A3	1
FTH1P3	1
RP11-51B23.3	1
PDLIM4	1
CTC-260E6.4	1
EBF1	1
KCNMB3	1
SLC9A1	1
SLFNL1-AS1	1
MESDC1	1
CPNE2	1
OSMR	1
PARP4	1
SCART1	1
SULT1C2	1
RASSF2	1
SIGLEC1	1
C16orf54	1
RP11-23J18.1	1
RP11-446N19.1	1
NLRP12	1
KCNN4	1
SRL	1
LDB3	1
PIP4K2A	1
HPN	1
PAG1	1
SLC2A14	1
FMOD	1
RP11-452L6.6	1
ADAMTS9	1
RP11-452C13.1	1
LPHN2	1
ARL6IP6	1
USP32P3	1
SKAP2	1
RPS12	1
NUPR1	1
OTUD1	1
HEPH	1
SLC11A1	1
SOWAHD	1
UTP14A	1
TMEM71	1
RSPO3	1
TREML1	1
BCL2L15	1
LRRK2	1
RP11-800A3.7	1
CCBL2	1
ARHGAP29	1
AFMID	1
RP11-329B9.4	1
SIRPG	1
AHR	1
CCDC80	1
AP001347.6	1
SEMA3C	1
SRD5A3-AS1	1
KMO	1
PLXND1	1
GDNF-AS1	1
AC106786.1	1
ALOX15B	1
MX1	1
RP11-1055B8.3	1
RP11-705C15.2	1
PACSIN3	1
NDRG2	1
TMEM216	1
RP11-49C9.2	1
PKD1L3	1
SLC38A2	1
VILL	1
FUT4	1
DZIP1L	1
NLRC4	1
HKDC1	1
SNHG5	1
CDK2AP2	1
TM4SF1	1
EVI2B	1
ST20	1
ADI1	1
CBX4	1
MELK	1
ZNF581	1
MYO19	1
NR0B2	1
RP11-33O4.1	1
RP11-290F24.6	1
LINC00519	1
YBEY	1
MKRN3	1
TREML3P	1
ZBTB16	1
GPS1	1
[truncated: 2,449 more rows]
