# Supplementary material for: Identifying Critical States of Complex Diseases by Single-Sample Jensen-Shannon Divergence
Source: Front Oncol. 2021 Jun 4;11:684781. doi: 10.3389/fonc.2021.684781 (PMC8212786; doi:10.3389/fonc.2021.684781)
Supplement: Supplementary file 4 [file DataSheet_4.xlsx]

## Sheet: name
				The sJSD signal biomarkers of GSE5345, BLCA, CESC, and PAAD

## Sheet: GSE5345
COLEC12
FN1
FASTKD2
ZNF664
PHLPP2
RPL15
BRP44L
ICOSLG
CHMP2A
SLC39A11
DHX40
GIT2
ETF1
TNS4
ASNS
ITGAV
HDAC4
TRIM13
AMIGO3
METTL13
CSTF2T
FLNB
LCP1
MAT2B
HSP90AA1
TC2N
SMAD2
FARP1
HIF1A
FGD5
SLC20A1
C10orf46
KCTD21
NUDCD2
MINA
SUMO1
CUL3
ATP1B3
ABCC6
USP8
RNF14
DDX54
PHACTR4
CBL
THOC2
MLL
PTP4A1
KPNB1
LDHA
DNAJC13
CD79B
ZNF24
TOP1
ZNF587
CNST
GSTM4
AK4
SMG1
SYK
ZNF827
SETDB1
BUB1
EIF3D
RAD51AP1
ZKSCAN5
PLEKHM3
ADAMTS4
SMAD2
PTEN
NUDCD3
CD151
AHCYL1
KAT2B
HHAT
MKI67IP
TFE3
PGAM1
PBX1
WBP11
PAPPA
GMPS
ZZEF1
NCOA4
TMEFF2
NOV
IQGAP2
PAX8/LOC654433/LOC440839
PPP2R5E
ALS2
DENND2D
MSH6
TNFRSF10B
GNL3
LRRC8D
E2F2
RABL3
TWF1
PRAME
USP12
PPP6C
GATAD1
KLF7
RSAD2
CYFIP1
CDC42
PPARA
STAR
KIF13B
C22orf32
TRAPPC8
ZBTB1
DYRK1A
WWC2
TOP2A
LRP11
SLC35A4
TLK1
THUMPD1
TMPRSS12
BUB3
EIF4EBP2
MTMR4
EPHB6
FBXW11
TMEM19
TOX2
ZNF33B
NUP88
DNAJA3
TRIP13
SPICE1
SPP1
BAI1
PTPN9
LUC7L2
ARGLU1
MVP
NPAS2
PTP4A2
RAD23A
RAPGEF1
ARCN1
PICALM
COBLL1
PSMD13
TMEM8A
BAG1
DAP
CLUAP1
BCL10
FTH1
IDH3B
CAMSAP1
SPG11
EPHA4
ICK
NAPEPLD
AATF
ELAC2
UVRAG
RALB
SLC20A2
UNC5B
ATP8B4
LCAT
PTPRG
NR2C2
WNK1
PTPRA
MINA
TXNL4A
CDK6
TMEM125
PHF20L1
MEIS3
FOSL1
CENPE
DLG1
ABCC4
NSMCE1
BBS10
PTPN12
IRF1
LITAF
HDAC4
ATHL1
MAP2K1
AIM1L
CASP1
NOTCH3
EPS15
NIPBL
SLC16A14
EXOSC2
C3orf58
PHB
ADD1
ECE1
POLL
BUB1B
CPNE3
EDEM3
UBE2E3
DAP3
GATSL3
PTPRD
MYOM2
CIT
BBS4
ZC3HAV1
STARD10
EPHX2
TOP2B
ALDH1A2
C16orf72
TPRG1
PAPPA
SMEK1
SERINC3
RAN
CNOT1
PMEPA1
PIGU
AHNAK2
SYNPO2
TRAM2
ERBB2
MPZL3
DMTF1
TSPAN18
SYNE2
RPL6
PTBP1
PTTG1IP
FAM36A/
CDK8
AFAP1L2
KIAA0947
SPTLC2
TPD52L1
ZNF514
TNFRSF10D
RLF
MFI2
HOXB6
B4GALT2
CARD8
NCOA2
EIF5
APC
LSS
ZNF814
PTPRB
SERINC5
CACYBP
PLD2
NDUFV3
PPP1CA
ATR
SEC62
CCNA2
ARPC2
HNRNPA0
HSP90B1
RPS9
ATG3
DNAJA2
DACT1
FAM54B
MDM4
VCAM1
TRAK1
CTHRC1
UPRT
CREB1
PSMG1
IKZF1
LRCH1
prkrip1
RAP1GDS1
DIP2C
ERBB3
RFC3
MAGED2
TSTD2
GLOD4
GSPT1
TBC1D10B
CTSD
IQGAP1
TMEM140
ATG13
MRPL50
PRKCD
KIAA1324
OBSL1
TCF7L2
ETV6
PPP1R8
FAP
CCND1
CNN3
ARL6IP1
KDELR2
DLST
EIF2AK2
NF1
ITSN2
ECT2
DDB2
EIF4EBP2
CSF3R
DDX47
SLC19A1
NOL12
C3orf37
ASXL1
ZAP70
TOP2B
ARMC10
TMPRSS2
BCL9
MAP3K1
SLC26A2
NCAPD2
GLTSCR1
JMJD1C
SLC24A3
JAZF1
DNAJC9
PDS5A
CLASP1
WDFY3
CEBPG
LPP
LAP3
MRPL16
RAD54L
TNC
CRIM1
PAK2
BAHCC1
SOCS2
ENTPD7
CREBL2
XG
INSR
BTG2
ROD1
SRSF2IP
PRKAR2A
BLCAP
EXOC6B
RBMX
CXCL9
OCIAD1
NCKIPSD
CDK7
BNIP2
ZCCHC7
TRIP11
CAMK2G
AXL
MAPK8
CCNC
CCND2
ATP2B4
JAGN1
MTHFR
POLB
CLIP1
ZDHHC20
YARS
ZNF35
CCPG1
UBE2I
LPP
STRADA
ZFYVE19
ATF3
GLA
ARIH2
LPP
SKIV2L2
SPCS3
NBL1
YWHAE
PTK2
RPH3AL
RIN2
RPLP1
SELL
GAA
PELI2
MFHAS1
EZR
CDC7
BMP2K
MAP4
USP25
ZNF609
TSEN15
TMEM176A
LENG8
NR2F1
DAPK1
HBB
PAPSS1
VLDLR
MUC1
BMI1
SPEN
PPP2R5C
ERLIN1
CD3D
ACPP
STK38L
CD53
NCAPD3
HNRNPC
ADD3
SLC14A1
MMP9
FDFT1
SPG11
MORC4
ZBTB17
MXD1
PDGFRB
EXD2
S100A12
EPAS1
MEIS1
LONRF1
CD14
ANKRD12
FAM155A
ABI1
BICD1
CENPC1
TRIM27
PALLD
ZMYM2
PRKAR1A
GOT1
DSG3
BTG1
CDCA7
MCM4
CSE1L
PHACTR2
FNDC3A
MAP4K5
KIF3B
WNT9A
PPP2R3A
WDR60
PIK3CA
CHEK1
MAPK10
AGFG1
ABR
PPWD1
NINL
C20orf96
CCT5
ZBTB46
RBPMS
NPC1
RPS6KB1
RAB25
CHD4
CLTB
DIP2B
PDGFB
LPL
CD86
CAND2
SLC20A2
FOSL2
GSPT1
ARIH2
SLC45A3
SUMO2
KDM2A
SPRR1B
KCTD18
MLLT3
MLLT10
EMP1
SDC1
ZNF587
PATL1
SPIN1
EPB41L3
RLF
FAU
ITSN2
SOCS3
LIF

## Sheet: CESC
ZBED3
PCBP3
ITPKB
RP11-102K13.5
ZNF595
TOMM22
CEBPZOS
RPL21P1
AP001471.1
CTB-13F3.1
NMD3
HSD17B11
KIAA1210
INPP5K
NKIRAS1
AP001476.2
RP11-757G1.6
CDHR3
PHF1
SLC25A21
RP11-429A20.4
ST6GALNAC5
GRINA
SYT7
LGI2
TMA7
KLHDC2
SOCS2-AS1
PPP2R3A
LINC01023
CHMP6
DIRC3
TCF4
METTL21B
ASB1
LCN10
CCDC107
RPS3AP44
EMILIN3
CARKD
AC053503.4
XX-FW83128A1.2
C1orf115
RP11-10E18.7
AC009506.1
NPR3
PSMD9
CCDC30
ATP6V1G1
RP11-749I16.3
RPS28
GLYCTK
IMMP1L
CDC42EP3
HINT1
CTD-2008L17.1
EDA2R
RPS23P8
CAMK1
ACADS
RAB6C
RPL7AP60
TAS2R14
RP11-427M20.1
GFRA3
RP11-817O13.9
RP11-490O6.2
ITFG1
DCT
C2orf88
CRB1
ZBTB4
ARHGAP31-AS1
RWDD2A
RNF103
RP11-177H2.1
RP11-474C8.7
ARFGAP1
SDCBP
TNMD
BNC2
RNF25
PLEKHA5
GPN2
C6orf89
CTB-25B13.5
LINC01016
LINC00961
FAM182A
SV2B
TMSB4XP1
RPL3P9
AC110299.5
LPAR1
BAALC-AS2
IL3RA
RP11-159N11.4
CACNA1C
SPATA13
POM121L9P
CYP7A1
ZNF254
C1orf95
GADL1
TEK
MEF2D
PTPN1
RP11-359B12.2
CTD-3064H18.4
FBLN1
HAAO
NFIL3
COL20A1
SLC25A4
CACNG6
SMOC1
SPRY2
MAP1S
LIFR
SMIM15
AL590762.6
COPS6
RP11-313D6.3
S100A13
POLR2J
ITGB1BP2
ACTG1
HYDIN
ALKBH2
PRKD3
YES1P1
RP11-4B16.3
NDUFA3P4
AC132008.1
CASC2
IZUMO1R
OST4
CTD-3184A7.4
RP11-489D6.2
HNMT
B3GALT1
PLOD1
NRP1
TMEM169
FAM86B1
MERTK
DBNDD2
MSRA
NID1
DYNC1I1
ZFHX3
CTC-366B18.4
JDP2
FZD4
FSIP2
YAF2
UBXN6
RP11-1096G20.5
SYNE1
TMEM170B
CTD-2047H16.4
FBXL12
RP11-69L16.5
TMEM232
ZIM2
AE000662.93
FAM26E
HTR1B
TP53INP2
ST13P5
CHRM2
LMAN1
RP11-359E3.4
KIAA1377
RP11-353K11.1
LHX6
SLC12A2
AGBL4
FBXO36
CHCHD2P6
HNRNPA1P41
BRI3
E2F6
UBALD1
RP11-399O19.9
RP11-384K6.2
ZNF639
SERTM1
ANTXR2
CHST2
NDEL1
G3BP2
CTD-2283N19.1
DACH2
OSTC
PLCD3
RP11-365H22.2
FBXO24
C1orf145
RP11-15H20.6
CUBN
KIF25
AC092155.1
RPL13P2
SMARCE1
ITGA10
RPL5P9
RP11-79P5.10
FAM210B
RP11-86K22.2
YIPF3
ASMT
CDRT4
RRAGC
YBX2
MAD2L1BP
LRRC27
TADA3
TOP1MT
AC097721.2
ATP5H
RPL5P3
SNTB1
RP4-569M23.5
CNPY4
COX7A2L
EEF1B2P2
RYBP
KB-1410C5.5
HPGDS
AMN1
SLC25A11
KIF9
EPB41L2
OPCML
RP11-121E16.1
EIF1P3
TBCA
GLCE
RP11-867G2.4
TMEM14B
UBE2E3
KIAA0232
AMOTL2
ZNF816-ZNF321P
RP11-1191J2.5
EIF3F
RASGRP2
RP3-431P23.5
DTWD2
UBE2R2
FAM225B
GNA14
SIK1
FN3KRP
FAM20A
RP11-508N22.12
TBC1D19
RBMS2
RP11-104D3.2
SERTAD2
SAMD5
STAC
ZNF512
WDR83
FAM200B
RP11-1072A3.4
TRPC4
LINC01473
AC137695.1
MTIF3
TFDP2
RP11-661A12.8
CSMD1
FLJ27354
RP11-462L8.2
SEMA5B
ZNF287
DCLK1
CCDC102B
PRG4
SLC25A27
RP11-179G5.1
CTA-242H14.1
GAP43
CHADL
HPCA
RP11-1029M24.1
LYPLAL1-AS1
RPL21P71
RP11-889L3.1
ESD
TBX1
OAF
SSR2
LY96
NELFE
RPLP1P6
TMED4
RAB30
EEF1A1P16
FAM134B
PCDHA2
RP11-80H18.4
GADD45G
RP1-130H16.18
NDUFAF3
PLXDC1
PCDHB12
FOXC2
LAMP5
PCDHA11
RPL34
SGMS1-AS1
RNU6-137P
RP11-750B16.1
CTC-339F2.2
RP11-326A19.4
ITIH3
SLC6A3
POLR2G
AC021224.1
DRAM2
UBB
C14orf2
ACBD4
RP11-207C16.4
DOK6
GS1-124K5.4
ARL6IP5
KLHDC8A
RSPH4A
FASTK
GLIPR1
AB019441.29
DNAJC8
RP11-337N6.3
DPY19L2P4
RPL18AP16
RGS17
MIOXP1
AP000892.6
ANGPTL5
PEX7
ME3
MCF2L-AS1
MTMR11
RP11-890B15.3
RP4-612B18.3
FAM107B
LINC01140
RNASEH1-AS1
NPM1P5
CCDC181
PSD
DNM1P35
EEF2K
PDCD4
FAM218A
RP11-68I3.4
SNPH
SCARNA20
FOXN4
CRHBP
GPAA1
PRSS57
PURG
CCDC28A
MTFMT
RP11-382J12.1
PLEKHB1
PCDHGA2
TMED10P2
RP11-427L15.2
RP3-342P20.2
GUK1
GPR35
LRRC36
MRPL14
U47924.32
RP11-567F11.1
GDI2P2
MT-RNR1
CLNS1A
RPL35P5
CTA-941F9.9
Y_RNA
CLEC11A
CD27-AS1
RPL7P12
STK24P1
NAA60
RP11-100N21.1
RAB9B
RP11-479G22.8
RP11-430H10.1
RP11-930O11.2
LINC01314
CTD-2035E11.5
CFAP43
RBPJ
RP11-83M16.3
SHISA3
TCTN3
XRCC6
TIMM22
CYP39A1
CTC-296K1.4
RP11-1100L3.8
RP11-611E13.2
EFNB3
TDGF1P6
LA16c-360H6.1
PJA2
PUF60
ZFP36L1
BMP7
SMURF1
ARC
LINC00377
RP11-92G12.3
RRAGA
EPHA5
SPEF2
GRSF1
RP11-468E2.10
LZTS2
MEOX2
SLC25A13
RP11-20J15.3
ECHDC1
PRUNE2
FBXL22
OXCT2P1
RPS15AP1
EIF3CL
WDR78
RP11-442N24__B.1
RP11-420K14.2
CDH2
SLC22A3
XXbac-BPG55C20.7
GS1-124K5.6
RPL12P33
RRAGB
KY
TDRD3
KCNQ4
CTD-2046J7.1
PRX
RPEL1
PHYHIPL
RIOK2
RP5-1029K10.4
RP11-379F4.9
AC093698.2
NECAB3
TOMM20
ORAOV1P1
RGS7BP
ATF4
GDPD2
PSMG3
NKAPL
SYPL1
VLDLR
ABHD8
SLC26A7
GS1-279B7.2
MAN1A1
RP11-354A14.1
RSL24D1P6
HYDIN2
SLC35B2
RP1-182D15.2
FAM101B
AGFG2
CASC15
TSC22D3
HRASLS5
AP2B1
FAM198B
ZNF197-AS1
LYRM5
FUCA2
PTGR2
SPARC
ARMC12
RP11-129B9.1
MROH7
TMEM161B-AS1
SGCA
DCHS1
AC136289.1
ACVR1
EID3
ITGA6
BCAS2P2
RP11-967K21.1
PDLIM7
RPF1
JMJD4
TNRC6C
C21orf62
ZNF436
MYL4
TMEM60
AC016700.5
TSTD3
SMN2
GLI3
FAM86GP
PKD2
SH2B3
GABARAPL1
CTD-2256P15.3
RDH14
MALRD1
CH17-12M21.1
GJC3
TIMM10B
PMPCB
NYAP1
C2orf16
AP000253.1
C1QTNF3
EIF2B2
RP11-216B9.8
DPP9-AS1
RPL5P17
MIR103A2
RP11-362J17.1
CTD-2031P19.4
RP11-380M21.2
IRF2BPL
RP4-797C5.2
RP11-147L13.8
DCTN6
RP11-196G11.2
UTRN
ARHGAP29
CTD-2501E16.2
FAM216A
RP11-256I23.1
SPTA1
RP11-627K11.6
EPAS1
RPL30P4
GNAQ
CPNE1
ID4
UBQLNL
RP9P
CTD-2298J14.2
RPS23
ALG1
CRELD1
RP11-382N13.3
KCNH2
AC008592.8
SNX17
CTD-2554C21.2
GLG1
RP11-332M2.1
EVA1C
RP11-111J6.2
DENND5A
RP11-524D16__A.3
LLNLR-304G9.1
FAM3A
TMEM248
ANKH
AC138430.4
PPAP2A
PLEKHH3
SIAH1
TM2D3
ARPC4
FBXO17
TUB
RPS15A
RP11-255H23.2
RP11-69M1.6
EEF1E1
C6orf3
CNTN3
LAMP1
NMT2
SEC24B-AS1
SFTPA2
LAYN
PELI1
RP11-732A21.3
CPXM1
RP11-356I18.1
DDIT3
ADRA2B
PRKCDBP
RP11-57C13.6
ACYP2
RP11-188P17.2
MEIS1
AC079834.1
SMAD6
POLN
HID1-AS1
RPL36AP13
ZNF483
DAZAP2
SYT17
CTC-512J14.1
RPSAP63
PCOLCE
LIMCH1
LL21NC02-1C16.2
GNL3LP1
ZNF521
RP11-164O23.8
TMEM26-AS1
ZNF680P1
RP11-535A5.1
ZNF462
APTR
AK3
S100A5
MPRIPP1
MAGOH
KRT37
RP11-849F2.9
PCDH18
SERPINI1
RPL5P5
RAB6B
PRDM11
RP11-517P14.7
PDE1C
ATP1A4
FAM19A5
RP11-91I11.1
RP11-65J3.15
CTC-490E21.11
SMAD4
LINC00657
C1GALT1C1
AC008694.2
RNU1-103P
FAM172A
CFL1P4
MIR4284
RP11-278L15.6
RP11-775A3.1
PCDHB13
PRKG2
ADAMTS5
RP1-40E16.2
PRKCG
KIAA1462
SLC43A3
CBX6
HIPK3
MCCC1
IL5
ERBB4
RP11-553N16.1
RP11-111A22.1
EEF1A1P5
NPPA
EIF3G
FILIP1
JMY
CCDC110
FXR2
PPP3CC
JAZF1
ITPR1-AS1
FRY-AS1
GP5
RP5-1014D13.2
SAMD13
SERGEF
DDX18P1
ATXN10
RSAD1
TUSC2
RP11-81A1.6
FAM124B
LONRF3
C11orf1
KIF19
ENPP6
RP1-90L6.3
RP11-340E6.1
RP11-439L8.2
SOCS5
UMAD1
SLC4A5
RIBC1
KCNH8
FBXO7
RP11-303G3.6
CABP1
TCEB2P1
MMP16
CDV3
MATN3
NPIPP1
AC009302.2
RP11-51J9.5
C3orf18
TGIF2
RP11-346C20.4
RP11-281P23.2
LINC01396
C20orf202
AC006277.2
HSPA1B
XRCC6P3
NPM1P2
RP11-138I18.2
ERC2
MRPL34
ASIC4
UTP11L
CTC-459F4.9
SULF1
TCF25
ACAA2
IQCJ-SCHIP1
RP11-20O24.4
LINC00334
SALL2
MYOM1
LRRC49
TRIL
RP13-188A5.1
RP11-585P4.6
IGSF9B
HGFAC
ORAI2
RGAG1
AK7
RP11-308N19.1
TSPY26P
RP11-432I13.5
RP11-65L3.4
RP11-57H14.5
RP11-171I2.1
INGX
NRXN3
ZNF331
AC079922.2
HLA-F-AS1
GTF2F2
SUSD2
SLC25A34
RPS26P35
RBM24
SSR4P1
MACROD2-AS1
SAP18
ALOX12-AS1
IDH3G
ZCCHC5
TMIE
PTPRN
CREM
RGS4
MORN4
RP6-99M1.3
MYH1
CTD-2541J13.1
ANGPT4
RP11-426J5.3
C6orf1
COX18
PGM5-AS1
NR1D1
ALKBH5
RP11-339B21.10
TSPAN8
IL17RD
NPM1P12
RPPH1
CTC-251I16.1
TTC3
RAI14
AC073343.13
MYL12B
RP11-621K7.1
PTTG2
RP11-1148L6.8
TBX18
AC013404.1
CTC-512J14.7
IKZF4
ZNF580
ADAMTS3
PLIN4
SDHD
MIR6071
KRTAP1-5
DISC1
CD79B
TSPEAR-AS2
RP11-111M22.3
TSR2
ZNF682
PWRN1
CCDC23
RPS7P11
WWTR1-AS1
YIPF2
DAPL1
AC004947.2
JARID2-AS1
AQPEP
MARK1
HTR2A
CTC-308K20.1
FABP5P3
ZYX
RP11-549J18.1
RP11-799M12.2
RP11-50C13.1
C1QBP
RP11-1191J2.2
SREK1IP1
ANKRD30A
SLC6A16
TUBB2B
AC091801.1
CTD-2192J16.22
PNMA6A
CPEB1-AS1
AVPR2
SFR1
CEACAM8
RP11-133F8.2
LPAL2
CAMK2A
POFUT2
PCSK2
FDX1
CA8
IFT27
BMPR1A
CTB-32O4.2
C7orf55-LUC7L2
C6orf163
MIR3682
ARSK
PRKAG2
RP11-325L12.7
pk
RPL31P49
RP11-864J10.2
CTRB1
AC007387.2
AC093142.2
RP11-700J17.1
PIK3R1
RPL6P2
TNIP2
PRRG3
RP11-390E23.6
RP4-663N10.1
RP1-151F17.2
DPY19L2
DMP1
GPR75-ASB3
CEP68
RP11-358N2.2
COL4A6
RN7SL40P
AP000936.1
AP001476.3
VAMP5
RP11-281O15.4
RBBP9
GPBP1
HDGFRP3
RP13-923O23.6
RPS3A
SNX14
SPG20
ZNF727
RP13-631K18.5
TNRC18P2
COMMD10
NDUFV2-AS1
CTC-336P14.1
NUP54
ILF3-AS1
C11orf95
RP11-329B9.4
RP4-575N6.4
RPS20P5
FUT10
ARFIP2
CTD-2026D20.2
RP11-762L8.6
LINC01356
ASNSD1
CTC-529I10.2
DNAJC30
CLEC4GP1
NPIPB9
RP11-82H13.2
RP11-163G10.2
FAM170B
RP11-365F18.1
C19orf43
PAFAH1B1
MT-TS2
LINC01186
RP11-162A23.5
RP11-513N24.1
RAMP3
LEPROT
MCEE
CNR1
MAGEE2
XXbac-BPG252P9.10
ST7L
TPT1P1
AP000866.1
SERPING1
PAQR7
RP11-512N21.3
KB-1208A12.3
RP11-266L9.5
FMO4
ERICD
P3H1
RAC1P5
SLC35D2
COL24A1
AC018804.7
HELQ
PDLIM1P1
TUFMP1
TIMM9
ENPP2
PTP4A2P1
NDUFAF4
RP11-244H3.1
AC010884.1
RPL10P3
RPS3AP12
LINC00242
WNT2
ABTB1
RNU4ATAC18P
RILPL1
FAM86HP
RP11-879F14.1
MYL12A
TARSL2
PFKM
BNIP3L
RP11-111F5.2
CAPN5
RP11-75A9.3
MRAS
ELFN1
METTL24
FAM3C
KB-1466C5.1
C17orf107
IGSF21
VWC2
C1QTNF1
PTCHD1-AS
LINC00323
SPACA6P
ZNF653
RP11-248G5.9
C20orf144
RP11-290H9.5
RPL9P7
TRMT10C
PRKRA
NPM1P42
SERINC3
RP11-321C24.4
RP11-680F8.3
RP11-109D9.4
TSHR
LINC01393
APOF
CTD-2024P10.2
Y_RNA
SEC63
EPO
RP11-977G19.11
MIR202HG
CETN3
RP11-452F19.3
VPS18
AC079305.11
DKK3
CTD-3247H4.2
TMBIM4
B4GAT1
RP11-475J5.6
RP11-307C19.2
FBN1
TSPAN6
VWA5A
ATP5L
RP11-276H1.3
LAMTOR3
OBSCN
ZNF511
HNRNPA1P32
ZBTB49
CTD-2302E22.4
RP11-329B9.5
AP003068.9
RBFOX3
AC092667.2
ERN1
PIK3R2
CTD-2201I18.1
CDH22
AFF4
LEKR1
PAGE4
ZNF579
SEPT7P7
PSMB5
SFTPD
RP11-244J10.1
ZMYND12
GATAD1
C11orf31
ADSL
PDCD4-AS1
RP11-815J4.6
COQ10A
RCVRN
NPHP3-AS1
NACAP1
CELA2B
PCDHGA6
FAM212B
WNT9B
NDUFA13
EIF2B5-IT1
TBC1D1
ISY1
RP11-412D9.4
RP11-26H16.1
RP11-506H21.5
RPL12P4
LINC00882
VAT1
AC002451.3
DKFZP434A062
PQBP1
SLC35F1
MIR503HG
SPIN2B
RP11-57C19.2
CLCN3P1
SPRYD3
CNTNAP1
SCOC
TTLL1
TRIT1
SH3BP4
ADAMTS19-AS1
HYKK
CTC-398G3.1
NEDD4L
NUDT2
RP11-524F11.1
ANAPC16
44076
COX11P1
RP5-1125A11.6
LINC00472
GVINP2
FAM86EP
NOVA2
TACC1
ACAT1
RP11-329A14.1
SYTL4
EPHB4
ST6GALNAC4P1
RP11-981P6.1
KHDRBS1
CEP57L1P1
LITAF
HOMER3
RP11-446H18.1
BAIAP2-AS1
ZBTB22
APITD1
CHD5
UQCRC2
RPS18P9
BEX1
AC083855.5
RP11-1036F1.1
PPP1R15A
MEOX1
GNG12
FRG1
EEF1A1P22
SMN1
REEP1
MRFAP1L1
CIPC
TMEM99
CNBP
MRPS6
RP11-21M24.2
RP4-734P14.4
RPL15
TM2D1
LSM10
ISCA1P1
AMIGO2
MAF
TAX1BP3
NGFR
EPB41L4A-AS1
CYB5R3
RP3-340B19.2
RPS3AP26
MIR378J
CCIN
AC144530.1
ABHD14B
PSMC6
FTOP1
NAALADL2-AS2
SLC25A32
MNT
PBDC1
ARL4A
RPL4P5
ATP6AP1L
ZNF663P
ANO3
RPL7P23
TAF10
SDK1
KCTD10
CXorf67
SHISA6
RP11-72M17.1
GLP2R
AC011933.2
AP000439.3
GADD45A
QDPR
AFAP1L1
FAM149B1P1
CTD-2263F21.1
BIN1
RP11-314A20.1
AIG1
MAP3K15
TPRA1
SDAD1P1
GRIP2
HAR1B
NPR1
DEGS1
TMEM31
YWHAE
RP11-106A1.2
RP13-346H10.2
RPL7P10
C3orf14
ZNF454
RP11-110I1.6
RP11-553P9.1
CD63
RP11-203F10.6
RP11-384B12.3
CTNS
NSA2
GNPDA2
MAP1LC3C
RP11-973D8.5
HIBADH
EIF3M
ELOVL4
RPL21P39
IP6K3
MORN2
TRY2P
RP11-170M17.2
GP1BA
ASAP3
RP11-20J15.5
SLC35C2
PPP1R1A
C10orf25
CCDC65
C15orf61
COL16A1
RP11-46H11.12
OPHN1
IDUA
RBP4
XPA
POPDC2
TMEM44-AS1
EEF1A1P13
RP11-136L23.2
SAV1
KC6
RP11-96B5.3
SIK2
AC018647.3
MCOLN3
CALHM2
RP3-426I6.2
XXyac-YX65C7_A.2
RP11-755E23.2
TMEM116
SPG20-AS1
ZEB1
LINC00639
RP11-247A12.2
HSD17B13
RP11-286H14.8
IGSF11
OBFC1
DNAJC19P9
NDUFAF4P3
HDAC11
GNG4
CRYGD
FBXO16
FAM195A
CSPG4
CTD-2006K23.1
DHX58
PDE7B
RP11-167H9.4
LINC01126
CYB5R2
SPTBN4
RP11-254F7.2
LINC00205
CTA-363E19.2
AKR1C3
POLR2H
RP1-101A2.1
ITGB1P1
NBEAP1
ANKMY2
LINC00629
SLC9A9
UBL3
ADRA2A
SHISA9
POSTN
RP11-325D8.1
LRRTM1
RP11-522N14.2
EMC7
ENG
MYO15B
TMEM128
FABP3
C20orf203
CDK7
AP4S1
EEF1A1P9
RPL9P28
OCA2
AC131097.4
RPL17P26
FLJ38576
LINC00888
RPL5
PAPPA
RP11-36C20.1
TMEM231
LYPLAL1
RPL7P6
LPIN2
BANF1P2
HLA-K
RP11-567F11.2
PRDM5
CNN2P9
ATRNL1
LRRTM4
HSD17B10
BTBD1
GPAA1P2
ANO10
RP11-321G12.1
LETM2
CTD-2240J17.3
AL662800.1
HES5
C1orf54
KCNIP1
FGF18
DZIP3
ANKRD16
KIAA1257
SPRED2
MAPRE3
TEKT1
RP11-174G17.3
RP11-151A6.6
EIF4A1P4
CLDN11
MPLKIP
LRCH3
FAM69C
STK38L
SIX5
HIGD2A
PHLDA1
ZNF517
DNAJC27-AS1
FAM127B
SLCO2A1
RTCB
RPS9
CST3
MMGT1
RAB3A
MAP7D3
AKAP7
RP1-45I4.3
CTA-299D3.8
MRPL35P2
LINC01569
DLGAP1-AS2
PALD1
ADAMTS12
CSRP2
SLC2A12
ABI3BP
P2RX1
CTD-2530H12.4
MAPKAPK2
RPS2P48
RP11-834C11.7
NDUFAF1
TMSB4X
ZFYVE21
PDE4D
RPL15P3
ABCA11P
RP11-446H18.6
RP5-1159O4.1
RP3-323P24.3
RP11-22P4.1
MTND6P4
IDH3B
RP11-678G14.2
ARAF
RP11-615I2.2
BTBD16
PLEKHA3P1
RP11-513M16.7
ADD1
RP11-785H5.1
MT-CO3
A2M-AS1
SNRPB2
CTD-2017C7.1
SNCA
NPM3
TXLNB
BANF1
ENDOU
PPM1H
RP11-147L13.11
NDUFS3
STXBP1
PGRMC2
AC010677.5
AC006116.24
RP11-62F24.2
TRIM13
ZNF559
GLB1
RP3-395C13.1
XKR9
ABHD17B
RPS20
RP11-477N3.1
ANP32BP1
RP11-430B1.2
TRMT112P6
CDH10
ZBTB8OS
FAM162A
COPZ2
PRDX4
XG
PROCR
ZDHHC2
INTS4P1
RP11-348N5.9
LINC00899
CCDC62
TOMM7
RP11-96K19.5
RPL35A
VPS51
ZNF25
RP11-115H18.1
RPL21P134
C6orf57
RP11-280O24.3
FBLIM1
PNPLA8
RP3-508I15.9
GLYATL2
C20orf96
FEZ2
SLC2A11
ASMTL
KIAA1586
DYNLL2
RPL21P10
BCKDK
TMEM251
EEF1A1
MAP4K5
NFIB
RP11-385F5.5
RP11-345M22.2
LINC00475
CTC-332L22.1
METTL5
SETMAR
TSPYL4
ENAH
RP11-234N17.1
EPOR
RP5-828H9.1
RPS15P5
PSMC5
RP4-753F5.1
TMEM200C
ACTBP8
SEC14L1P1
LINC00846
CHGB
IMPACT
TAF9
GPC6
TAS2R31
HSP90B2P
RPLP1
DLGAP4-AS1
STEAP4
NFKBIA
MYH7B
NAP1L6
ANXA5
CCNL1
LINC01152
SCARNA10
SESTD1
RPL10A
FAM13C
ARPC5
PIP5K1B
NAGLU
AC012360.6
RPL31
RPL10AP2
COL23A1
SPOCK3
RPL5P34
NDUFA10
ACCS
ESR1
RP11-384O8.1
RP11-932O9.8
ABCB5
ATP5D
SLC22A18AS
RERG-AS1
SGSM2
SLC8A1
PTPN21
CXorf57
LMO2
WIBG
CYSTM1
PIGC
RFNG
AC005884.1
MAP2K4
NEXN
RP11-332H18.5
PRMT2
WBP2
RP11-734K2.4
SARS
SERINC1
BBS9
RP11-274B21.3
ELMSAN1
LINC00667
EEF1A1P3
RP11-546B8.5
TMEM192
WDR25
CCNT2-AS1
PRR29
FOXO1
RP11-2C24.7
RP11-770J1.3
CDH17
EID2B
RP11-1365D11.1
LINC00910
GDF11
RP11-263K19.4
RP11-286H14.4
CRISPLD2
AC007796.1
TTYH2
ALDH3A2
RP11-761N21.2
YIPF6
GS1-184P14.2
GPD1L
SSBP2
FAM47E-STBD1
TTC23
AC016735.2
CDH5
RP11-364B14.3
RP1-309I22.2
IPO11
RPS4X
CTD-2331H12.5
FMO2
PAEP
APOM
RPL7A
RGPD2
RP11-611L7.2
ZNF674-AS1
SERHL2
CACNA1C-AS2
THSD1
MGARP
SNHG5
TGFBR2
RP11-267M23.4
RP11-434H6.7
POC1B
C22orf34
CTBP1
RNASEH2C
RP11-1C8.6
CTB-113P19.3
DPH5
EIF4B
RP11-371A19.2
CRIM1
RP11-16E18.3
CYP2A7
RP11-254B13.4
SFRP5
SNHG6
EXOC3-AS1
CBR4
SOD1
RING1
PITPNA
MAP1A
CCDC38
RP11-30K9.1
JMJD8
EEF1A1P38
RP5-827C21.4
EEF1B2P3
LINC01122
MEDAG
LRRC75A-AS1
FOSB
CFAP69
UBE2D3
WASL
RP11-395A13.2
IRF2BP2
ACKR3
HNRNPLP2
METTL21A
RP11-1398P2.1
RP11-181C3.1
RAB5A
FMN2
CTD-2555O16.2
SRP19
RAB3D
CLIC4
EFHC2
RP11-253E3.1
ABLIM3
RP11-613F7.1
RP11-545I5.3
RP11-305O6.3
GGPS1
RP11-425D17.1
RP11-254B13.1
EIF3IP1
RP1-131F15.2
HNRNPA1P26
YIF1A
LBP
CTD-2267D19.1
TAPT1
SERPINA5
SUOX
USP51
LINC01003
ITPRIPL2
BTD
RPL3P1
RP11-3L10.3
RP11-51L5.2
AC053503.6
TTLL2
ACSM3
KLHL3
NAV3
JPH4
RP11-234A1.1
NKAP
CCDC129
FAM114A1
GPX3
PTGER3
GTPBP8
RP11-1069G10.1
TSNAXIP1
FANK1
EYA4
RP11-492M23.2
CMAHP
NAT6
MTRNR2L10
RPL41
SLC16A7
RP11-319G6.1
43892
RPL24P4
PABPC5
MICU1
FOS
RP11-50D16.4
PRDX6
RFESD
MPRIP
RP11-314C16.1
C9orf24
C11orf71
IGSF5
TINF2
CHCHD7
NAP1L1P1
AC099676.1
RP11-295D4.5
RP11-115D7.3
EEF1A1P1
HNRNPLL
ALDH1B1
CDIP1
RP11-104L21.3
CLIC4P3
SLC38A11
COQ10B
RAB1A
BTF3P7
LL22NC03-32F9.1
RPL7AP6
MANBAL
LINC01500
SUMF2
RBMS1
RHOBTB1
MAPRE2
RP11-798K3.2
RHOXF1
RPL35P1
RPL22
HNRNPA1L2
RPSAP9
CTD-2058B24.2
RPL21P116
CTD-2553L13.10
NDFIP1
TMEM106B
Y_RNA
PTPLA
RP11-153M3.1
GUCY2EP
PRMT9
SMDT1
AFAP1
CTA-544A11.1
SETP20
ENDOD1
MYLIP
CXorf22
C10orf105
HNRNPA1P23
DNER
EVC
AC069154.4
RP11-731J8.1
NUP88
RANBP3L
NPY5R
PKNOX2-AS1
CTA-360L10.1
ALDH7A1
SCARF1
RALY-AS1
RP11-543C4.1
CHRM3
MXI1
LINC00294
IRAK3
MAFK
AF064858.11
RP4-584D14.7
CPEB2-AS1
RP11-182J1.14
AC113189.5
AC003090.1
METAP1D
OR8S1
RP11-247I13.11
CTNNB1
RP11-493E12.1
TMEFF2
RP11-333E1.1
KHDRBS3
RP11-3J10.7
HSD17B7P2
C21orf62-AS1
CHCHD2
LINC00612
AC073325.2
LANCL1-AS1
HNRNPA1P25
BDNF
KCNE2
KIAA0040
NAMA
DNTTIP2
RP11-267M23.1
SLC45A3
RP11-76C10.3
ARHGEF7-AS2
FLT1
RP11-3P17.3
HYI
RP11-563J2.2
LDLRAD2
RRN3P2
RPL12P11
WDR45
RP11-266J6.2
AC093698.1
CTD-2562J17.4
DPYSL4
PRKAR1B
RP11-151H2.3
FOCAD-AS1
MEP1B
SLC39A5
RNU7-49P
RP11-417L19.4
RPF2
MMP17
RP11-90J7.4
KCND2
LYNX1
RP11-118F2.2
RP11-96H17.1
RP11-620J15.4
PPFIBP2
BBS5
WWP1P1
RP4-710M16.2
SNRPCP2
RPL11
EPHB1
CTC-441N14.1
SIRT3
PCDHB16
RP11-31F15.2
RP11-323F24.4
MRPL30P1
RP11-327J17.8
Y_RNA
EEF1B2P1
RP11-667K14.8
ZNF19
RP11-864G5.1
VSTM5
ADH5
SNORD36C
RP11-401P9.7
RP11-619A14.3
RP11-443B7.1
CTD-2012K14.7
LINC01024
RP11-345J13.1
RP11-855A2.3
SRP9P1
PRKAR1A
AC007563.5
MMP14
CHMP1B2P
Metazoa_SRP
UBE2W
KCTD17
C1orf204
RP11-259K5.2
RNU4-1
POTEM
KNDC1
KLKB1
EEF1A1P26
AC011242.6
RP11-679B19.1
CD8BP
RP11-408P14.1
RP11-763B22.4
ASCC1
FAM188A
RP11-248J23.5
NKAIN3
RP11-480N24.3
RP11-39K24.4
VPS4A
RP4-781L3.1
SGSH
PIPOX
PEX2
KB-1125A3.12
EMC4
HHLA2
FAU
CREBL2
RP11-190C22.1
PFDN4
RP11-165D7.5
IDS
MAGED4B
RPS5P3
RP11-535A19.2
RILP
MRPS27
RP11-459E5.1
RP11-97C16.1
BTF3P12
RP11-745A24.2
ANKRD39
RP11-88E10.4
FNDC1
RP11-686D22.4
METTL9
TMEM245
RIMS1
PRSS23
SLC5A2
GLUD1P7
FAM47E-STBD1
COL3A1
AL035610.2
CTIF
STK16
HBA1
TMEM184B
GAS5
MECR
TNRC18P3
H3F3C
LSM2
PCDH20
CTD-2095E4.4
RPL23
LSAMP
CWF19L2
SOGA1
STIM2
TRAPPC4
RPL13AP6
AC009299.5
RP13-585F24.1
ZCCHC18
RPL23AP2
RP11-712B9.5
EXOSC6
RP1-265C24.8
RP11-338N10.1
ZNF709
CDK6
CHGA
CYP2F2P
HSCB
BTF3P5
RNVU1-15
RP5-1000K24.2
JAGN1
CTD-2047H16.3
BSN-AS2
SSBP4
SH3PXD2A
CTD-2535L24.2
PCIF1
RP11-872D17.8
MAP3K12
COL6A3
RP11-1334A24.5
SNHG7
RP11-318E3.9
FAM120AOS
ICA1L
ATG4B
FADS2
SMIM1
SEZ6L
WASF4P
RP11-799B12.1
RP1-240K6.3
WAC-AS1
GPM6B
MRPL47
BABAM1
IFRD1
SCAMP1
SLC25A5P3
JPX
TSG101
RP11-120B7.1
RP11-284F21.11
RPL24
EIF5A2
LRP6
NUCB2
BNIP3
YBEY
MED9
LINC00933
RP11-461L13.3
ARMC9
TRAF3IP2-AS1
EEPD1
ECD
GRM3
RP11-345N11.1
RP11-44N11.2
SAFB2
MEIS2
EPM2A
SPNS2
UPRT
RAPGEF3
RP11-3P17.5
RPS3AP6
CTD-2649C14.3
ZNF280B
TADA2B
MOB1B
RNF186
SSBP1
CTD-2619J13.27
RP11-444D3.1
LINC01366
ARHGDIG
CCDC57
MANBA
MBD5
RP11-114H7.1
SART1
MED28
RN7SL574P
EEF1A1P10
MIR27B
MLF2
RP11-54G14.1
RP11-104F15.9
[truncated: 1,000 more rows]

## Sheet: BLCA
CYP4F12
AGPHD1
FBLN2
TBX3
CYP21A2
CHL1
ZFP36L1
GPR146
DUSP8
ESAM
CACNA1G
HSPB2
LRRC28
NR4A2
IGFBP5
ARHGEF9
ZBTB7C
CAPN6
ZNF208
ZNF175
MFSD6
AG2
DNAH9
BMP4
C4orf3
NRG2
NPNT
TMEM132C
MMRN2
LMCD1
FOLR2
APOLD1
YPEL3
PPARGC1A
NGFR
TCEAL5
C9orf125
NRL
SLC16A14
HSPA12A
SNED1
ANKRD35
BTD
TMEM59L
MAGEF1
L1CAM
KCNA5
FAIM2
CDKN2B
GYPC
EEF1A1P9
ZMAT1
ACOX2
C15orf59
CYFIP2
KIAA0513
LGI2
ADAMTS10
CPEB2
CA4
MYH11
MTUS1
EMILIN1
CYP39A1
LPHN1
MIPEP
LRRC2
COMMD10
TMEM220
EPS8
ST6GALNAC3
LOC572558
DACT3
WNT9A
RHOJ
AP2M1
PPM1M
RASGEF1C
FGFRL1
NAP1L5
DAB2IP
CD300LG
GYG2
SRL
COX7A1
PRELP
VTI1B
PCP4L1
FXYD6
HIGD2A
PLA2G2A
BHLHE22
RICH2
TMEM47
TSC22D1
TMEM129
HSPB7
SEC14L5
DHPS
CIRBP
FLJ42875
ERICH1
CCT6B
FAM160B2
PLIN4
MMP28
AOC3
IQSEC3
LRRN1
FGF7
PRDM11
ADAMTSL3
BRE
UBB
SMARCD3
FAM102A
RORA
CBX7
UBL3
TSPAN18
HCG11
LRRN2
RIMS2
LOXL1
LOC643763
SOX17
LGALS3
DUSP1
C4orf34
SH3BGRL
NFASC
KCND3
ARSD
HSPA2
C6orf226
APCDD1
MOSC2
SPATA18
CLU
ZNF536
METRN
LOC284276
CRISPLD2
CHADL
ZNF24
NLGN4X
BAALC
LONRF1
BSPRY
CPA3
FZD1
DIO3OS
NPAS4
NKD1
CACNA2D2
CRYAB
C16orf5
BZRAP1
LMOD1
EFHD1
CTSG
PLCE1
CLEC14A
ELTD1
RPL3
B3GALT2
SLC16A9
VAMP2
RGMA
ACAP3
RSPO1
PPP2R2B
ID3
FZD3
TMTC1
C10orf75
SLC1A1
RPS6KA6
RBL2
PLP1
GFRA2
SLC5A7
GALNTL1
CLSTN2
C18orf34
CPVL
GNPTG
LOC134466
PRDM16
GTF2IRD2P1
UFSP2
LSAMP
BEX4
CYP4B1
TEF
C20orf160
RNF180
PPAP2B
LIMS2
JDP2
FLNC
MRVI1
ASS1
LRRC4B
LOC349196
EPHB3
LOC728613
ETFDH
PTGER3
KCNJ12
CHCHD10
RG9MTD2
TP53I11
HDX
ODZ4
ZBTB7A
EDA2R
HHIPL1
TSPAN15
CYTL1
PARP11
PART1
C1orf93
CACNA1H
CNNM1
P4HTM
ID2
ITGA8
ZNF397
C1QTNF4
TOM1L2
ANG
FAM89A
CRY2
SLC16A2
RPL17
S100A4
STEAP4
AP3B2
FBXL7
CLEC10A
PPP2R5A
HRASLS5
C16orf45
TXNL1
CHD3
SERPINF1
STOX2
CREG1
GATA6
CNTFR
FZD7
ALDH9A1
RALGPS1
FAM134B
RBPMS
INHBB
ARHGAP28
CYP46A1
ATF7IP2
GTF2IRD2B
ENPP6
CASKIN2
ZCCHC24
MTFMT
L3MBTL4
IGFBP2
KIAA1683
KLHL25
NTRK2
LONRF2
WDR6
RXRG
SFRS2B
GTDC1
NOTCH4
HDAC11
FAM38B
MID1IP1
ADAMTS8
C2orf88
OLFML1
HR
CTTNBP2
GPR124
GRRP1
PPP1R13B
DACT2
C17orf108
SCN3B
ABCA3
FAM86D
ST6GAL2
NDRG1
LIPE
MRO
NUDT9
RFTN2
TAPT1
RHBDL3
GNAL
MYOT
MANSC1
HOXA7
PAQR5
GGTA1
PCCB
FBLIM1
AZGP1
COL6A1
GATA5
NGRN
GTF2IP1
GPM6B
GABRB3
CYP27A1
TNRC6C
C8orf79
BRP44L
GSN
CCDC60
MEG3
EGR3
KCNK15
C1orf115
DACT1
ZFP36
RCBTB2
TPT1
NR3C2
ZNF395
PSD
LMO4
SCAPER
LRTOMT
REM1
C15orf57
LRIG1
ZNF215
IGF1
C14orf4
ZC3H15
CTSO
TAL1
MEIS1
SNTA1
XPNPEP2
C21orf2
RASD1
AKR1B10
MAGI2
KAT5
KIAA0141
LRRN3
ACSBG1
SQSTM1
ZBTB16
KCNK2
PCOLCE
ADAP1
ABHD14A
MAGEL2
XKR6
HAUS4
ADRA2B
ITFG2
SSC5D
SLC2A4
TJP2
CSRNP1
C17orf28
ANK3
PLCD3
DOK4
COL4A3
MYOCD
ZNF219
FOSB
PCDHGB5
C11orf71
GCK
C19orf42
GADD45G
AFF2
ADRA1D
PRDM6
DOK5
DPYSL2
RUNDC3B
FIGF
BOC
GRASP
ZNF214
GORASP1
SOX18
MANBA
PCP4
CDH19
SMAD5OS
PDXDC1
DYM
HYAL1
DTNA
GAS1
C1orf198
KCNS3
GUSBP3
SLC25A6
CD9
CDR1
ZNF487
ZNF154
ISLR2
N4BP3
FIGNL2
TRIL
FAM120AOS
LAMA2
EIF4B
MMRN1
COL6A2
CNOT7
GPER
KHDRBS3
CTSK
MKL2
ZHX2
NTRK3
TIGD6
CKB
GARNL3
GSTM3
BMP5
LRBA
KATNAL2
MGP
C7orf55
HECA
SFRP4
LOC283174
KCNIP3
ASRGL1
VIT
TMEM18
UBXN6
SELE
HSPB1
FZD8
SHE
DLST
MGAT4A
PCCA
RASL12
PYGM
SNURF
DUSP26
ATXN7L1
ARC
SYNPO2
C14orf37
WDR61
APEH
ALDH1A2
COQ10B
GJA4
LRP1
KCNK3
CXXC5
SCN5A
44079
PPP1R14A
ZNF467
RTN4RL1
C1orf183
CDYL2
PPM1L
NCAM1
AK7
C14orf159
CKMT2
LEPROTL1
USHBP1
CHST9
ZFP3
GALNT13
NT5DC1
SCN1B
HEPH
SARM1
ISM1
ZBTB47
RNF165
FAM189A1
SCARNA17
JAM3
CUL3
FAM69B
ANKHD1-EIF4EBP3
TRIB2
ATP5S
TRIM24
SH3BGRL2
NAALADL2
MLH1
LRP10
TBC1D20
CCBL2
RAB40B
HDC
C18orf1
MYO5C
AGPAT2
SYN2
OTUD7A
RNASE1
NUBP1
PKDCC
PCM1
RSPO3
C15orf17
DHRS4L2
CHURC1
ZNF596
C1orf130
SLC1A2
SCN2B
TSHZ1
LMO3
PPP1R1B
MBOAT1
CDH23
RASD2
CYB5A
RDH10
SORBS1
ADRB3
LOC728875
TP53TG1
THPO
MUC12
TPK1
RPRM
BNIP3L
SGSH
KIAA2022
TBX2
KIAA0495
FXC1
CA8
ARHGEF15
OPCML
PHLPP1
TRAPPC9
RPL15
CDH11
STIM1
LOXL4
MFSD11
ENPP4
CPNE8
psiTPTE22
CNTLN
KLHL14
C20orf200
LOC80054
SCN4A
THNSL2
MAPRE3
FAM173B
PQLC3
GEM
PMP22
FLRT1
LOC90586
C10orf116
COLEC11
TANC1
CGRRF1
ATF3
FAM117A
PPAPDC3
CACNA2D3
DMGDH
CYP20A1
MYO1C
FUT10
MBD1
RASSF2
LUM
NRXN2
LYVE1
KAT2B
LRRC70
AGAP1
TSPAN2
SH3GL2
ARHGEF6
MYLIP
TSHZ3
EML1
GSR
EYA2
STEAP2
ZNF238
ASPG
MB
TMEM119
GPX3
DIRC3
GAL3ST4
CPXM2
HIST2H2BE
CCDC71
NPR2
GLI2
DKFZp779M0652
ABCA8
SFRP2
PINX1
TMEM130
MAPK4
CCBP2
ABLIM1
KIAA1328
CHODL
BHLHE41
HOXA9
GPLD1
PTPRD
SLIT2
ADH1C
AQP7
C3orf70
NPTX1
PDE5A
FAM178B
FAM155A
SLC25A20
PBXIP1
PRPF40B
CHDH
FBXL22
DYNLRB2
SGMS1
SLC29A4
C4orf32
RYBP
CA11
EYA1
PDLIM3
WWP1
TMEM90B
AGAP11
SGSM2
BAI2
RGS13
ST6GALNAC5
RNF145
EPDR1
INF2
MUSTN1
SPAG7
SHISA3
ROBO4
C10orf82
EGR1
NECAB3
VWF
ALDH2
TMOD1
IL34
FHL5
UBE2D4
IDH2
CASQ2
INTS9
FAM172A
MSX1
C3orf32
PREX2
SGCD
AGT
FAM69C
PIAS2
RARB
HNRNPH2
STK38
LOC100130872
P2RY12
ANO2
WDR78
EBF1
VASN
EGFL7
GEMIN8
SCN7A
EMX2OS
DSCAML1
LOC339524
SLC35A1
ACOX1
HSD17B6
COL4A4
GALNTL2
PABPC5
PLVAP
ACOT11
ATG10
ZNF541
LRRC32
IKBKB
SLC1A7
CIDEB
PTCHD1
HRNBP3
ASB12
NQO1
EIF1AX
AGTR1
KLC1
SV2B
MSC
LOC286367
HPSE2
MGRN1
LGI1
WNT2B
GABRE
GRIK5
BEX1
FAM177A1
PER3
KLF9
JPH2
FBXL5
HOMEZ
LASS1
MXRA5
SLC7A3
CD248
BEGAIN
LCMT2
MOAP1
PAIP2B
TADA2B
TMEM132E
?|653553
FLJ33630
RPL36AL
KIF5C
FLT4
TGFB3
PDZD2
SHISA9
FAM46B
TM4SF18
CIB2
FAM19A5
RASL11A
C14orf64
EIF3CL
HAND2
ARSE
CABC1
GRIN2A
RSPO2
TMIE
CMYA5
LOC93622
MACROD1
FAM66D
ACACB
WFDC2
ANXA11
TRIP12
COX4I2
BAZ2B
GPR17
FGD5
DHRS4
AXIN2
RTN3
TSPAN8
UQCRC2
SEPW1
LOC158696
AATK
GLTSCR2
FDFT1
ZFYVE28
MAGEE1
C1orf190
BMP7
S1PR1
MAOB
TCEAL6
LOC100302650
ACTA2
LCN6
RNF208
NDNL2
FGF9
CCDC25
BRSK2
PTN
C6orf57
P2RX1
EPS15L1
OMD
ACSM3
FBLN5
AMPH
FAT3
C2orf55
JMJD8
HDAC5
RAMP2
INSC
RPS3A
CD36
ZNF781
FAM47E
DRD1
RGS7BP
SNTG2
COX7C
ATP9A
CACNA1C
IGDCC4
CALB2
ABO
VWA1
PDE2A
WWOX
ARRDC4
UNC45A
CREBL2
FGFR1
ITGA7
MCEE
C9orf150
C8orf84
AKAP13
TRIM16
43893
ZBTB4
LCN10
TMEM50B
SSBP2
FOXO3
TXNDC16
ATP9B
MYL3
PROM1
GPRASP1
LAMB2
MRPL54
CCDC69
JPH4
MEIS3
BRD1
MTMR8
EPHA10
PNPLA7
SCNN1B
MGST1
TAPBPL
SMPD1
TMBIM1
MARK1
TOX2
CD93
GPRC5C
MUDENG
TDRD10
APOD
ATP6V0E1
SPTB
COL4A3BP
CES4
CCL11
CPAMD8
KIAA0182
GPRC5A
CCDC109A
KDR
ZNF334
HHLA3
ANGPTL7
STMN3
ST6GALNAC6
L3MBTL2
UACA
NLGN3
FLJ42289
CH25H
ALPK1
C15orf38
STK40
MIPOL1
GRM7
QSOX1
CHRNA3
TOB2
CDON
RGS9
CRMP1
LDB3
NFIA
FAM78B
COL24A1
ADAMTS19
LRFN5
METAP1
PRKRA
BCL7B
EFCAB6
ENSA
KCNMB1
ADAMTSL5
NFATC1
PTPRN2
ZFP62
BAG5
SRRM3
CXXC1
R3HCC1
ABCA2
VANGL2
RNF112
RPL7
DDX17
RTN1
RAMP1
POLR3D
DAAM2
GPR116
PIP5K1B
DCAF11
SNHG5
CAPN5
GDE1
CROT
TMEM108
MTMR9
ELANE
KY
CCRL1
ZNF676
BCL6B
TTYH1
SIGLECP3
GATA1
DHRS7
FAHD1
SLC17A7
CLEC11A
SLC19A2
KIAA1967
PPA2
GAPT
DYRK1A
SLC25A25
LRRFIP1
HIBCH
DHRS12
CNKSR3
BLVRB
REEP1
C18orf10
RASGRP2
MAL
AKR1C2
C16orf71
TMEM61
MGAT3
MRP63
STXBP3
KDM6A
MAGED4
RMND5B
ITPKB
C20orf108
MFRP
C1QTNF9
CBLN3
TMEM150C
EPB41
RNF167
SETMAR
GAS7
KAZALD1
SLC6A9
CADPS
RYR3
FLJ37453
RGS1
HEBP1
TLN2
SERHL2

## Sheet: PAAD
TNFSF11
CSRP2
MYCL
ZBTB7B
CTD-3193K9.4
OPN1SW
HERC2P5
LINC00567
RP11-428C19.4
MGLL
LINC00906
LILRA5
RP11-686D22.8
MTM1
TMED7-TICAM2
CTC-523E23.1
PPIAP29
RPS5P3
RP11-579D7.8
RPS15P9
RUNX1
EPHB6
RP11-274B21.1
MORC1
CCDC146
RP11-271K21.12
PCDHGB8P
MAML1
MIR1250
RP11-317N8.4
RNF19A
CXCR2
PECAM1
CTD-2161E19.1
RP11-753A21.1
RP11-550A5.2
RP11-687E1.2
C5AR2
KLHL4
SMG1P5
RP11-867G23.2
RP11-649A18.4
BST2
FKBP15
RNU6ATAC16P
LILRA6
TRBV20-1
DPP9-AS1
ZNF300
PDCD1LG2
AP000807.2
AC073635.5
KCNJ12
SLIT2
PI15
SRPK1
HERC2P8
PML
RP11-550F7.1
RP11-856M7.1
RP11-159M11.2
LRR1
RP11-803D5.1
VRK2
RPL31P2
KHSRPP1
RP11-344B5.2
NID1
ATP5C1P1
AC253572.1
M6PR
RN7SL809P
CTA-941F9.9
AC010886.2
Metazoa_SRP
PPARA
FLJ38122
RP11-54A4.2
RP11-661A12.9
OR2I1P
IL23A
AKT2
ZNF90
CCR8
RP11-575A19.2
IGHV3-23
RN7SL526P
FAM13C
RP11-166B2.3
RP11-142C4.6
RP11-188C12.2
CD53
RGPD6
RASSF9
RP11-417E7.2
BOK-AS1
TRIM72
KLF3
AKAP2
RP11-426C22.8
RP11-106D4.3
MS4A6A
EXOC3L4
CTD-2574D22.3
DDX58
INTS6
HIPK3
ZBTB38
ACP5
RP11-71H17.1
HORMAD2-AS1
TRPV1
IQGAP2
GART
AMMECR1L
RP1-117B12.4
IDO1
UBQLN4P1
SLC2A14
TICRR
TRGC1
PNPT1P1
RP4-738P15.6
C5orf17
RP11-59D5__B.2
WNT9B
RP11-73M18.7
MAOB
RHEBP1
ADAM17
NKD1
RP11-383H13.1
RP1-229K20.5
CHRNA6
TROVE2
GK5
KRT8P32
RNU4-78P
RP11-803B1.3
PRPF40A
RP11-686D22.4
LINC00862
RP11-295P9.8
HRH2
AC078842.3
CTB-113P19.1
IGHV4-61
RP11-70C1.1
MSL3P1
LILRA2
SLC15A2
IGKV3D-20
TMEM123
RP11-77O7.1
RBMXP4
RP11-863P13.3
KIAA0753
AMER1
CHST11
CAD
RP11-609D21.3
ZNF384
EFNA4
NPC1
PEAK1
CASC18
ZNF792
CEBPA
VPS36
RP11-583F2.5
AC009974.11
TRAV26-1
BNIP3P30
KREMEN2
RP11-121C6.5
U52111.14
ZNF805
CTA-384D8.34
GATA2
KCTD9P2
MGAT2
ACTB
ELK3
RP11-384B12.3
AC096664.1
FSIP2-AS1
C17orf85
SMAGP
CTC-297N7.7
FBN2
AP000318.2
RP11-468N14.09
LINC00642
SLC38A9
RNU6-853P
AP001063.1
PTCRA
PLEKHO1
EOMES
SMURF2
PDE7A
ATP6V0A2
CD247
GANC
GOLGA8M
AC006128.2
FASLG
RP5-1073O3.2
CTB-158D10.3
MIR656
SP140L
GSDMA
BACH1-AS1
OASL
LINC01395
TESPA1
RNU6-407P
BEND3P3
ELK4
AIM1
GBP5
PPP1R14BP2
LINC00619
TRAF1
RP11-140L24.3
UBE2V1
SERBP1
CEP170P1
AF001548.4
IGLV3-9
RP1-197B17.7
SMG1
SEMA3F
DCAF12L1
RP11-157D23.2
BCAT1
ZNF532
SMC5
RP11-423G4.10
IKBKB
VIM-AS1
NACC2
RP13-452N2.1
AC016995.3
FRMD6-AS1
ENTPD1
GSDMD
DEPDC1B
HLA-F
CYTH1
ARHGAP27
RP11-283G6.5
TGFB1
OR7E12P
HECA
TRBV5-4
CTD-2267D19.1
RC3H1
Y_RNA
AL031768.1
ARHGAP11B
PLN
HNRNPCL1
TPI1P3
OIP5-AS1
CCNG2
C1R
RGL4
NUP93
AC104534.2
RP11-981G7.6
PYHIN1
PFN1
RN7SL8P
RP11-160O5.1
PROSER1
COL4A4
AC091801.1
RP11-701P16.2
IL18R1
CAV1
KMT2E
DDX18P1
CASP2
SAMD10
HOXA7
POU5F1
RP11-504G3.4
ABCD4
XXbac-BPG248L24.12
HIP1
LTF
LYPD6B
IL2RA
MOSPD2
CHAMP1
RNASE7
PCDHGC5
ARHGAP26-AS1
ANPEP
LARGE-AS1
RP11-326C3.16
AC073283.7
RP11-490K7.4
RP3-395P12.2
PSTPIP2
TRAV29DV5
CLINT1
RPL29P24
RP11-676J12.4
LILRA4
RP11-326C3.2
LRRC58
SMARCC1
RP11-367G6.3
CCNJL
RPL17P41
CEACAM4
METAP1
UNC13C
RP11-536L3.4
GCOM1
AC005154.8
CTD-3216D2.5
ALAS2
JAK3
MYO9B
RP11-876N24.3
SLFNL1
IER5
KRT18P18
RPS6KA3
CICP14
SIGLEC5
ZBTB34
CACTIN-AS1
RPL22L1
RNU1-73P
RP11-848P1.3
ACTG1P9
RP11-313P22.1
RP11-665C16.1
TMEM198B
SNX25P1
TBC1D32
PIK3CA
CEP135
MAP3K1
POC1A
SPIN4
DIO3
SEC23IP
GZMK
RP13-991F5.2
CTD-2616J11.16
WWC2
BARD1
LYSMD3
RP11-222K16.2
FAM157A
GRHL3
MDM2
IGHV1OR21-1
WDFY4
ST7-AS2
DGCR11
ARHGAP9
MKL1
AC106786.1
SLC25A5P7
MERTK
PTCH2
RASSF5
MEI1
HLA-A
HRH4
S100A11P1
RP11-574K11.5
AOAH
LINC00452
HOXA-AS2
ZNF343
APOBEC3H
Y_RNA
IGFBP3
RP11-810B23.1
NT5C1B
RP11-109A6.3
MIR593
LBX2-AS1
ATAD2B
TMF1
POU4F3
NINJ2
HMGN1P36
PCSK7
NR2E3
MIR3942
ZBED2
DENND6A
RP11-45M22.2
ARAP1-AS2
RP11-420L9.2
LINC01550
TMSB4XP1
SH3BP2
CTD-2537I9.12
AC068196.1
CALCR
RNF169
RP11-583F2.1
IGHV7-27
AC007000.12
CCDC144NL-AS1
USP30-AS1
CTD-2576D5.1
FAM126A
CCDC82
TTYH3
PAWR
UNC93B1
RP11-153F1.1
MEIS1-AS3
TAPBP
TNFRSF14
TCP11L2
ARPC1B
MAP3K5
ADAM12
RP11-578O24.2
LRRC40
SRSF4
IGHV2-70
EGLN3
RP11-574O7.1
HK2
RP11-1100L3.7
RP11-945F5.1
ITGB1P1
TNS1
KCTD12
AC104088.1
G2E3
RP11-465N4.2
FGD5
PFAS
RAB11FIP5
PRPS2
HMGB1P11
MX2
LINC00342
AC130469.1
FCHO2
AL023806.1
PAMR1
AC009133.12
MGC27382
DTX2P1
IGLV1-40
SP3
VSIG1
NRAS
ACSL4
RP11-36B15.1
MTA2
GPCPD1
RP13-36G14.3
TXNIP
SAMD9L
SPICE1
CTA-384D8.31
MTRNR2L10
RP11-800A3.2
RP11-227D13.4
ZNF598
TBX5-AS1
TMEM256-PLSCR3
RP11-419C5.2
CTD-2210P15.3
MACC1
TBRG1
CTD-2035E11.5
RP4-785G19.2
BTK
CTD-2192J16.15
ADAMTS9-AS2
RP11-563J2.3
ABCD1
GDPD5
KB-431C1.5
RP11-490M8.1
ALG1L5P
AC007182.6
RP1-151B14.6
PDCL3P6
ITM2A
STARD4
SYNE2
AC068580.6
AC110769.3
ANGPT1
PLEKHM1P
LINC00854
FAM132B
CCL22
HERC4
C4orf32
RP11-981G7.2
DENND1B
AC144831.3
PMM2
NUP107
ZNF169
PGM2
RP11-529H20.3
NFATC2IP
IL17RD
PRSS16
RP11-304F15.3
DAB2
MEFV
PRR13P3
ZNF674
IGLV2-11
TMEM156
AC005391.2
N4BP2
IGHV3-33
PRR33
RP11-174B4.2
CTD-2026D20.2
UBASH3B
RP11-244H3.4
RPL13AP23
LPXN
YWHAZP3
KRT18P5
TMEM170A
KRT8P31
CFLAR-AS1
SPNS1
MFAP3
RASA2
TPRG1
GREM2
DKK2
AC023115.2
RP11-378G13.2
CHD1
IGHV3-60
IGLL5
ADD3
BEAN1-AS1
RP11-818O24.3
CAP1
DLX4
N4BP2L2-IT2
TCAF2P1
RP11-715I4.1
CYP1B1-AS1
RP11-362F19.1
TRPV5
AGBL5-AS1
RP11-443B7.1
AC005517.3
LCOR
LPAR4
FES
NLRP2
STIL
CTD-2290P7.1
RP11-466H18.1
KCNJ1
RP11-524F11.3
PPP1R14BP5
RP11-357N13.1
IL19
PEAR1
SLC52A1
EYA2
PAK2
RP11-274B21.13
OAS3
TMA16P2
AC079767.4
RP11-365D23.4
CYSLTR1
PCK2
AP000476.1
LPAR5
APOBEC3B
LRRC74A
PLS3
RP11-427L15.2
PRDM5
ICK
TTF2
RP1-35C21.1
SIRPB2
IGF2R
NTNG2
HNRNPRP1
SDE2
MRC2
HCAR1
CDCA2
HNRNPA1P7
HSD11B1
AP5B1
EIF3FP3
snoZ196
FOXE3
STARD4-AS1
ROBO2
LIPA
STAG1
SLC2A5
PCMTD1
SLC25A6P4
RN7SL689P
ETV3
RBM44
PPIAP11
RP11-43F13.3
AP3S1
FAS
CD48
RP11-717A5.1
MAK
CENPL
RP11-815J21.4
CTD-2376I4.2
CCL18
BLOC1S4
GS1-531I17.3
RP11-114H24.6
RP11-1398P2.1
UBE2Q2P1
STAT5A
ST6GAL2
GCNT4
AC084082.3
SEC24A
CDR2
RP5-902P8.12
HCG4B
C19orf38
TMPRSS13
SPCS3
PDE8A
GUCD1
ITK
MEX3B
RP11-120K18.3
RPP14
RP5-1054A22.4
RP11-325P15.1
HCLS1
NOS3
ADPGK
GABRB2
IL18BP
CNOT6
SNORD72
PDCD1
SLC12A7
LINC00243
FAM120A
KRT8P18
AC002365.5
ZNF177
TP63
CTD-2541J13.1
CTB-39G8.3
AP001189.4
RP11-973N13.2
ACKR3
TAGLN2P1
AC006126.3
DOK3
IGHG3
REM1
IGSF10
RP11-13K12.2
USP38
HTR7
RP11-649A18.5
CTC-250P20.2
TRMT44
LAT2
ZWINT
RP11-179H18.5
BRIP1
DDX60
DMP1
FOXN3
RP11-885N19.6
SNORD1B
TCF23
HMCN2
GAPDHP62
RP11-61L19.1
TRAV14DV4
SRSF10
RP13-39P12.3
RELT
BACE2
LRRC8E
KCNMB3
RP3-395M20.7
RP11-150O12.6
BRWD3
CTC-450M9.1
RP11-6N17.3
RP11-295D4.3
RP11-274B21.3
ARHGAP30
CTD-2033D15.3
RP11-284F21.9
TCF21
PROSER3
CTD-2510F5.4
LA16c-380F5.1
RP11-468E2.4
ADAM33
IL6ST
MYSM1
RN7SL574P
RP3-468O1.6
HMGN1P24
C1orf115
RP11-390P2.4
RP13-554M15.2
IGLC7
WAPAL
RIC1
CYTH4
RP11-950K24.2
AC008391.1
HIST3H2A
ALG13-AS1
UBE2G1
C9orf41
CHI3L1
AC009120.5
CYP51A1P2
AC023271.1
FGFBP1
ABCC4
RP11-371I20.2
KLHL6
RP11-848P1.2
SCARNA8
RP11-96K19.4
TLR7
ZBP1
NPTX1
AC092301.3
UBA52P8
TMSB10P1
AKAP13
TGFA
RP4-742J24.2
WRN
CTD-2020K17.1
RP11-449J21.3
RP11-416L21.2
NUP160
GIMAP4
CYP7B1
HOXB5
ERBB2IP
RN7SL566P
RP11-807H22.7
CDKN3
SPRY3
FAM60A
FMNL1
RP11-10A14.9
IQCA1
RP11-493P1.2
ENC1
CD8BP
PRRX1
RP11-57H14.2
KIAA1524
INSRR
AC078942.1
C1orf54
GBP3
TTC27
RP11-769O8.1
XXYLT1-AS2
TLR3
RNU6-658P
EP300
RP11-21B21.4
IGHV3-15
ZBTB43
MTND4P24
HK1
AC003092.1
TBCD
IL12RB2
NOL6
ADAM8
MPO
RP11-15E1.1
FUT8
ARPC5
Metazoa_SRP
C16orf52
IL2
TFRC
VN1R83P
HOXA3
CRYBB3
SCYL2
IL20RB
HOXB-AS2
ARSF
TBX5
GOLGA6L5P
GFI1
HLA-DQB1-AS1
LRRK2
CST7
RP11-426J5.3
RP11-332M2.1
GSN-AS1
RPL7AP64
RRN3P3
ATP8B3
SATB2
CTD-2561J22.2
BATF
P3H2
KNTC1
CENPJ
FAR1
GAS1
RIPK1
RP5-1142A6.10
GNAQP1
LRRFIP1P1
RP11-474L23.3
ATP12A
HMGB1P27
TRAV9-2
ATG16L1
MS4A7
COL8A2
IGLV7-46
GNG11
CD37
ANO8
BMF
MALT1
TCHH
SLCO4C1
FLNB
RP11-677I18.3
IL10RB
RP11-557L19.1
COL6A5
RAB42
MICA
SYNPO
RP11-365O16.3
ZDHHC7
EXO1
AC009302.2
MS4A4E
HOXB4
PAICSP1
RP11-484D2.3
CHML
FAM149B1
CLNK
RP11-1094M14.5
RPL18AP3
GNPTAB
GBP4
ARAP2
CMKLR1
SIGLEC10
GSDMB
LMO4
LDLRAD3
LRRC70
TRBV5-1
IGKV1OR2-6
HEATR5A
NIPA2
RP4-714D9.5
RASGRP1
RP3-331H24.7
INVS
ALG1L13P
RP11-25K21.6
RP11-449D8.1
AC006273.5
SEL1L3
CD207
IL16
SHMT1
TATDN1P1
FOXP3
TESK2
TTC28
KIF18B
AC073115.6
RP11-286N22.6
POTEKP
HAVCR2
RP11-410E4.1
IL18RAP
CD52
GK-AS1
IGHV4-34
VAV1
TRAF5
KIFC1
RP11-710F7.2
RP11-745A24.1
SLC5A9
RP11-244F12.3
RP5-1042K10.12
RBPMS2
TRBV29-1
DNM2
RRAD
C1QB
RP11-830F9.6
SUGT1P
CATSPER1
CTD-2014B16.2
AOX1
MFSD7
ZNRF2P2
CHSY1
ATP6V0D2
RP11-583F2.2
TAS2R6P
DNAJB13
SNRK
ANKRD13A
ACTBP2
CAPG
FAM111A
RUNX2
SIRPB1
PTMA
MMP1
CLEC1A
SLC39A10
DPRXP4
C17orf53
TANC1
H6PD
RP11-674P19.2
PSD3
CTD-2380F24.1
ANO6
YBX3
DOK7
SCARF1
RP6-159A1.4
PTPN2
XXbac-BPGBPG55C20.3
PVALB
FGFR2
RNA5SP187
C8orf49
TRPM1
CTD-2291D10.4
AC092171.2
C3AR1
IGLV3-1
AOC3
IGHV2-26
TRAV35
ARAP3
AL590762.11
OPN3
AC011330.13
SLFNL1-AS1
AC011747.3
MTMR14
TBXA2R
HNRNPCP7
RP11-206L10.2
TROAP
DCLRE1B
CCAR1
ROCK2
IGLV3-21
TMSB10
RNA5SP203
TACC1
