# Supplementary material for: Identifying Critical States of Complex Diseases by Single-Sample Jensen-Shannon Divergence
Source: Front Oncol. 2021 Jun 4;11:684781. doi: 10.3389/fonc.2021.684781 (PMC8212786; doi:10.3389/fonc.2021.684781)
Supplement: Supplementary file 5 [file DataSheet_5.xlsx]

## Sheet: name
				The differential expression genes of BLCA, CESC,and PAAD

## Sheet: BLCA_DEG
gene_id	log2FoldChange	log2CPM	PValue	FDR
ACTC1	-1.60079	14.1921	2.82e-13	1.78e-11
DES	-1.45905	14.3565	3.86e-12	1.22e-10
CLCA4	-0.659086	14.375	0.000884891	0.017457
CASP14	1.24439	14.1337	0.0013562	0.017457
SLC1A6	1.10708	14.2659	0.00138548	0.017457
MAGEA9B	1.02506	14.3774	0.00435535	0.0457312
PLA2G2F	0.470338	14.7806	0.011155	0.100395
IGFL1	0.682253	14.3635	0.0180672	0.117035
UGT1A8	-0.562146	14.1858	0.0185606	0.117035
VGLL1	0.392608	14.7396	0.018577	0.117035
CYP1A1	-0.637798	14.0946	0.0266	0.152345
MAGEA4	0.752233	14.1782	0.0448066	0.235235
KRT13	-0.360657	14.9109	0.0553665	0.268315
UPK2	0.289585	14.8663	0.0805853	0.362634
KRT16	0.38396	14.505	0.17046	0.668254
FXYD4	0.42544	14.0553	0.174182	0.668254
ANXA10	-0.34736	14.2578	0.180322	0.668254
C10orf99	-0.211661	14.5232	0.208638	0.684453
CALML3	0.385303	14.3261	0.2155	0.684453
KRT14	0.50171	14.4126	0.223673	0.684453
PI3	-0.279833	14.1744	0.238692	0.684453
UPK1A	-0.239336	14.7472	0.255829	0.684453
UGT1A10	0.278879	14.5761	0.265037	0.684453
KRT5	-0.247431	14.6193	0.283213	0.684453
S100A7	0.36945	14.2499	0.284601	0.684453
HMGCS2	-0.202085	14.512	0.288383	0.684453
UCA1	0.236343	14.5709	0.293337	0.684453
KRTDAP	0.363918	13.9516	0.314884	0.70849
UPK1B	0.153549	14.8357	0.34944	0.759127
SPRR1B	0.274092	14.2382	0.362796	0.761872
CALML5	0.307257	14.1673	0.375805	0.763733
PM20D1	0.243811	14.3208	0.413455	0.795962
UPK3A	-0.150213	14.4858	0.416933	0.795962
UPK3B	0.124673	14.6111	0.45258	0.797695
LY6D	0.128846	14.7332	0.477282	0.797695
PADI3	-0.14466	14.7162	0.479489	0.797695
KRT6C	0.281824	14.2934	0.48573	0.797695
SPRR1A	-0.103032	14.4771	0.494654	0.797695
CYP4F8	0.207818	14.373	0.500649	0.797695
CRH	0.252376	14.1075	0.506473	0.797695
TAC3	0.23133	13.9609	0.528951	0.812778
KRT6A	0.247044	14.5565	0.553133	0.813514
IVL	-0.119233	14.6919	0.555255	0.813514
DHRS2	-0.0907916	14.742	0.599059	0.834364
SPRR3	-0.107654	14.5497	0.625612	0.834364
SYT8	-0.0863146	14.6219	0.627725	0.834364
SERPINB13	0.138418	14.207	0.653513	0.834364
KRT20	0.0999569	14.6703	0.660481	0.834364
SERPINB4	0.151129	14.2988	0.660884	0.834364
BHMT	-0.148405	14.2338	0.670369	0.834364
SPINK1	-0.0791299	14.6374	0.686198	0.834364
GSTM1	-0.0748574	14.3397	0.698373	0.834364
LOC284379	0.162127	14.2704	0.701925	0.834364
SNX31	-0.090207	14.5404	0.762447	0.88904
SBSN	0.0992796	14.0342	0.776146	0.88904
FMO9P	0.0573053	14.4295	0.801116	0.894389
KRT4	-0.0914999	14.3172	0.809209	0.894389
KRT6B	0.122849	14.3185	0.89223	0.969146
KRT1	0.0321988	13.952	0.911782	0.973598
PSCA	-0.0493674	14.8891	0.94505	0.981764
CLCA2	0.0255208	14.4398	0.950597	0.981764
SERPINB3	0.015146	14.4595	0.993331	0.995777
SPRR2A	0.0158982	13.9606	0.995777	0.995777

## Sheet: CESC_DEG
gene_id	log2FoldChange	log2CPM	PValue	FDR	up_down
ZCCHC12	-1.7244	5.29909	2.72e-08	0.000236954	Down
TCF23	-2.50186	4.8583	3.31e-08	0.000236954	Down
TERT	5.56552	5.77512	6.3e-08	0.0002563	UP
HAND2-AS1	-1.53249	5.40872	7.9e-08	0.0002563	Down
DPP6	-1.82633	5.26986	1.01e-07	0.0002563	Down
HAPLN1	3.88093	5.92235	1.07e-07	0.0002563	UP
OTX1	2.50686	6.2615	1.38e-07	0.000275592	UP
MYOCD	-1.51174	5.43536	1.54e-07	0.000275592	Down
OGN	-1.6322	5.4896	2.3e-07	0.000330196	Down
PLN	-1.38439	5.62485	2.3e-07	0.000330196	Down
PGM5	-1.28264	5.82366	2.6e-07	0.000339322	Down
ZIC2	2.51561	6.2119	3.57e-07	0.000426436	UP
DES	-1.14771	6.15273	4.41e-07	0.000485673	Down
FOXA1	2.14478	6.44524	4.81e-07	0.000492403	UP
TTC6	3.75722	5.8267	5.28e-07	0.000504185	UP
CHRDL2	-1.35546	5.62817	6.95e-07	0.000619196	Down
HIST1H3G	2.94032	5.94764	7.47e-07	0.000619196	UP
ZIC5	2.76549	6.06589	7.78e-07	0.000619196	UP
FOXN1	2.23885	6.25284	8.97e-07	0.000676825	UP
NMU	2.13008	6.32897	1.04e-06	0.000743277	UP
DLL3	3.68709	5.77331	1.19e-06	0.00081124	UP
SCN7A	-2.06887	4.96449	1.51e-06	0.000942327	Down
PTGER3	-1.28795	5.66214	1.51e-06	0.000942327	Down
C5orf66-AS1	2.57975	6.02275	1.59e-06	0.000947117	UP
RP11-486B10.4	3.04663	5.88737	1.97e-06	0.00112936	UP
IGF2BP3	2.81252	6.03565	2.56e-06	0.00141078	UP
CNN1	-1.06552	6.16745	3.1e-06	0.00162092	Down
PTGIS	-1.1787	5.85422	3.17e-06	0.00162092	Down
PI16	-1.53753	5.40957	3.62e-06	0.00172967	Down
ACTG2	-1.06678	6.17362	3.62e-06	0.00172967	Down
FAM83A-AS1	2.6418	5.96771	3.84e-06	0.00177733	UP
CSDC2	-1.21725	5.71079	4.48e-06	0.00200492	Down
HAND2	-1.26336	5.67289	4.81e-06	0.00208881	Down
GPR133	-1.30666	5.49859	5.1e-06	0.00214957	Down
DQX1	2.15282	6.23575	5.62e-06	0.00230049	UP
ABCA8	-1.30612	5.55262	5.99e-06	0.00238307	Down
LHX2	2.39207	6.04234	6.73e-06	0.00249311	UP
JPH4	-1.296	5.51384	7.02e-06	0.00249311	Down
PEG3	-1.30041	5.56006	7.04e-06	0.00249311	Down
CH17-360D5.3	3.8284	5.88408	7.05e-06	0.00249311	UP
C1QTNF7	-1.31203	5.46948	7.15e-06	0.00249311	Down
CCL14	-1.7861	5.17323	7.31e-06	0.00249311	Down
WT1	-1.38086	5.5836	7.5e-06	0.00249844	Down
PITX1	1.45831	6.72565	7.93e-06	0.00253687	UP
HOXC13	2.37664	6.03006	7.96e-06	0.00253687	UP
ZYG11A	2.18583	6.12033	9.11e-06	0.00282089	UP
TCAM1P	2.07376	6.15228	9.25e-06	0.00282089	UP
BBOX1	2.4234	5.89992	1.12e-05	0.00334742	UP
ADH1B	-2.25414	5.02124	1.17e-05	0.0033726	Down
RP3-523K23.2	1.77018	6.41598	1.18e-05	0.0033726	UP
RSPO1	-1.38875	5.4444	1.22e-05	0.00344065	Down
PGR	-1.10078	5.91812	1.27e-05	0.00350318	Down
ATP1A2	-1.46264	5.30183	1.32e-05	0.00354187	Down
HSPB7	-1.17395	5.7623	1.34e-05	0.00354187	Down
PTGFR	-1.31923	5.45285	1.36e-05	0.00354187	Down
MAMDC2	-1.19065	5.7247	1.41e-05	0.00358806	Down
C7	-1.61682	5.53296	1.43e-05	0.00358806	Down
GSTM5	-1.19563	5.69376	1.79e-05	0.00442956	Down
GFRA1	-1.2143	5.60777	1.88e-05	0.00456928	Down
DUSP9	1.98543	6.06148	2.3e-05	0.00549924	UP
DMBX1	2.48019	5.84211	2.61e-05	0.00613205	UP
WT1-AS	-1.5531	5.25739	2.73e-05	0.00630842	Down
GSDMC	1.61292	6.36744	2.79e-05	0.00635234	UP
LINC01451	2.38507	5.94751	2.84e-05	0.00635234	UP
WBSCR17	-1.56752	5.19532	2.98e-05	0.00650462	Down
E2F7	1.63186	6.42982	3e-05	0.00650462	UP
SYT8	1.79825	6.28851	3.18e-05	0.0067937	UP
GPR87	1.49607	6.47644	3.95e-05	0.00811387	UP
KLRG2	2.04269	6.0259	3.96e-05	0.00811387	UP
CKMT1B	1.67597	6.34228	4.21e-05	0.00816329	UP
CTD-2619J13.13	2.20218	5.80622	4.27e-05	0.00816329	UP
OVOL1	1.57866	6.40787	4.29e-05	0.00816329	UP
MROH3P	3.36677	5.53786	4.3e-05	0.00816329	UP
FOXE1	1.74276	6.27661	4.37e-05	0.00816329	UP
NCAM1	-1.06938	5.90012	4.38e-05	0.00816329	Down
CHRDL1	-1.77605	5.40037	4.39e-05	0.00816329	Down
NEIL3	1.76459	6.19072	4.58e-05	0.00840914	UP
RAET1L	2.10849	5.92434	4.71e-05	0.00853867	UP
DLGAP5	1.42907	6.52135	5e-05	0.00894974	UP
RP11-58O9.2	1.88402	6.18339	5.06e-05	0.00894974	UP
AIM1L	1.50058	6.51902	5.16e-05	0.00902018	UP
KRT78	2.1521	6.02057	5.31e-05	0.00916797	UP
GREM2	-1.26339	5.3776	5.44e-05	0.00922018	Down
PLA2G4E	2.7319	6.04077	5.47e-05	0.00922018	UP
PADI3	2.39268	6.0901	5.67e-05	0.00926365	UP
ANXA8	1.52806	6.45466	5.68e-05	0.00926365	UP
ISL2	2.27455	5.78572	5.69e-05	0.00926365	UP
ACTC1	-1.33639	5.32927	5.75e-05	0.00926365	Down
ANKRD18B	2.31503	5.89292	6.34e-05	0.0100773	UP
PLA2G4F	1.88699	6.16861	6.4e-05	0.0100773	UP
KLC3	1.68659	6.24371	6.55e-05	0.0101429	UP
MASP1	-1.02511	5.95958	6.59e-05	0.0101429	Down
RP11-443P15.2	2.44354	5.81424	6.65e-05	0.0101429	UP
DPT	-1.0132	5.96439	7.24e-05	0.010725	Down
EMX2	-1.04824	5.84678	7.33e-05	0.010725	Down
BCHE	-1.46454	5.3765	7.33e-05	0.010725	Down
KREMEN2	1.76339	6.15432	7.86e-05	0.0113785	UP
TCEAL2	-1.6681	5.31194	8e-05	0.0114653	Down
FAM83B	1.65232	6.30334	8.11e-05	0.011505	UP
TCEAL7	-1.10788	5.64179	8.42e-05	0.0117242	Down
EMX2OS	-1.01134	5.89664	8.69e-05	0.0119799	Down
RERGL	-1.76017	5.0963	9.33e-05	0.0127325	Down
CYTL1	-1.1933	5.45848	9.71e-05	0.0131343	Down
LGALS7B	1.99289	6.32878	9.85e-05	0.0131926	UP
FAM83H-AS1	1.31582	6.53492	0.000105528	0.0138764	UP
SLC1A7	-1.28313	5.29005	0.000107326	0.0139845	Down
TMEM40	1.54379	6.35199	0.000108589	0.0140217	UP
ADAMTS8	-1.18078	5.41686	0.000114383	0.0145722	Down
FEZF1-AS1	2.07105	5.9111	0.000116016	0.0145722	UP
E2F2	1.4144	6.47158	0.000116076	0.0145722	UP
FGF7	-1.02992	5.83324	0.000116919	0.0145722	Down
GJB5	1.35738	6.47114	0.000118262	0.0146125	UP
HTR2B	-1.08502	5.66464	0.000127697	0.0156435	Down
NECAB1	-1.11617	5.6205	0.000129019	0.0156714	Down
WSCD2	-1.46561	5.3423	0.000130754	0.0157487	Down
HOXC13-AS	2.64871	5.72594	0.00013265	0.015809	UP
MIR205HG	1.26628	6.62686	0.000133461	0.015809	UP
ASPM	1.2614	6.57494	0.000135509	0.0159201	UP
RSPO3	-1.04182	5.75969	0.000143897	0.0167378	Down
PLA2G4D	2.25249	5.72337	0.000144805	0.0167378	UP
CLEC3B	-1.03458	5.80185	0.000147743	0.0169408	Down
KIF18B	1.3424	6.51434	0.000149266	0.0169796	UP
ABCA12	1.5692	6.26322	0.000151657	0.0170169	UP
RP11-21B23.2	5.10345	5.4391	0.000151969	0.0170169	UP
FREM1	-1.11171	5.66432	0.000154341	0.0171486	Down
LMO3	-1.0151	5.80473	0.000155865	0.0171847	Down
NEK2	1.30565	6.51048	0.000159536	0.0174552	UP
KRT87P	2.55252	5.65456	0.000169937	0.0183123	UP
NXPH4	1.43954	6.3872	0.000171273	0.0183123	UP
KRT16P1	5.16381	5.4821	0.000172316	0.0183123	UP
FAM83A	1.1974	6.61207	0.00017248	0.0183123	UP
FAM83C	3.33569	6.11985	0.000179682	0.0189366	UP
GPRIN2	1.87509	6.01149	0.000183154	0.0191617	UP
MYRIP	-1.12594	5.54566	0.000185106	0.0192256	Down
ATRNL1	-1.5406	5.24095	0.00018975	0.0195661	Down
CH17-360D5.2	1.59942	6.17241	0.00019815	0.0201424	UP
F10	-1.06116	5.68985	0.000203797	0.0205097	Down
KRT3	5.06341	5.41276	0.000204625	0.0205097	UP
LRRC2	-1.13629	5.50286	0.000207118	0.0206155	Down
DIRAS1	-1.08298	5.64635	0.000212977	0.0210524	Down
PKNOX2	-1.19659	5.39016	0.000219856	0.0215836	Down
DMRTA2	2.40299	5.96295	0.00022582	0.0220183	UP
MELK	1.21427	6.54159	0.000237517	0.0230022	UP
CTD-2527I21.15	1.88233	5.9	0.000239888	0.0230759	UP
TNNT1	1.33268	6.42512	0.000246006	0.0235067	UP
FIBCD1	3.01816	5.6577	0.000249127	0.0236473	UP
CDKN2A	1.08445	6.73359	0.000256801	0.0240771	UP
CKMT1A	1.51381	6.295	0.000262249	0.0244079	UP
SGOL1	1.36339	6.29334	0.000274183	0.0253539	UP
FRRS1L	-2.00861	4.91434	0.000277432	0.02549	Down
C1orf95	-1.26362	5.34501	0.000284994	0.0259771	Down
FAM150B	-1.17889	5.40722	0.000288171	0.0259771	Down
LONRF2	-1.34756	5.59876	0.000291609	0.0261227	Down
MCM10	1.30654	6.41428	0.000296983	0.0262045	UP
ADCYAP1R1	-1.24165	5.36507	0.000297859	0.0262045	Down
EPGN	5.19914	5.50736	0.000298007	0.0262045	UP
CLSPN	1.36789	6.35232	0.000302191	0.0264104	UP
HJURP	1.22294	6.46867	0.000313699	0.02725	UP
HES2	1.22316	6.52218	0.000323508	0.0279327	UP
FAM111B	1.1914	6.52186	0.000327282	0.0280895	UP
RP3-340N1.2	3.3935	5.55852	0.000330498	0.0281966	UP
CNGB1	2.29548	5.70236	0.000334717	0.0282413	UP
SERPINB2	1.48664	6.26259	0.000334962	0.0282413	UP
BEX1	-1.80353	4.93781	0.00033951	0.0284573	Down
SOX21	2.00922	6.08396	0.000349216	0.0291007	UP
UHRF1	1.19738	6.5685	0.000361693	0.0298588	UP
KIF14	1.26519	6.40151	0.00036248	0.0298588	UP
E2F8	1.33273	6.4011	0.000364669	0.0298675	UP
C1orf106	1.22053	6.56631	0.000372093	0.0302098	UP
DLX4	1.73354	5.9599	0.000373064	0.0302098	UP
MYBL2	1.10666	6.70927	0.000387471	0.0310258	UP
PLEK2	1.17101	6.51041	0.000391536	0.0311771	UP
PPP1R14C	1.33633	6.39458	0.00039669	0.031413	UP
CTA-384D8.35	1.57351	6.12182	0.000405121	0.0317301	UP
SOX21-AS1	1.71897	6.03388	0.000409532	0.0317537	UP
CENPA	1.27916	6.39257	0.000413705	0.0318797	UP
C16orf89	-1.38329	5.32978	0.000422431	0.0322059	Down
CDCA2	1.27003	6.38963	0.000434016	0.0329141	UP
DEPDC1	1.26922	6.44582	0.00044929	0.0333662	UP
POLQ	1.24005	6.44617	0.00044929	0.0333662	UP
PIANP	-1.03213	5.64709	0.000453675	0.0333956	Down
HMSD	1.62516	5.94752	0.000454347	0.0333956	UP
MIR4697HG	-1.06349	5.59925	0.000457059	0.0334236	Down
KRT15	1.05396	6.7873	0.000467473	0.0340116	UP
PKMYT1	1.16437	6.54821	0.000496082	0.0355517	UP
LEFTY2	-1.69705	5.34233	0.00052147	0.036599	Down
IGF2BP1	2.89607	5.76979	0.000524104	0.036599	UP
GRHL3	1.2054	6.43622	0.000526017	0.036599	UP
CSTA	1.0569	6.64398	0.000533362	0.0369308	UP
UGT1A6	5.28037	5.56727	0.000555754	0.0382963	UP
RP11-323C15.2	2.29944	5.88412	0.000560302	0.0383512	UP
ALOX12B	2.11627	5.82727	0.000561903	0.0383512	UP
RBBP8NL	1.43986	6.23719	0.000612478	0.041605	UP
CALML5	1.85544	6.38197	0.000621147	0.0419948	UP
EXO1	1.23322	6.42395	0.000626112	0.0421318	UP
NUF2	1.14666	6.4799	0.000632964	0.0423938	UP
CCL18	1.42407	6.16402	0.000636259	0.0424163	UP
CTA-384D8.31	1.86573	6.00448	0.00064732	0.0429185	UP
RRM2	1.00196	6.72387	0.000651086	0.0429185	UP
SERPINB7	1.43378	6.16087	0.000669429	0.0435753	UP
TROAP	1.13033	6.52936	0.000670557	0.0435753	UP
TFR2	1.36405	6.16002	0.000682294	0.0440392	UP
CASC5	1.1404	6.47475	0.000685184	0.0440392	UP
HCAR2	1.27374	6.29351	0.00071067	0.0452891	UP
CKAP2L	1.25424	6.41583	0.000710951	0.0452891	UP
GJB3	1.05643	6.62403	0.000732109	0.0463174	UP
CEP55	1.07329	6.57502	0.000734854	0.0463174	UP
WNT7B	1.10555	6.5236	0.000736788	0.0463174	UP
NRXN3	-1.12063	5.48352	0.000748836	0.0468693	Down
BARX2	1.29237	6.35211	0.000757968	0.0472346	UP
TP53AIP1	1.88066	5.89847	0.000776879	0.0479957	UP
XPNPEP2	-1.29777	5.07363	0.000780319	0.0480013	Down
KIF20A	1.06701	6.56979	0.000797113	0.048371	UP
MSMB	2.54121	5.64945	0.000800267	0.048371	UP
ANXA8L1	1.21839	6.34812	0.000807602	0.048371	UP
ESCO2	1.29124	6.34755	0.000808513	0.048371	UP
PVRL4	1.03854	6.7101	0.000812945	0.048371	UP
TP73	1.19512	6.40639	0.000820822	0.048415	UP
STAC2	-1.18081	5.4077	0.000848224	0.0495818	Down
KCNS1	1.21629	6.28164	0.000850982	0.0495818	UP
RP11-44F14.8	1.59837	5.98447	0.000869408	0.0502469	UP
TMEM171	1.38494	6.13973	0.000889601	0.0510555	UP
ESRP1	1.01643	6.70422	0.000896171	0.0510555	UP
SERPINB5	1.01598	6.70462	0.000896171	0.0510555	UP
KRT17P3	2.51918	5.72865	0.000900783	0.0510555	UP
RASSF10	1.24788	6.27616	0.000903434	0.0510555	UP
PCP4	-1.70329	5.31236	0.000906318	0.0510555	Down
ADAMTS19	-2.1645	4.86597	0.000908334	0.0510555	Down
BHMT2	-1.00981	5.54517	0.000913613	0.0511516	Down
BUB1B	1.10238	6.50881	0.000923426	0.051379	UP
FAT2	1.05118	6.61003	0.000924844	0.051379	UP
SLC26A9	1.38112	6.13482	0.000947292	0.0524229	UP
AURKB	1.10083	6.55727	0.000957551	0.0527868	UP
SKA1	1.17898	6.39418	0.000968798	0.0532022	UP
AC005336.4	2.91051	5.57834	0.00099818	0.0539883	UP
KRT80	1.05419	6.6032	0.00101698	0.0546179	UP
CDC45	1.10114	6.50191	0.00101902	0.0546179	UP
C1orf116	1.08934	6.55297	0.00102125	0.0546179	UP
TPTEP1	-1.00578	5.55264	0.00102767	0.0547569	Down
KRT81	1.48269	6.05096	0.0010444	0.0554423	UP
HMMR	1.09192	6.4462	0.00104943	0.0555037	UP
PGLYRP4	1.81124	5.89812	0.00107143	0.0559533	UP
GRIN2D	1.21873	6.26348	0.00108017	0.0559533	UP
PGLYRP3	3.33429	5.90227	0.00108135	0.0559533	UP
NCAPG	1.12139	6.49717	0.0010939	0.0562451	UP
FAM83D	1.05215	6.5492	0.00109484	0.0562451	UP
RNF223	1.38202	6.12182	0.0011217	0.0569059	UP
BMPER	-1.13022	5.38148	0.00112359	0.0569059	Down
BBOX1-AS1	2.6056	5.79166	0.00113386	0.057224	UP
NKPD1	1.46732	5.87303	0.00114329	0.0572966	UP
PTPRD	-1.01773	5.62465	0.0011476	0.057312	Down
PLA2G3	2.05513	5.87183	0.00116598	0.0580278	UP
OIP5	1.21127	6.25788	0.00117364	0.0582068	UP
DIAPH3	1.1457	6.37974	0.00120193	0.0592001	UP
KRT42P	1.77923	5.76942	0.00121578	0.0594735	UP
GPR110	1.1751	6.31681	0.00124336	0.0606158	UP
TMEM132C	-1.77971	5.09094	0.00131003	0.0633083	Down
LINC00885	1.48623	5.95149	0.00131184	0.0633083	UP
KDF1	1.10646	6.48279	0.00135153	0.0648567	UP
WNT3A	1.62114	5.85468	0.00142251	0.0675436	UP
DEPDC1B	1.1189	6.3676	0.00142316	0.0675436	UP
LINC00890	-1.86611	5.11028	0.00142823	0.0675607	Down
LINC00958	1.23357	6.30672	0.00144394	0.0676341	UP
CALML3-AS1	1.37728	6.06782	0.00147133	0.0686923	UP
TTK	1.04788	6.47474	0.00152974	0.0709571	UP
MMP3	1.33935	6.16923	0.00154013	0.0712086	UP
GYLTL1B	1.07027	6.41854	0.00156153	0.0719659	UP
FGFBP1	1.05026	6.52341	0.00159536	0.0728031	UP
RPRM	-1.50028	5.39179	0.00161583	0.0732902	Down
ALDH3B2	1.09808	6.46804	0.00166675	0.0751402	UP
IQGAP3	1.01688	6.61842	0.00167235	0.0751402	UP
FOXM1	1.00386	6.61828	0.00168084	0.0752857	UP
MEP1A	4.46139	5.02625	0.00171555	0.0763634	UP
LINC01305	2.00094	5.90164	0.00174856	0.0775916	UP
DSG1	5.48608	5.71561	0.00175508	0.0776407	UP
GTSE1	1.05742	6.46326	0.00179619	0.0789717	UP
SMC1B	1.19773	6.28964	0.00182473	0.0792539	UP
RTBDN	2.31642	5.48229	0.00188884	0.0812994	UP
AKR1B15	1.8702	5.97412	0.00192114	0.082196	UP
MT1H	1.68072	5.72717	0.00193679	0.0825962	UP
KRT6B	1.1836	6.61047	0.00194202	0.0825962	UP
C5orf46	3.12602	5.37213	0.00210302	0.0877528	UP
SKA3	1.11381	6.39661	0.00210612	0.0877528	UP
CREG2	1.62493	5.817	0.00217784	0.0894412	UP
GJB4	1.16266	6.2108	0.00221961	0.0901615	UP
F12	1.14254	6.33415	0.00222054	0.0901615	UP
ESRP2	1.00009	6.59862	0.00223894	0.0906203	UP
PSORS1C2	1.78094	5.78048	0.00232002	0.091884	UP
FAM83F	1.041	6.4443	0.00232912	0.091884	UP
ADCY2	-1.09563	5.49492	0.00234802	0.0922032	Down
CLDN14	1.92436	5.59976	0.00235964	0.0924064	UP
LINC00925	1.07059	6.44351	0.00237873	0.0926475	UP
MESP2	1.40988	5.90029	0.00239142	0.0928896	UP
PBK	1.08459	6.44179	0.00241659	0.0933701	UP
FAM133A	-2.01542	4.58725	0.00241682	0.0933701	Down
ULBP2	1.15335	6.26504	0.002517	0.0959474	UP
CDC25C	1.12447	6.32323	0.00258946	0.0969055	UP
ATP12A	4.96173	5.34249	0.00260769	0.0973333	UP
CAMK2N2	1.49273	5.89266	0.00261736	0.0974407	UP
IRX5	1.07466	6.26167	0.00264705	0.0975114	UP
NLRP7	2.40832	5.72082	0.00265941	0.0975114	UP
U47924.27	1.22784	6.05163	0.00271623	0.0988115	UP
ADAMDEC1	1.31436	6.05133	0.00276587	0.100109	UP
C12orf56	1.78637	5.90724	0.00278726	0.100629	UP
SRMS	1.56668	5.69465	0.00280198	0.100906	UP
CYP2C18	1.72001	5.86885	0.00281912	0.101269	UP
C9orf84	1.28198	6.04972	0.0028334	0.101528	UP
TMPRSS11F	5.22696	5.52834	0.00286897	0.101641	UP
SOWAHB	1.20735	6.18946	0.0029068	0.102121	UP
RPS6KA6	-1.2683	5.32224	0.00299417	0.103411	Down
RP11-357H14.17	1.32322	6.04186	0.00302737	0.104056	UP
COX6B2	1.14486	6.11456	0.00311681	0.106365	UP
SCEL	1.08919	6.30889	0.00316741	0.107469	UP
OVOL2	1.0546	6.30754	0.00318462	0.107469	UP
SERTM1	-2.4115	4.85549	0.00326431	0.109829	Down
ANKRD22	1.06635	6.3638	0.00328323	0.109919	UP
RHCG	1.30767	6.53183	0.00329472	0.109919	UP
KRT31	5.21869	5.52155	0.00329764	0.109919	UP
TMEM100	-1.13043	5.37171	0.00332893	0.110218	Down
FSTL4	1.27588	5.98003	0.00334508	0.110218	UP
LINC00520	3.18541	5.40991	0.003453	0.112725	UP
CSF2	2.10924	5.4326	0.00350943	0.11406	UP
TGM5	1.45086	5.89129	0.00357824	0.115252	UP
RAD54L	1.0065	6.41263	0.00360977	0.115747	UP
MTFR2	1.13232	6.23577	0.00363225	0.116208	UP
ANKRD34B	1.68028	5.78075	0.0036563	0.116717	UP
CCBE1	-1.03925	5.63053	0.00367712	0.11712	Down
SOX2	1.13772	6.39544	0.00377459	0.119166	UP
ERCC6L	1.02152	6.29415	0.00380517	0.119671	UP
SLC26A7	-1.13113	5.26035	0.00382099	0.119839	Down
ARHGAP11B	1.01111	6.35241	0.00384589	0.120094	UP
PRSS3	2.30907	5.7206	0.00395689	0.122667	UP
FAM64A	1.01189	6.34755	0.00405299	0.125178	UP
LIPH	1.00737	6.34703	0.00409566	0.125702	UP
TENM1	-1.19243	5.09554	0.00412724	0.126132	Down
KRT16P2	2.22225	5.75203	0.00428515	0.129303	UP
TMEM35	-1.29548	5.32171	0.00430373	0.129591	Down
B4GALNT2	5.08009	5.4245	0.00435502	0.130578	UP
EPHA10	1.25591	5.93272	0.00436722	0.130578	UP
TNFSF11	1.51045	5.65317	0.00441067	0.131158	UP
DLK1	-2.46756	4.48001	0.00472034	0.137235	Down
SLC27A2	1.16587	6.14812	0.0048018	0.13932	UP
AL450992.2	1.19283	6.07698	0.00491993	0.141601	UP
RP11-452I5.2	1.15921	5.99749	0.00519828	0.14714	UP
NKX1-2	2.56628	5.53312	0.00520026	0.14714	UP
HORMAD1	2.81409	5.70899	0.00538063	0.150626	UP
BNIPL	1.0709	6.26595	0.00540723	0.151076	UP
IL36G	1.82229	5.92277	0.00544216	0.151461	UP
CYP4F3	1.06521	6.26464	0.00552249	0.152807	UP
LGALS17A	1.99703	5.58073	0.00559766	0.153995	UP
UCN2	1.15884	5.98784	0.00574234	0.157371	UP
RP6-24A23.7	-1.68196	4.91096	0.00585375	0.158696	Down
GRP	1.32256	5.72765	0.00585711	0.158696	UP
HSD17B2	1.28653	5.9052	0.00587761	0.15895	UP
CD1A	1.26403	5.90581	0.0059131	0.159609	UP
DLX3	1.12008	5.98303	0.00601673	0.161494	UP
SYNGR3	1.06436	6.25673	0.00603875	0.161696	UP
PRR26	-1.15318	5.39543	0.0061631	0.162436	Down
RP11-89K21.1	5.05156	5.40475	0.00618132	0.162563	UP
RP11-465B22.8	1.06657	6.19051	0.00628922	0.164187	UP
SLURP1	1.88719	5.72339	0.00630035	0.164187	UP
DLX2	4.55481	5.08214	0.00631794	0.164252	UP
FABP6	2.02972	5.51314	0.00639847	0.164945	UP
RP11-44F14.10	1.23573	5.97832	0.00645181	0.165427	UP
ONECUT2	1.33847	5.97001	0.00651635	0.16619	UP
NRK	-1.15638	5.34495	0.00660456	0.167736	Down
WNT10A	1.01431	6.18549	0.00670622	0.169824	UP
OLR1	1.03833	6.18278	0.00692438	0.174059	UP
CHRNB4	1.29812	5.89087	0.00695227	0.174208	UP
RNASE7	1.5672	5.95809	0.00698025	0.174363	UP
CTB-113P19.4	1.84055	5.68495	0.00698278	0.174363	UP
IGFL1	1.4625	6.07352	0.00702801	0.174587	UP
KRT75	1.74771	5.97092	0.0071207	0.175363	UP
IL1A	1.17763	6.05086	0.00719073	0.176783	UP
MT1G	1.08699	6.17842	0.00722572	0.17734	UP
IL22RA2	1.54964	5.50918	0.00734392	0.179572	UP
AKR1B10	1.14789	6.34587	0.00736518	0.179572	UP
ROS1	3.2293	5.44047	0.00750279	0.181504	UP
RP11-510N19.5	1.23957	5.96384	0.00754259	0.181504	UP
CAPN6	-1.21694	5.49902	0.00755726	0.181504	Down
IL36RN	2.10621	5.80405	0.00786301	0.18659	UP
RIPPLY3	1.18085	6.03399	0.00795229	0.188086	UP
TM4SF19	1.36348	5.72216	0.00814302	0.190709	UP
CYP2J2	1.04172	6.16189	0.00878763	0.199346	UP
NTF4	1.07686	6.0246	0.00878998	0.199346	UP
RP3-416H24.1	1.38454	5.9685	0.00884119	0.200191	UP
KRT79	2.36539	5.38834	0.0088914	0.200694	UP
SP8	4.72292	5.18752	0.00896177	0.201964	UP
RP11-411K7.1	1.19915	5.94117	0.00964805	0.212722	UP
CD164L2	1.27894	5.85524	0.00997573	0.218293	UP
AMH	1.01737	6.01046	0.0103171	0.222036	UP
ARL14	1.58091	5.69359	0.0105704	0.22579	UP
LINC01559	1.87673	5.78732	0.0105951	0.225981	UP
MUC15	1.77161	5.90024	0.0107104	0.227129	UP
RGS20	1.1223	5.92939	0.0108066	0.228116	UP
KRT86	1.06183	6.07596	0.0108237	0.228141	UP
TMEM52B	1.29375	5.66374	0.0110861	0.231628	UP
ATP13A5	3.11644	5.36312	0.0112848	0.234074	UP
CALML3	1.18262	6.58534	0.0115255	0.237434	UP
KRT14	1.14274	6.74189	0.0115296	0.237434	UP
TNNT2	1.04523	6.0697	0.0115989	0.238176	UP
HS3ST6	2.05034	5.5843	0.0118719	0.241985	UP
ULBP1	1.08017	5.84036	0.0119541	0.24237	UP
PAPL	1.90904	5.62643	0.0120925	0.243772	UP
GJB6	1.10088	6.33551	0.0121329	0.244093	UP
PCSK2	-1.88902	4.65592	0.012494	0.249438	Down
DSG1-AS1	5.07024	5.41872	0.0125023	0.249438	UP
PAX5	1.17703	5.8339	0.0125946	0.25072	UP
HCAR3	1.46255	5.85259	0.012637	0.251215	UP
RP11-783K16.5	1.08466	5.98917	0.0126987	0.252091	UP
SALL4	1.16293	5.91393	0.012793	0.253042	UP
SPRR2A	1.53793	6.26137	0.0132087	0.258634	UP
ALOXE3	1.18809	5.82674	0.0134214	0.262083	UP
HOXB13	2.32188	5.72268	0.0142541	0.270602	UP
SPRR2C	5.06196	5.41209	0.014621	0.273908	UP
SSTR1	-1.27226	5.19184	0.0146385	0.273908	Down
PLA2G2F	1.86557	5.66743	0.0147421	0.274381	UP
KRT16P3	2.72311	5.45159	0.014814	0.274381	UP
TRHDE-AS1	-1.487	5.00661	0.0149422	0.274656	Down
TCHH	1.23458	5.8572	0.0149565	0.274656	UP
CTD-2377D24.6	1.13923	5.81548	0.0150572	0.275625	UP
RP11-159J3.1	1.27717	5.72411	0.0153173	0.278607	UP
KRT9	1.14481	5.74063	0.0154192	0.27963	UP
DSG4	4.58104	5.10052	0.0154507	0.27963	UP
SBSN	1.49133	6.23327	0.0156109	0.281557	UP
PADI1	1.0088	6.15197	0.015798	0.284464	UP
KRT84	4.23105	4.89507	0.0159899	0.286696	UP
SLAMF9	1.68853	5.4342	0.016667	0.295288	UP
CAPNS2	1.50502	6.06729	0.0169629	0.299425	UP
CCNI2	1.04249	5.96137	0.017073	0.300545	UP
UPK2	1.09585	5.70752	0.0179677	0.311404	UP
NPBWR1	2.54806	5.52072	0.0180041	0.311657	UP
TMPRSS11B	5.05016	5.40544	0.0180861	0.312322	UP
CYP4Z1	1.52204	5.45578	0.0186905	0.319741	UP
TDO2	1.11582	5.79221	0.0186941	0.319741	UP
GCGR	1.74547	5.31337	0.019016	0.322551	UP
CXCR2P1	1.30274	5.74849	0.0190472	0.322551	UP
LY6G6C	1.20373	5.84716	0.0190866	0.322551	UP
KCNMB2-AS1	2.14436	5.58996	0.0190892	0.322551	UP
GS1-600G8.5	2.17164	5.2601	0.0192178	0.323296	UP
BEST3	4.087	4.81567	0.0192604	0.323634	UP
LGALS9C	1.12557	5.69833	0.019736	0.329129	UP
RDH12	1.23457	5.6264	0.0198422	0.329129	UP
LINC00162	3.11372	5.36927	0.0198631	0.329129	UP
RUFY4	1.11992	5.78292	0.0205747	0.336641	UP
GABRA3	1.89211	5.71634	0.0209533	0.340693	UP
SPRR2G	4.81616	5.244	0.0214636	0.346829	UP
S100A7A	2.83788	5.72857	0.0221926	0.353823	UP
CYP11A1	-1.07542	5.32104	0.0228318	0.3616	Down
INA	1.58886	5.77236	0.0236107	0.367041	UP
CLCA2	1.03044	6.55803	0.0239138	0.369605	UP
SPRR4	4.70423	5.17714	0.0241162	0.370877	UP
TBX4	1.4626	5.41599	0.0244514	0.374826	UP
VIT	-1.31941	5.08491	0.0250513	0.378246	Down
PITX2	1.66568	5.90357	0.0269546	0.398149	UP
GRM8	1.15163	5.56709	0.0269959	0.398149	UP
SPRR2D	1.50782	6.20287	0.0270007	0.398149	UP
WFDC5	1.99514	5.71951	0.0275371	0.40375	UP
BNC1	1.18766	6.33699	0.0281096	0.408992	UP
LINC01206	4.13195	4.84181	0.0281641	0.408992	UP
RPTN	4.75255	5.2073	0.0288978	0.415022	UP
GPA33	1.38769	5.51557	0.0298594	0.422837	UP
RP11-20D14.6	-1.10127	5.0263	0.0317181	0.440067	Down
IRX4	2.48739	5.84805	0.0318898	0.441194	UP
S100A7	1.12065	6.36087	0.0323123	0.444465	UP
TMPRSS11A	2.10077	5.99553	0.0325305	0.445755	UP
TNNI3	1.10907	5.79871	0.0334531	0.455189	UP
FETUB	4.48224	5.03976	0.0335953	0.455987	UP
MIOX	1.41382	5.46924	0.0352243	0.472274	UP
SPRR1A	1.44071	6.24757	0.0352782	0.472274	UP
TDRD5	2.13771	5.64388	0.0354907	0.473953	UP
ONECUT3	2.02999	5.3789	0.036086	0.477141	UP
FGF9	-1.03573	5.30785	0.0365853	0.480639	Down
FAM25A	2.56371	5.34372	0.0393182	0.506254	UP
IRX2	1.26742	5.97243	0.0397409	0.509942	UP
GBP6	1.01054	6.27541	0.0397785	0.509969	UP
SLC16A12	-1.02524	5.18586	0.0401678	0.512211	Down
MUC3A	1.07528	5.79101	0.0405435	0.514538	UP
MMP13	1.10055	6.03188	0.0405655	0.514538	UP
UGT1A7	4.60012	5.11342	0.0407647	0.514538	UP
TLX1	4.29272	4.92924	0.041205	0.517444	UP
PSG4	3.00064	5.28245	0.042542	0.523824	UP
MPPED1	-1.46314	4.61478	0.0428497	0.524125	Down
CYP4F8	2.68599	5.08464	0.0431377	0.526207	UP
AMTN	1.84059	5.69559	0.04344	0.527648	UP
SULT1E1	1.48274	5.70927	0.045901	0.546882	UP
SPINK7	3.10768	5.35346	0.0463004	0.548449	UP
C10orf99	1.37559	6.12671	0.0485227	0.568664	UP

## Sheet: PAAD_DEG
gene_id	log2FoldChange	log2CPM	PValue	FDR	up_down
UGT1A10	1.83048	6.21359	1.58e-05	0.177115	UP
RP11-211G23.2	1.85402	5.97822	2.75e-05	0.177115	UP
FAM83A	1.31288	6.39013	8.04e-05	0.325807	UP
NMU	1.45579	6.15805	0.000115076	0.325807	UP
SERPINB5	1.13093	6.54295	0.000133368	0.325807	UP
TFF1	1.02235	6.72483	0.0001531	0.325807	UP
TFF2	1.07599	6.61643	0.000196346	0.325807	UP
LRRC31	1.7297	5.88553	0.000216038	0.325807	UP
PITX1	1.17582	6.427	0.000227396	0.325807	UP
PSCA	1.08704	6.59617	0.000297389	0.383483	UP
KLK7	1.20008	6.42071	0.000508017	0.545907	UP
MUC5AC	1.05549	6.69623	0.000701453	0.695787	UP
ONECUT3	1.31685	6.29229	0.000830235	0.764706	UP
ALPP	2.70082	5.6782	0.0011052	0.890719	UP
CCAT1	1.34328	5.85821	0.00169662	1	UP
APOBEC1	1.2782	5.93183	0.00211007	1	UP
PPP1R14D	1.02056	6.14427	0.00214138	1	UP
EREG	1.04522	6.13656	0.00245069	1	UP
HMGCS2	1.03198	6.23606	0.00262332	1	UP
ALPPL2	2.04828	5.60027	0.00359554	1	UP
MOGAT3	1.47059	5.63983	0.00380378	1	UP
FER1L6	1.08859	6.21277	0.00522367	1	UP
HRASLS2	1.04422	6.02073	0.00554154	1	UP
SI	4.80734	5.32327	0.00695284	1	UP
SOX21	1.27157	5.93325	0.00953866	1	UP
CGB	4.32831	5.02796	0.0107747	1	UP
SLC9A4	1.54038	5.78567	0.0109083	1	UP
CGB5	2.08407	5.66504	0.0109127	1	UP
PHGR1	1.03162	5.96996	0.0138696	1	UP
PRSS33	1.20467	5.67872	0.0156489	1	UP
FABP6	1.10105	5.79079	0.0161934	1	UP
C11orf86	1.00234	5.82669	0.0234095	1	UP
LY6D	1.05309	6.13623	0.0236031	1	UP
HOXC10	1.40201	5.77068	0.0239015	1	UP
AC005550.3	1.29033	5.73812	0.0249073	1	UP
SPRR3	1.26472	6.00147	0.0276929	1	UP
PAEP	1.01403	5.68821	0.0306162	1	UP
CHP2	1.94608	5.33431	0.0312627	1	UP
SPRR1B	1.15727	5.94871	0.0349208	1	UP
A2ML1	1.01461	5.86878	0.0363848	1	UP
SERPINB3	1.14332	5.87759	0.0366469	1	UP
CCK	1.05221	5.76893	0.040174	1	UP
FABP1	1.62247	5.56734	0.0404269	1	UP
NKX6-2	2.06803	5.25219	0.0435369	1	UP
KLK8	1.02402	6.01508	0.0457438	1	UP
MUC2	1.25335	5.81339	0.047303	1	UP
