# Supplementary material for: Identifying Critical States of Complex Diseases by Single-Sample Jensen-Shannon Divergence
Source: Front Oncol. 2021 Jun 4;11:684781. doi: 10.3389/fonc.2021.684781 (PMC8212786; doi:10.3389/fonc.2021.684781)
Supplement: Supplementary file 6 [file DataSheet_6.xlsx]

## Sheet: name
				The 'dark genes' of BLCA, CESC,and PAAD

## Sheet: BLCA
dark genes
ZNF709
DISC1
CAMK1
NACAP1
LRRTM1
SLC12A2
GRINA
RAB40A
TGFBR2
ITGA5
ITGA6
SWAP70
GAP43
FBXL12
COL4A2
SLC35D2
CHST2
HLF
FAM134B
SERPING1
SMAD6
ST13
ART4
CCDC110
ATP1A4
FRG1
IFT80
IFT88
ATG4B
PHYHIPL
SIDT2
CNPY4
KNDC1
PHOSPHO2
C3orf70
AVPR2
NRXN3
UQCRC2
XPNPEP2
TIGD4
KHDRBS1
KHDRBS3
C11orf1
TMC1
TMC3
EIF2B2
MLF2
CLIC4
ZNF559
NR1D1
ITGB1BP2
PHLDA1
RPL31
AIRE
PCDHGA2
TBC1D1
GSDMD
HRH4
GLG1
PCDH20
C16orf72
C2orf81
C2orf88
CLNS1A
THSD1
PSD
MYO1C
RPL36AL
CHMP6
HOXA11
HOXA10
FAM188A
TUSC2
SRR
ASAP3
GCNT2
PIGC
PIGP
PIGX
TMEM80
PUF60
SV2B
ZFAND1
SLC39A13
ARHGAP20
ARHGAP24
ARHGAP29
DDIT3
BMP7
FEM1C
NDUFAF1
SPRY2
RSAD1
CHD5
SGCA
EFHC2
SGSM2
LRRC27
GADL1
BTG3
ZCCHC3
ADH5
SPRYD3
PSMB5
TDGF1
BEX1
SERPINA5
GNA14
GNA12
PRKAR1A
PRKAR1B
ADD1
C11orf31
MYH7B
AKAP6
AKAP7
PIPOX
TMEM170B
NOVA2
CETN3
CCL26
DNAJC8
IPO11
ACAT1
PEX2
OR8S1
PEX7
PRKCDBP
CDK15
RPL15
FBXO17
PPP3CC
LRRC49
LRRC48
ADRA2B
SEC63
GUK1
SYT9
SYT7
MEP1B
ATP5L
FLJ16779
ANGPT4
MRPL45
C1orf54
C17orf107
C17orf100
RAB30
SLC22A11
OBSCN
TRPC4
XPA
IL17RD
MATN1
MATN3
EBF3
ENDOU
ZNF99
DCTD
FAM3A
C12orf10
FAM3C
GGPS1
PROX1
FKBP1A
SARS
FBLIM1
NKAIN3
MAP1A
TMEM200C
IGSF9B
MAP1S
IMMP1L
SIX5
AGFG2
TAS2R31
EPB41L1
EPB41L3
EPB41L2
RHOXF1
ZNF727
SLC43A3
WNT2
LRRN1
PPP1R15A
MRPL34
SPTBN4
EIF3E
COQ2
FAM198B
TTC7B
PCDHGB7
SLC22A3
SYPL1
RYBP
KC6
RRAGA
RRAGB
PCOLCE
EPM2A
ISCA1
RNF103
MAP7D3
ACTR6
GGT5
NDP
HYDIN
CNR1
GP1BA
FNDC1
ANKS1B
PTPRR
TINF2
CPNE1
CPNE4
TRIT1
KLC4
ZDHHC14
PCSK2
YBX2
C3orf18
C3orf14
OSR2
HSD17B7P2
RPSAP9
COL15A1
EIF5A2
DPYSL4
APOB
APOM
UTP11L
NFIL3
CCDC50
CCDC57
TMEM128
RPL13AP6
CABP1
FBXO36
SLC35B2
HINT1
S100A5
LONRF3
C20orf203
C20orf202
SPIN2B
TUB
PWRN1
CCNA1
DYNC1I1
MEF2D
E2F6
C6orf89
ACBD4
TMEM31
ZNF331
GNG12
SYTL4
TEX14
RPLP1
CSMD1
COPZ1
COPZ2
GPR162
SGIP1
CCDC7
TMEM14B
EID2B
ADSL
ZNF575
NDFIP1
HPGDS
TSPAN9
KIAA0232
IMPACT
DRG2
SNAPC3
CDC42EP3
TXLNB
HRASLS5
FAM170B
TESC
SP100
ACADVL
KRT37
KIF25
RNASEH2C
COL4A6
PITPNA
SMURF1
MEIS2
MEIS1
AMN1
IL13RA2
MRPS24
SMN1
JMJD6
JMJD8
CCDC38
CCDC30
ZDHHC2
SLC16A8
HYI
MPRIP
C11orf95
WDR35
GTPBP8
PCDHA2
CDX1
PLEKHB1
CCIN
TAF10
KLHDC2
DPCR1
ASXL3
HTR2A
KLHL35
ATP5H
ME3
ATP5D
PFDN4
RIN2
RPS13
HILS1
GLIPR2
RRAGC
GLIPR1
MCOLN3
PTPRN
DTWD2
IFT27
YIPF6
AQPEP
WASF3
DMP1
ABLIM3
FAM172A
STEAP4
F8
RAB6B
TRIM13
MAP1LC3C
SPG20
APITD1
SPTA1
PCDHB13
PCDHB16
NAT6
SMOC1
TMIE
NR4A1
ACAA2
TTLL2
SLC35F1
MBD5
MBD3
CMTM6
SFTPA2
SLC25A11
TTC23
JAZF1
ZNF280B
GNG4
ALG9
ALG1
SMARCE1
HAR1B
HAR1A
TBC1D19
CLK3
KIAA1586
POLR2H
SPATA13
KLHL10
C4orf27
HIP1
NDRG2
KLKB1
CTNS
KY
LCA5
EGR3
ZNF653
TRMT112
RORB
SCARF1
JMJD4
RNF139
KPNA5
IFT46
CRK
TRMT2B
FOXC2
B4GALT7
TNFRSF1A
FAM174B
GPD1L
WDR83
MARK1
RPPH1
NUP54
CD63
NDUFA13
HSPA1B
TIMM9
WASL
PAEP
UTRN
UFSP1
MAD2L1BP
LRCH3
TPH1
IDH3B
RHOBTB1
INO80C
FAM43B
KCNE2
FAM124B
LDLRAD2
HPCA
RFTN1
NKX6-2
DPY19L2P4
KCTD17
CSPG4
ZKSCAN2
TMEM106B
VIP
AJAP1
IGSF11
RIBC1
TAF9
TSPAN31
FOSB
FNIP1
NPM3
PDCD4
C6orf25
ZC3H7A
STAC
TATDN1
CUBN
GPC6
BBS9
BBS5
CELA2B
TBCA
POLR3GL
PRRG3
MAF
ALDH3A2
KCNIP1
RPS6KA2
RPS20
PSMD13
NPHP3
SNN
RGS17
RAB11FIP5
EEF1A1
SLITRK4
RPL7A
EIF4E3
WDR78
COL23A1
SYT15
PPP2R3A
NID1
FAM120AOS
RABGAP1L
TTR
FAM122A
SUB1
GLYCTK
COX18
CREM
SHISA3
COX11
KIAA1462
C22orf39
FAM21A
C22orf34
GLB1
SH3PXD2A
LYSMD3
RAB1A
OST4
ZNF579
DPH1
DPH5
WIBG
PTGS1
TM2D3
ACSM3
ACSM4
THRA
CUL7
CDH20
CDH23
FLRT1
ZNF517
ZYX
KCNQ4
MRPL2
MRPL1
ZCCHC18
WBSCR16
SLC39A1
CD79B
MEOX1
MEOX2
COL4A3BP
SAP18
ATXN10
MRPS17
MYL12B
MYL12A
MRPS14
RILPL1
CATSPER1
ANKRD30A
RGS9
SERTAD2
KIAA1377
RDH14
SLC25A34
SH2B3
GADD45A
TARSL2
PTP4A2
NUCB2
C9orf24
ABHD8
MYLIP
NKIRAS1
SERHL2
CD151
TGOLN2
SSU72
FAM200B
SLC25A32
POLR2J
USP51
ASCC1
DSCAML1
FZD4
PLCD3
ZNF599
TACC1
JDP2
MCC
SCARNA20
EIF3F
ALDH1B1
COX7A2L
ATF4
PPAP2A
EEF2K
B3GALT1
B3GALT2
OCA2
NTN1
MRPL14
C6orf1
PLA1A
ARPC4
POC1B
SLC2A11
ECHDC1
SNIP1
ANKRD39
POU6F1
MECR
BSG
44076
AK3
PRDM11
AK7
ZNF496
RRP8
RGAG1
SEZ6L
FBN1
PDE1C
EEPD1
SFTPD
IDI1
IMPDH2
TMEM185A
DNTTIP2
PELO
YIPF2
TSC22D3
VAT1
HIGD2A
PLCE1
NPY6R
BCKDK
EXOSC6
ADAMTSL2
EEF1E1
TMEM200A
SLC45A3
CDK6
CDK7
LPAR1
ZNF502
FAM188B
PRMT2
ARSK
ZFHX3
RGL2
AMD1
ATP10D
PRKCG
ZNF436
DAPL1
PPIL4
SLC35C2
SLC25A13
POSTN
RPL11
VPS4A
GJC3
ZNF580
AFF4
FAM162A
IDH3G
UBE2W
CPXM1
CPXM2
NDUFA4
NDUFA9
FAM171A1
ASMT
IL5
VWA5A
GNS
ANKRD16
POLR2G
MYH1
TTLL1
C10orf105
ANO10
PRUNE2
CRIM1
EPX
EPO
HIBADH
NHLRC3
PAFAH1B1
CXorf57
TINAGL1
SUCLG2
IP6K3
MYO15B
MYO15A
NFKBIA
FMN2
CRYZ
GATAD1
SLC22A18AS
TFDP2
SDCBP
FOXN4
ZNF521
C6orf163
FADS2
CTDSP1
ACAD10
PLOD1
KLHDC8A
SSBP1
SSBP2
JPH4
SH3D19
PAPPA
FXR1
FXR2
DHX29
CHCHD2
CHCHD7
MST1
ZNF512
ZNF511
HNMT
GDF11
TSPYL4
SLC39A5
ZNF26
MYH16
MAP4K5
CDH17
WNT9B
DNM1P35
SEMA5B
MTFMT
FITM2
RBM4
B4GALNT3
NRP1
CA8
MAGED4B
MKX
FBLN2
FBLN1
FBLN7
TOMM7
GTF2F2
EID3
MT1E
TRA2B
ZNF25
ZNF22
EPOR
ERAS
LYNX1
ZNF239
CNBP
SEMA4G
LYRM5
GDPD2
TBCEL
C17orf98
HDGFRP3
SHPK
YWHAE
CHRM3
CHRM2
HTR1B
TAPT1
IRF2BP2
PNMA6A
RFNG
MORN4
MORN2
PPFIBP2
HHIPL1
SCO1
POLR2K
SEC13
CLEC9A
MCCC1
MYOM1
TBX3
FBXO7
NAV3
GLYATL2
C14orf2
SNTB1
RING1
FAU
LHX6
SLC47A1
PURG
TSPAN6
ZMYM5
CCDC28A
FSTL3
PDE7B
COG7
KCTD10
UBB
RAMP3
PCBP3
LZTS2
SIRT3
WDR25
PHAX
RBM24
EPHA5
RSL24D1
FGF18
VAMP5
MNAT1
VAMP4
GLP2R
ARL9
ZNF254
SLC25A38
C1QTNF3
C1QTNF1
FAM175A
SPNS2
MANSC1
DIRAS3
RWDD2A
TAX1BP3
OPCML
43892
SLC4A5
NUP88
DCTN6
KRBA2
ASPH
ERC2
NMT2
FAM86B1
H3F3C
C1GALT1C1
CTNNB1
ATN1
PMPCB
TNIP2
EAPP
GNPDA2
LBP
LBH
ATP1B1
LY96
OCM
VWC2
CASD1
CCDC126
SNHG7
CCDC129
ITPKB
TMED2
MED28
FABP3
AKR1C3
C1QBP
ITFG1
GRIA3
ENAH
COL5A2
LAMP1
TCF25
ATP5F1
GABARAPL1
ABCB5
EEF1A1P9
CLEC4GP1
KIAA1257
SLC9A9
SPEF1
SPEF2
ITGA10
ADRA2A
DRAM2
TM4SF4
ZBED3
BNIP3L
EFNA4
GALNT11
CDS2
ESR1
STIM2
ANTXR2
PTPN21
BRI3
RPL37A
SERPINI1
FANK1
ESRRG
MRPS6
CLEC11A
YIF1A
ANKMY2
FAM19A5
FAM19A3
MSRA
SUPT4H1
TBX1
PABPC5
MAPKAPK2
PIK3R2
PIK3R1
PDHB
DENND5A
ELFN1
ARMCX5
RAB3A
IDS
CCDC107
CECR2
ARL6IP5
SAV1
ID4
CHGB
NECAB3
COL20A1
UBOX5
ANKRD6
ZNF846
GLI3
COL8A1
HNRNPA1L2
SPATA1
NBL1
PTPLA
ZNF43
TRAPPC1
TRAPPC2
TRAPPC5
TRAPPC4
KRTAP1-5
TSNAXIP1
CYP2U1
PSMG3
CNTFR
KCNH2
KCNH8
PPIB
NDUFAF3
OR2H2
GCSH
SULT1A2
IL3RA
BIN1
RADIL
OAF
PCDH18
FADS3
SPRED2
FAM182A
PLEKHH3
PRX
CRISPLD2
FAM69C
COPS6
ZNF595
NUDT2
COL16A1
FBXL22
SGSM3
ECD
TTC3
EVC
MTMR11
LRRC36
IQSEC1
SLC16A7
DYNLL2
PRDM5
CACNA1C
KIF19
PQBP1
RP9P
S100A13
PPM1K
PPM1H
PJA2
LMO2
PAX3
AGBL4
SUSD2
ADPRH
ZEB1
AKAP8L
PSMA1
SNRPB2
KIAA1210
ZNF788
FOXO1
PCDHB12
UBXN6
WBP2
COL6A3
NDUFAF4
EIF3CL
HSDL1
SOCS5
JMY
ARPC5
UBQLNL
BMPR1A
TAF1D
HBA1
GPN3
GPN2
TMEM30A
UBE2R2
SIAH1
NSA2
PAQR7
EMILIN3
TPST2
JAGN1
P2RX1
POLN
PGRMC2
SDHD
FLJ13224
NKAPL
NRP2
FKBP14
CDRT4
CCDC141
PRR15
CCDC148
SYS1
FAM114A1
FBXO16
PTGR2
IFRD1
TMEM99
ARHGAP12
SIRT6
TSPYL1
PTTG2
UBE2D4
KRBA1
C15orf57
AFAP1
C15orf52
ERBB4
PSMC5
PSMC6
ARFIP1
ARFIP2
FN3KRP
DNAL4
43894
43891
EIF3M
EIF3G
FGFBP3
FGFBP2
TCF4
NME2
NEIL1
AP2B1
ZCWPW1
SCOC
SAMD5
ZNF454
ALKBH5
ALKBH2
ARHGDIG
DNAJB5
RNF149
RAB28
SGSH
GRSF1
TMEM169
ACCS
TIMM8A
XCR1
RNF19A
GREM2
RPL23A
LRRTM4
PPP2R3C
NACA
INPP5K
RAI14
HELQ
TEKT1
PNPLA4
PNPLA8
FOS
ATG10
ATG12
SAFB2
ZBTB4
ADAM23
GLCE
CBR4
ANXA5
DUSP19
KIFAP3
MS4A2
ABCA11P
MAGOH
GRIP2
CCDC65
CCDC62
TMEM119
SNORD36C
CRYGD
SLC35A1
NAP1L6
LSAMP
CYHR1
PDZD9
RPL35A
DAZAP2
SERINC3
METTL5
MED9
PPP1R1A
RNF165
PSMD9
RPF1
RPF2
ATRNL1
LCN10
PRKG2
ANGPTL5
ACE2
FDX1
MMP14
MMP16
MMP11
PRG4
HSCB
GPAA1
ZNF583
C14orf180
SRGAP1
RIOK2
PRDX4
BANF1
RBMS1
ARL8A
RAB6C
TWIST1
SHISA6
GAS5
SHISA9
STK38L
RAB5A
GNAI1
LITAF
CNTN3
UBE2E3
HSD17B13
SFRP5
HSD17B10
HSD17B11
TMEM116
FBXO24
XG
FAM107B
NEDD4L
PCDHA11
THAP3
NDUFS3
RP9
VPS18
FIBP
TNMD
MRFAP1L1
RNF186
RNF182
CHMP2A
ZBTB22
EIF3IP1
PCDHGB5
SKI
MFF
SYT17
JMJD1C
PCDHGA6
ATP6V1G1
TDRD3
ERN1
MDH2
SOD1
TMBIM4
UPB1
ANAPC16
PXDN
TMPRSS6
RRN3P2
SRP19
PROCR
OSTC
TMEFF2
CCDC102B
SERGEF
GATS
FAM127B
HNRNPUL2
DEGS1
TPRA1
CCDC23
CCDC27
CNTNAP1
DCAF16
ZNF556
LSM10
NMD3
RANBP3L
G3BP2
FAM101B
RNF25
IFNAR1
GPM6B
IRAK3
TMEM192
CEP290
TM2D2
RPS27A
MAGEE2
UROD
GABBR1
PDLIM7
PDLIM2
HAAO
C8orf33
SART1
C2orf16
PCIF1
IGSF5
DCT
ZNF843
SSBP4
FAM89A
SETMAR
TM4SF1
MAB21L1
CDH22
BACE2
CILP
ZNF462
ARAF
POPDC2
LPP
LPO
MAMLD1
DDAH1
CRELD1
TOP1MT
ARL4A
NKAP
PLXDC1
MRAS
PDZD2
GALNT9
CBX6
MMGT1
LRAT
RAB12
GNAQ
NAGLU
XRCC6
C15orf61
AATK
ERCC8
PFKM
KCND2
LSM5
DIRC3
LSM2
ABHD14B
SSR2
CACNG6
ZIM2
ABI3BP
IDUA
PPP3R1
METTL9
SLC25A21
SLC25A27
PAGE4
TOMM20
ULK4
ATP6AP1L
KCTD2
C6orf57
SNX17
SNX14
LPAL2
TOMM22
SNX18
DPM2
CTDSPL
ZNF610
CDH10
C2orf73
NRG2
NGFR
COMMD10
BCL2L1
SLC38A11
ITSN1
CYP39A1
SCAMP1
TSPAN8
RPS6
GFRA3
AFAP1L1
PCMT1
ASMTL
NDEL1
OBFC1
VLDLR
TMED4
SNX9
EEF1B2
XKR9
TADA3
TMEM184B
DOK6
MCEE
C1orf204
RAB3D
ARMC9
DACH2
HIST1H4C
ZDHHC17
LIFR
SLC25A6
MAP2K4
TCAP
PRKAG2
CRB1
TEK
HIPK3
PTRH1
SLC25A4
CTBP1
C10orf25
TSG101
ORAI2
SCARNA10
ZEB2
SESN1
GHRL
ZFYVE16
MTIF3
SHROOM4
PELI1
SPARC
TUBB2B
AIG1
DBNDD2
FAM20A
YAF2
CARKD
OPHN1
ZNF682
RRAS
HOMER3
FXN
RYK
ASB2
ASB1
PLIN4
MANBA
POM121L9P
SPINK2
TMEM42
SERINC1
ZBTB49
GPR116
ABTB1
BTD
AMPD2
MMP17
SEPHS2
UBE2D3
RPS4X
ISY1
PRDX6
AP3S1
NPTN
APOF
LYPLAL1
GLT1D1
ACADS
SESTD1
KCNK15
ADAMTS12
RPS9
DHX58
SLC6A16
IGSF21
RPL24
RPL21
RPL23
RPL22
EYA4
CALHM2
FAM26E
MAFK
DMGDH
CREBL2
PLIN3
FASTK
RBPJ
RBP1
RBP4
RBP5
ACYP2
MNT
SULF1
DNAJC30
TMEM60
CIR1
ZNF622
EID2
RPL7
RPL5
MANBAL
ZNF483
ACVR1
WDR63
PTPN1
ESD
TGIF2
COMMD3
COMMD1
COMMD7
COMMD4
COMMD5
NPR1
NPR3
CAMK2A
RPL19
ANO7
ANO3
POLR1C
COL3A1
WDR45
USP54
GRM3
WDR54
RHOU
CSGALNACT1
POLR2E
GADD45G
LHFPL1
RIMS1
INHBE
ST7L
RBMS2
PPP1R15B
PRKD3
SEMA3B
LPIN2
MUSTN1
MAP3K12
RSPH4A
RPS28
CCNL1
C1orf115
ZBTB8A
CEACAM8
RAPGEF4
ENG
EPAS1
C20orf144
SNCA
ADHFE1
FLT1
PIP5K1B
PRKRA
ZNF19
MRPS18B
PLOD3
ELMOD2
AMOTL2
BPI
SLC24A1
TSHR
RAPGEF3
DNAJC19
LMAN1
FAM195A
CTRB1
ACTG1
PKD2L2
FMO2
FMO4
DZIP3
PRSS23
LXN
NPPA
DNER
CDHR3
TECTA
TMEM232
RPS15A
BTBD16
SIK1
SIK2
EDA2R
SALL2
RAB9B
PCDHGA11
SUOX
CEP68
COQ10B
GLTSCR2
COQ10A
CYP2A7
HIAT1
PRPF18
TMEM167A
LEPROT
ZNF568
DCLK1
NOX1
MRPL47
HGFAC
SLC26A4
ELOVL4
CWF19L2
RILP
QDPR
SLC8A1
RGS7BP
RPL34
ARFGAP1
C21orf62
C12orf73
DGKI
SRP72
SMU1
MXI1
PKD2
C1orf95
LRP6
ACTA1
TADA2B
DYNC2LI1
KIF9
BNIP3
LEKR1
PDE6B
OTUD5
PTGER3
HTRA2
C17orf89
EGLN2
C17orf82
ANKH
RASGRP2
RCVRN
WDR81
BNC2
TNRC6C
TNNC1
ADAMTS5
ADAMTS3
CDH2
CDH5
SERPINI2
PLEKHA5
RFESD
LAYN
AP4S1
C18orf32
SMAD4
ZNF506
TSR2
GPBP1
RPL41
FAM167B
TBX18
MERTK
HHLA2
ZBTB8OS
CASC2
COL24A1
ZMYND12
SLC6A3
GPR35
NEXN
INGX
SH3BP4
MAPRE3
MAPRE2
ANKRD46
PATZ1
SNHG5
SNHG6
ADORA1
MED24
BDNF
TXNDC15
RPS3A
EPHB1
EPHB4
EPN2
TP53INP2
SNPH
UGGT2
ITPRIPL2
ALDH7A1
LGI2
DIP2C
ZFP36L1
ZCCHC5
SLCO2A1
CHADL
DARS
C19orf43
CAPN5
SLC2A12
KLHL3
FUT11
FUT10
CDV3
TCTN3
SLC5A2
DCHS1
SPOCK3
CLDN10
CLDN11
CLDN18
ISCA1P1
TSKU
SYNE1
FEZ2
DPY19L2
UBL3
STK16
FKBP9
TAS2R14
ZNF639
HES5
CSRP2
ATP6V1H
SLC26A7
GPX3
EFCAB6
ANKRA2
LETM2
RBBP9
ICA1L
PARVA
STXBP1
BEND6
CXorf22
ZFYVE21
NDUFA10
ST6GALNAC5
DKK3
SAMD13
UPRT
C20orf96
ASNSD1
YIPF3
YIPF4
CYB5R3
CYB5R2
TM2D1
MKL2
FBN3
EIF4E
EIF4B
CD97
CCDC106
EFNB3
HDAC5
KCTD16
ITIH3
POFUT2
FILIP1
CST3
REEP1
RPL10A
ENDOD1
AMIGO1
AMIGO2
TRIL
MAP3K15
RGS4
SLC1A1
FUCA2
LIMCH1
BGN
MYL4
MYL5
GP5
ETFDH
MAN1A1
HDAC11
FAM13C
SUMF2
CRHBP
TTYH2
SYN2
SLC17A5
CHGA
CYP7A1
PLG
MRPS27
PDE4D
TPRG1
TMEM231
ARC
PHF1
DNAH12
DYX1C1
GLI2
ENPP6
ENPP2
DKKL1
PDGFB
SDK1
RIPPLY2
ZNF287
ZNF160
GYS2
KIAA0040
BTBD1
IKZF4
C11orf71
TIMM22
SMN2
RPS25
RPS23
PRPS1
NFIB
NFIX
NPY5R
SELP

## Sheet: CESC
dark_genes
CACNA1G
DNAH9
SCN4A
CYP46A1
ANO2
PRDM6
PYGM
CDH19
AMPH
REM1
THPO
CTSG
DOK5
MTMR8
GATA1
ACSBG1
IGDCC4
ZNF175
TMEM59L
GRIK5
RUNDC3B
SH3GL2
LGI1
P2RX1
ZBTB16
FHL5
GPLD1
SLC5A7
ST6GALNAC5
CASQ2
MYOT
HOXA7
PLP1
FLRT1
RGS13
OMD
RNF112
NRL
KCNA5
USHBP1
GATA5
COX4I2
EDA2R
CKMT2
CCT6B
DMGDH
LYVE1
DUSP26
MRO
CIDEB
GARNL3
CBLN3
C14orf37
HDC
NTRK3
TMEM61
RXRG
GPR17
GALNT13
TMEM108
AGTR1
RASGEF1C
ATXN7L1
RSPO2
ZNF214
ZNF215
SCN2B
KIAA1328
MAGED4
NRG2
ZNF208
PPAPDC3
MYL3
CD300LG
TAL1
B3GALT2
RFTN2
CADPS
RNF180
TIGD6
ENPP6
GPR146
PTCHD1
FIGF
HDX
FAT3
SLC7A3
LRFN5
C10orf82
C16orf71
SCN3B
TMEM130
ISLR2
KATNAL2
CA4
HRASLS5
ACOX2
GFRA2
DYNLRB2
P2RY12
OTUD7A
HSPB2
XKR6
COL24A1
ANGPTL7
ADRA1D
C1QTNF4
SNTG2
FUT10
ZNF596
HPSE2
GTF2IRD2B
NPAS4
KY
PABPC5
GAPT
DSCAML1
NAP1L5
SHISA3
ZNF154
BHLHE22
TMEM132E
SLC2A4
SERHL2
OPCML
SCN5A
ST6GALNAC3
CDR1
DRD1
SV2B
LRRC70
RGS7BP
EFCAB6
MAGI2
FAM69C
TMEM220
LCN10
INSC
ADRB3
FAM78B
FAM47E
ZNF676
GRM7
NLGN3
ZNF781
TPK1
FBXL22
ELANE
ZNF536
ASB12
MAGEE1
TCEAL5
TCEAL6
FAM155A
DKFZp779M0652
EIF3CL
SNURF
DIRC3
CYP21A2
MFRP
C1QTNF9
ZNF487
EEF1A1P9
SCARNA17
GUSBP3
MAGEL2
ANKHD1-EIF4EBP3
FAM66D
FIGNL2
LCN6
AGAP11
MUSTN1
PCDHGB5
GTF2IP1

## Sheet: PAAD
dark genes
CALCR
MPO
TBXA2R
INSRR
DEPDC1B
FOXP3
OPN3
ARSF
TESK2
ATP12A
IL12RB2
REM1
TBX5
POU4F3
CRYBB3
APOBEC3H
PVALB
LRRC74A
SIRPB1
KLHL4
MEFV
CEACAM4
SIGLEC5
DLX4
IL2
CLNK
IL23A
MAK
HRH2
MORC1
IL18R1
IL18RAP
CD207
PTCH2
FASLG
SLC5A9
SATB2
CENPL
TMEM156
HOXA7
C17orf53
TRPV5
OPN1SW
ATP8B3
KREMEN2
IQCA1
SLC52A1
TRPM1
HRH4
C5AR2
TESPA1
BRIP1
TMPRSS13
UNC13C
GCOM1
PRDM5
FBN2
TICRR
IL19
GABRB2
TBC1D32
LPAR4
CHRNA6
ATP6V0D2
FAM13C
HTR7
CLEC1A
KCNJ1
CENPJ
IGSF10
DMP1
ANGPT1
CEP170P1
GRHL3
ALAS2
WNT9B
TCHH
RGL4
TCAF2P1
GFI1
EOMES
PYHIN1
TCF23
LRR1
RNASE7
TCP11L2
MEI1
GSDMA
MGAT2
SPRY3
SPNS1
LRRC8E
KCNMB3
PTCRA
SLFNL1
COL6A5
CYP7B1
CYSLTR1
SLC2A14
SLCO4C1
EXO1
CEP135
CATSPER1
ZNF169
SLC38A9
TRIM72
RBM44
CTD-2192J16.15
FAM132B
HNRNPCL1
CCR8
CXCR2
ZNF792
KCTD9P2
RGPD6
MEX3B
SMG1P5
KCNJ12
CDCA2
PRR33
NT5C1B
LRRC70
DTX2P1
TPI1P3
FOXE3
LILRA5
DNAJB13
TMEM256-PLSCR3
ARHGAP11B
RAB42
AC092171.2
PDCD1
GOLGA8M
ZNF177
UBE2Q2P1
OR7E12P
Y_RNA
SIRPB2
Metazoa_SRP
NTNG2
TLR7
TRPV1
DIO3
PDCD1LG2
RP11-468N14.09
RASSF9
DCAF12L1
SNORD1B
RNU6-853P
RNU6-407P
RP13-36G14.3
RP11-332M2.1
LINC00862
LINC00619
POTEKP
ZNF805
RP11-304F15.3
CTB-158D10.3
RP11-807H22.7
RP11-830F9.6
AC007000.12
DPP9-AS1
RNU1-73P
RNA5SP187
RNU6-658P
MIR593
MIR656
TRGC1
TRBV5-1
TRBV20-1
TRAV14DV4
TRAV9-2
TRAV26-1
TRAV29DV5
TRAV35
IGHV4-61
IGHV2-70
SNORD72
RP11-563J2.3
AL590762.11
RP11-365D23.4
PPP1R14BP2
PPP1R14BP5
RPL17P41
ACTBP2
RPL7AP64
CTD-2561J22.2
ZNF90
GNAQP1
C19orf38
MS4A4E
LINC00243
AP000318.2
CTC-297N7.7
PPIAP29
RPS5P3
RP11-43F13.3
HNRNPA1P7
RP11-800A3.2
AC091801.1
SLC25A5P7
RP1-229K20.5
RP11-378G13.2
RP11-420L9.2
MIR1250
RNU6ATAC16P
AP000807.2
RNA5SP203
RNU4-78P
HLA-DQB1-AS1
AC106786.1
AC005517.3
HNRNPRP1
ATP5C1P1
AC079767.4
RP11-574K11.5
PDCL3P6
MSL3P1
RP11-344B5.2
AC010886.2
RP11-153F1.1
AC007182.6
RP1-35C21.1
LARGE-AS1
RP11-390P2.4
AC073283.7
ZNRF2P2
AC078942.1
RP11-384B12.3
RP11-325P15.1
RP11-70C1.1
RP3-395M20.7
PAICSP1
RP11-419C5.2
ARHGAP26-AS1
CFLAR-AS1
ST7-AS2
RP3-395P12.2
CTA-384D8.31
CACTIN-AS1
MEIS1-AS3
SUGT1P
AC005154.8
ALG1L5P
HMGN1P24
HORMAD2-AS1
HCG4B
RP11-109A6.3
RP5-1042K10.12
RP11-179H18.5
RP11-810B23.1
FLJ38122
AC078842.3
RP11-206L10.2
TMSB10P1
AC023271.1
HNRNPCP7
RP13-39P12.3
KRT8P18
VIM-AS1
PNPT1P1
ACTG1P9
LINC00452
RP11-490K7.4
ALG13-AS1
KHSRPP1
RHEBP1
YWHAZP3
TRBV5-4
XXYLT1-AS2
GOLGA6L5P
HMGB1P11
HMGB1P27
RPL31P2
RP5-1073O3.2
RP11-715I4.1
AC016995.3
AC011747.3
AGBL5-AS1
FSIP2-AS1
BACH1-AS1
MTND4P24
RP11-77O7.1
TMA16P2
AC104088.1
AC009974.11
RP11-365O16.3
U52111.14
TRBV29-1
CYP1B1-AS1
CCDC144NL-AS1
LINC00642
EIF3FP3
RP11-57H14.2
CYP51A1P2
AC009302.2
RP11-157D23.2
BOK-AS1
TATDN1P1
AC002365.5
AC096664.1
AC068580.6
RP1-151B14.6
HMGN1P36
GSN-AS1
AC023115.2
AP001189.4
RP11-59D5__B.2
LINC00854
FAM157A
AC003092.1
RP4-785G19.2
RP4-742J24.2
KRT18P5
SNX25P1
TMSB4XP1
MGC27382
RP11-885N19.6
AC073115.6
AP000476.1
S100A11P1
RP11-54A4.2
RP11-159M11.2
RP11-465N4.2
RP11-443B7.1
CTA-941F9.9
AC068196.1
RP11-575A19.2
HOXB-AS2
RP11-665C16.1
LILRA4
LILRA2
RP11-745A24.1
LRRFIP1P1
PCDHGC5
UBA52P8
RP11-550F7.1
RPS15P9
RPL29P24
RN7SL809P
UBQLN4P1
ADAMTS9-AS2
AKAP2
RN7SL566P
RP13-452N2.1
RP11-71H17.1
CTD-2161E19.1
RP11-803B1.3
RPL13AP23
GK-AS1
AC110769.3
RN7SL8P
RN7SL526P
RP11-1398P2.1
LILRA6
UBE2V1
ARAP1-AS2
LINC01550
STARD4-AS1
PCDHGB8P
RP11-362F19.1
C5orf17
RP11-950K24.2
RP11-36B15.1
CTB-113P19.1
CTD-2290P7.1
RBMXP4
KRT8P31
KRT8P32
RP11-710F7.2
AC073635.5
GAPDHP62
RP11-701P16.2
ZNF674
TMED7-TICAM2
CTC-250P20.2
PPIAP11
SCARNA8
RP1-117B12.4
AC084082.3
CTD-2026D20.2
RP11-150O12.6
RP11-981G7.2
TAGLN2P1
IGHV3-60
ALG1L13P
RP11-574O7.1
CD8BP
IGHV7-27
RP11-578O24.2
RP11-550A5.2
RP11-677I18.3
RP11-484D2.3
RP11-867G23.2
RP11-661A12.9
RP11-140L24.3
RP11-142C4.6
RP11-428C19.4
C8orf49
TBX5-AS1
RP11-188C12.2
RP11-283G6.5
MTRNR2L10
USP30-AS1
RP11-504G3.4
RRN3P3
RP11-317N8.4
RP11-1100L3.7
RP11-474L23.3
CASC18
RP11-493P1.2
RP11-945F5.1
CTD-2014B16.2
RP11-973N13.2
RP11-529H20.3
DDX18P1
RP11-815J21.4
RP11-227D13.4
RP11-753A21.1
RP11-244F12.3
RP11-468E2.4
RP11-114H24.6
LINC00567
RP11-410E4.1
RP11-490M8.1
RP5-902P8.12
AP001063.1
CTD-2541J13.1
HERC2P5
RP11-856M7.1
AC009120.5
RP11-417E7.2
RP11-357N13.1
CTD-2380F24.1
RP11-120K18.3
RP4-714D9.5
RP11-863P13.3
RP11-166B2.3
HERC2P8
RP11-96K19.4
BEAN1-AS1
RP11-21B21.4
CTC-523E23.1
KRT18P18
RP11-676J12.4
RP11-818O24.3
RN7SL689P
RP11-160O5.1
RP11-649A18.4
RP11-583F2.1
RP11-848P1.2
RP11-674P19.2
DPRXP4
MIR3942
CTD-2510F5.4
RP11-449D8.1
AC008391.1
RP11-848P1.3
RP11-649A18.5
RP11-583F2.2
RN7SL574P
RP11-769O8.1
AL031768.1
RP13-991F5.2
RP11-583F2.5
RP11-6N17.3
RP11-61L19.1
SLC25A6P4
AC006126.3
CTD-3193K9.4
RP11-1094M14.5
CTD-2020K17.1
AC005391.2
LINC00906
CTB-39G8.3
CTD-2537I9.12
AC006273.5
RP11-686D22.4
RP11-13K12.2
RP11-686D22.8
CTD-2291D10.4
CTD-2616J11.16
BNIP3P30
VN1R83P
RP11-295P9.8
AC104534.2
CTC-450M9.1
AC092301.3
ITGB1P1
RP11-73M18.7
TAS2R6P
RP11-174B4.2
RP11-717A5.1
RP11-416L21.2
PRR13P3
RP11-579D7.8
IGKV1OR2-6
RP11-536L3.4
XXbac-BPG248L24.12
GS1-531I17.3
RP11-244H3.4
XXbac-BPGBPG55C20.3
RP11-557L19.1
KB-431C1.5
RP11-367G6.3
CTD-2376I4.2
CTD-2035E11.5
RP11-222K16.2
RP11-981G7.6
CTD-3216D2.5
RP11-25K21.6
CTA-384D8.34
DGCR11
RP11-313P22.1
FRMD6-AS1
AC144831.3
RP6-159A1.4
RP11-423G4.10
RP11-15E1.1
AC011330.13
RP11-687E1.2
RP11-121C6.5
RP11-106D4.3
IGHV1OR21-1
RP11-326C3.16
RP3-468O1.6
RP11-427L15.2
RP5-1054A22.4
RP11-426C22.8
RP5-1142A6.10
NR2E3
BEND3P3
CTD-2033D15.3
RP11-45M22.2
AC253572.1
CTD-2267D19.1
RP11-426J5.3
RP11-271K21.12
RP11-803D5.1
RP11-524F11.3
RP11-371I20.2
RP11-609D21.3
RP3-331H24.7
RP4-738P15.6
RP11-449J21.3
AC130469.1
CTD-2576D5.1
CTD-2210P15.3
RP11-286N22.6
RP13-554M15.2
AC006128.2
CTD-2574D22.3
RP11-10A14.9
RP1-197B17.7
LA16c-380F5.1
RP11-295D4.3
AF001548.4
AL023806.1
RP11-274B21.1
N4BP2L2-IT2
LINC01395
SLFNL1-AS1
CICP14
snoZ196
RP11-274B21.13
