# Supplementary material for: Identifying Critical States of Complex Diseases by Single-Sample Jensen-Shannon Divergence
Source: Front Oncol. 2021 Jun 4;11:684781. doi: 10.3389/fonc.2021.684781 (PMC8212786; doi:10.3389/fonc.2021.684781)
Supplement: Supplementary file 7 [file DataSheet_7.zip]

Archive with 6 entries (4 files):
- sJSD_source_code/
- sJSD_source_code/GSE5345_JSD/
- sJSD_source_code/GSE5345_JSD/case_pro_cancer.txt
- sJSD_source_code/GSE5345_JSD/control_pro_cancer.txt
- sJSD_source_code/GSE5345_JSD/individu_5345_JSD1.m
- sJSD_source_code/readme.txt
