# Supplementary material for: Identifying Critical States of Complex Diseases by Single-Sample Jensen-Shannon Divergence
Source: Front Oncol. 2021 Jun 4;11:684781. doi: 10.3389/fonc.2021.684781 (PMC8212786; doi:10.3389/fonc.2021.684781)
Supplement: Supplementary file 7 [file DataSheet_7.zip › sJSD_source_code/GSE5345_JSD/case_pro_cancer.txt]

gene_symbol	GSM121470	GSM121471	GSM121472	GSM121473	GSM121490	GSM121491	GSM121492	GSM121493	GSM121494	GSM121495	GSM121496	GSM121497	GSM121498	GSM121499	GSM121474	GSM121475	GSM121476	GSM121477	GSM121478	GSM121479	GSM121480	GSM121481	GSM121482	GSM121483	GSM121484	GSM121485	GSM121486	GSM121487	GSM121488	GSM121489
ZZEF1	101.0506433	82.61095929	90.68893605	73.78853262	54.57996657	51.82094341	96.82436224	84.02141988	67.42355745	72.12286472	93.91011825	67.27461808	78.82054859	64.79038186	104.2638459	80.79780941	92.78378849	80.58393248	125.6484118	99.85982664	106.9274497	90.85320096	67.14750972	66.91069858	83.64770278	79.28042971	85.6344234	82.46028372	102.3363061	76.20163761
ZXDC	54.05922311	47.6699455	73.40753136	72.74222968	60.75092929	61.90241521	79.75859681	61.21560591	149.2046488	110.7459125	51.1094073	55.36832983	64.55374181	56.11142315	52.54778257	53.25112177	59.15106176	36.22265534	64.81380069	52.751272	69.75928856	68.26551194	68.94814076	46.05976657	77.94810953	67.19294488	39.40442591	39.34732653	46.31194644	43.5683923
ZW10	24.50083898	17.55456301	43.90024118	30.41627795	30.09006854	51.28626254	42.12456533	10.26917744	15.09036291	39.55962298	1.771337878	18.86778632	56.20570942	34.5614642	63.49676561	23.4531985	32.34180078	32.03892451	12.3736266	35.73981334	37.5214676	26.90871504	57.9797419	35.73393452	25.14636927	22.95669502	47.10844943	45.20806507	53.61072657	27.31543862
ZSCAN18	457.7453071	350.8228882	243.9065605	255.9786917	723.1698504	915.6549623	404.4934727	374.7936182	511.1334639	585.4646744	242.0236429	249.5004181	294.3663568	276.4288561	223.583002	213.9829263	250.5271325	115.0014453	308.3344781	305.0712041	308.932625	278.651149	393.7288423	284.7004162	272.8680267	233.6658809	162.1344107	138.6958488	173.1984317	181.9037174
ZNHIT3	7026.192071	5488.651759	9123.680426	7913.861221	13151.50741	13988.72155	19699.30626	15441.40502	20124.88852	12014.99164	16389.47781	12765.19549	15013.70008	13548.23725	14314.85356	5635.257252	16305.08669	14673.25802	21099.25269	17454.34624	11493.32071	10867.20899	13399.11792	13608.17451	14964.06069	11375.89974	9495.990816	7436.963886	8695.930732	7491.011239
ZNF841	4149.368433	3190.863367	3838.273378	3308.266785	5752.892375	7085.820906	4457.483951	3137.877764	4238.568121	3723.869098	2460.447902	1938.45239	4043.606269	2981.034208	3270.678562	2499.690424	2673.051315	1886.360501	2909.871899	2422.402296	4128.881531	3763.233246	2399.439773	1649.269735	4270.389381	2995.083925	1976.822862	1799.445846	2885.637259	1985.923695
ZNF827	31521.79729	23598.51074	19223.52765	15097.40105	1310.849938	1823.519776	18671.9823	14795.01805	1223.84092	182.8260562	463.6102999	16327.66326	18202.69098	1785.807836	31103.19518	19340.21486	11938.02419	12039.43389	14488.10705	22329.3039	47858.98243	29882.74056	9359.756677	10507.92827	17607.77703	13114.12407	23751.70071	22933.78143	36059.4785	34421.67362
ZNF827	10.60727431	0	35.59073917	22.07002962	12.06410107	10.89805413	40.41287495	7.214379381	33.88430574	49.24413942	16.09744192	27.81210786	30.9092578	26.08124616	22.98094337	17.6797649	30.38185481	26.56426773	21.85365212	16.9841237	23.85735927	27.33140677	22.24147547	40.67953301	33.21005934	28.2510912	21.50450352	26.3681991	26.28660581	14.53967936
ZNF814	81.84939062	57.47716762	83.06794392	80.76259622	53.21588968	68.54690249	84.34658316	56.15097072	50.79523944	60.76565779	63.71792118	16.47834967	80.14887574	85.29209934	80.73453639	55.04844227	60.85793778	66.87373349	71.72173635	46.76882009	90.08677312	69.51923156	44.95224131	47.67412544	63.57166376	47.49392697	69.52068663	53.30153562	69.72910718	66.19837294
ZNF789	9.996601561	0.196468514	74.184039	30.07685805	28.13830865	30.43662096	45.98021065	30.70139595	75.77715121	90.10839525	54.95236922	35.64058001	42.89285785	30.41194395	58.31571417	115.7520251	29.9712892	22.43976604	40.70956995	35.63177515	55.7530392	23.44264286	27.61015727	26.59215817	79.88822531	31.19346596	23.14720865	39.04718879	45.84600528	36.06124097
ZNF778	58.02910237	31.98385883	67.16936105	67.57840554	46.45491419	47.78579194	74.11986027	37.01072145	59.40187281	48.5704625	46.89839034	20.44049132	63.38810469	50.63634886	121.5172057	58.4358412	51.208973	26.59522842	35.55497692	19.13447413	86.08316466	53.64277067	46.16517641	16.64609032	93.59918186	69.86295207	36.70611436	21.65384035	49.74717721	38.04510845
ZNF76	62.72713039	23.65420146	72.57880528	68.16441255	38.61234571	56.3278721	47.26639063	42.29920793	58.0906675	59.89480714	57.95990464	49.69560859	39.95242035	43.91059494	80.94452945	62.88696044	52.28048192	49.29614111	78.41099231	44.73041285	69.14837938	61.09331057	61.0785023	62.08639361	67.16342721	50.35714072	66.10936492	59.2340144	67.06948032	54.70612239
ZNF706	202.0709049	128.0458223	162.4187081	144.8916833	177.4080434	184.4503379	185.6450764	138.7569172	408.2777869	319.2899957	232.5920866	185.1608928	198.6667171	73.45085307	158.9354011	126.313117	293.013269	255.3112314	216.6894587	172.8038263	116.7498484	104.4303783	275.25685	226.7307821	240.2925972	163.6231394	197.7351397	172.8354194	194.9066591	88.50856166
ZNF664	309.0682654	241.0638286	260.343767	219.4857338	106.8132782	121.2665524	243.4266879	193.8667865	218.1563026	205.9151002	301.9032759	289.262046	208.3393792	177.9570152	241.8771571	219.1859858	315.3359229	315.6212996	269.9301567	253.4575873	262.3464136	235.4408887	347.9275464	221.0747502	346.9399298	268.6000403	301.7336009	240.2375728	265.4026881	262.9080218
ZNF664	147.9630711	117.3636064	84.96424713	94.62465969	104.2569445	141.8185666	105.5371944	89.59743947	98.5868657	79.34599574	117.9108118	102.0610767	83.20301139	67.39989304	62.84661243	78.50255777	88.9163951	92.26014908	114.8901513	77.12755071	94.1589693	88.91759185	95.71935125	26.56905464	121.9589517	103.0555691	68.56756627	43.57268037	96.56702846	81.0896787
ZNF652	869.3792513	731.2963185	502.2418513	426.8945014	507.9258552	699.9939394	540.7339927	429.6690226	457.2820316	422.9442263	524.1769689	382.9933947	494.2948461	361.5333073	392.7484579	334.2961107	457.5262341	375.7200276	486.2955008	424.4703227	407.5864822	383.5042191	473.398463	322.3620512	488.3456576	351.8425461	468.2383101	417.8488426	408.1340667	340.1008696
ZNF623	125.552495	84.78932926	137.6207481	112.3586242	88.91253558	90.72916916	151.0156694	93.68465507	77.24938173	54.99832614	100.2266437	84.08363306	105.1449054	109.8296389	114.0950056	115.6071391	92.22245781	115.5075852	107.2259483	89.72896867	105.7622561	84.63325227	127.1011591	110.9229152	102.7362417	68.63796887	94.64587623	85.47923023	99.16877443	89.19300318
ZNF623	125.4633753	43.15420785	127.9535665	88.79263285	76.83795057	80.77641682	93.34984303	85.17927133	79.35914066	88.55072277	120.05371	99.6728085	70.06024486	51.50895905	100.6160189	90.139291	126.9590003	107.7364532	113.8709477	95.14259301	135.524539	106.6052469	167.9525246	109.1064005	119.8591722	91.30485407	142.2272256	103.9223287	120.2157127	90.8802311
ZNF609	66249.89187	65653.55828	27372.08371	20159.58198	9823.572158	10294.04997	716.6656604	21503.90844	34298.34429	23733.98279	37649.70598	30150.99361	30122.73191	23944.73407	33615.73461	20860.969	25546.9077	25035.89352	34926.11918	28902.55288	52057.04026	48032.6545	23111.62212	22447.5156	33362.70056	22005.57406	39608.36146	28703.69243	40394.12619	30987.71334
ZNF587	32.70998215	28.33703863	22.86104238	24.40438757	13.42701309	13.8516126	35.15622939	17.13620139	42.17217492	31.61680783	14.3693359	8.103052892	22.95408487	19.63003166	23.75947659	11.75044126	14.09115003	19.15254897	12.13281859	13.98769109	32.48505575	19.61130121	25.70122845	19.66543235	28.37318701	9.413452501	31.5129993	5.607451558	18.23103306	16.40923208
ZNF587	140.1529413	97.60839344	97.68620785	87.59644362	279.4953951	312.8057801	97.77573018	106.9941574	154.2950173	175.4944796	80.35050343	91.79993606	99.78815116	90.20330475	80.96103545	86.543733	73.18836712	71.00496576	89.84872184	72.71751	101.0998865	83.41302898	126.034065	75.07057509	76.57687971	62.14274031	51.85648218	70.41817169	73.98335253	65.17098715
ZNF585B	207.2236462	192.4844567	248.0376198	194.3899353	408.3692098	553.1634677	320.6534495	251.468931	404.6793663	351.6593499	247.0677496	194.6800813	249.0895353	195.9730878	200.8725737	121.8803378	231.1874733	186.1477533	285.1752561	257.0332608	229.9538715	208.4588008	228.8461987	216.6417612	250.2172421	186.4684723	157.8665984	190.028188	168.4073411	145.877205
ZNF577	75.56543634	44.90115727	58.77572931	48.49449745	47.47651576	57.7274779	76.43459829	54.98829489	68.03808225	36.54615111	44.34069996	54.14264815	73.36303743	64.72659997	66.84289954	41.89774162	50.81994526	47.74272239	51.43008212	52.96344338	42.68149683	52.44966345	29.10611056	58.52411873	64.8784914	64.57794788	54.70559464	29.34761527	65.71940858	49.47079597
ZNF555	34.53997496	29.46318805	57.90445487	39.81946631	54.66209076	56.80955084	82.82979777	35.70041956	48.39629237	57.22967554	50.25294907	27.72097042	87.19538786	34.22221851	1.745051484	17.36706782	46.80044068	23.81011288	62.25342582	62.88603497	55.41329075	27.45821429	32.50810473	22.4739547	41.48573993	30.80571115	51.19178687	32.9199865	58.8272417	24.88444127
ZNF514	61.53717934	36.46516385	77.83642921	69.38090895	27.24426166	30.38594859	57.72950819	42.05991863	83.24346317	58.46858382	37.29741188	31.42722619	41.62831258	50.0983625	31.48245273	37.55574541	47.18677618	29.1111206	49.4020882	45.55827173	71.80336197	50.35933322	48.42210208	25.35034366	57.80095977	64.00101165	36.75882148	48.06742614	55.67996835	46.39297969
ZNF511	0.63599086	0	0	0	0	2.689712681	0.207448384	1.094169616	11.18960926	9.786389535	2.001518328	0	3.361952588	15.02941631	1.40484439	5.972422656	10.99777376	6.656547276	2.167272069	6.75954586	1.252124559	0	12.41525716	6.68125086	0	2.781369304	0	5.251678522	0	0
ZNF438	249.7843976	210.4096768	240.2338631	215.648645	149.7991736	170.8701428	352.2801617	263.5057617	242.1950667	242.0504727	279.1376115	232.8117512	295.4201445	268.1335131	249.9054943	271.5045183	257.5080939	243.6040541	313.4578311	232.8873768	222.0295979	202.3840028	292.4863044	189.1861087	280.3037955	222.9496259	187.3005947	134.1674291	222.9600791	174.1635955
ZNF35	136.0159625	99.16697614	67.97294492	70.30246782	46.17534249	37.48706964	67.96780959	44.88507615	60.08869464	69.69105536	89.24341411	63.81606919	60.4772472	52.40098111	78.12842167	42.97888492	76.23732153	58.93299085	61.1118657	52.51176566	78.85035089	59.87707493	81.81969256	48.59104661	82.61860956	56.12247786	0	38.90810056	68.85076468	55.79428311
ZNF33B	111.1525682	87.26746562	123.7277404	107.7353577	71.14517193	78.75767621	113.7444314	87.66093293	122.4613183	132.7603596	133.3971655	117.8266849	95.53602526	101.596229	92.64912069	114.8460288	122.3027825	116.0662236	110.4788089	79.33647605	81.87857824	90.24946956	135.8487316	110.688992	133.7177171	96.16319379	119.0331662	114.2133932	111.3281022	81.2980499
ZNF282	41.79715729	30.62275737	27.27060006	16.20222347	17.91064414	13.65882462	26.44146751	26.89302957	24.73215838	31.09429744	14.02114415	7.407837828	26.08494366	9.324172602	20.87826179	11.65782423	16.27320526	12.24966233	13.56464999	11.48979613	21.96162674	12.05070197	25.23915794	17.25833375	23.1633187	11.91306225	12.30418352	10.7698208	24.80630207	12.74826584
ZNF280D	55.56716959	35.70359518	51.02032303	42.51451834	61.83892914	55.39480157	79.77885921	52.33874483	76.45411435	90.30556898	87.09701062	41.73744086	78.17810783	43.19050666	31.33756669	14.03652289	70.3722909	40.4575386	90.53079425	55.90390441	50.40957771	48.47396859	66.43130042	52.00170461	75.27676063	55.60994381	55.44642244	56.51813381	86.95735384	27.93476413
ZNF280D	9.559104664	1.85834909	31.27401428	15.5156476	18.42319225	24.53824063	25.66860167	23.48219219	28.7545025	56.75317235	24.81742515	8.391654776	31.16900723	17.32001805	15.77515537	13.72199181	17.68258949	18.71640714	27.85693066	21.71177064	25.48990639	23.58699607	27.28093203	26.49974406	29.16613889	21.0112124	17.99801619	18.16345797	24.61818918	10.14507285
ZNF276/ FANCA	70.23141745	9.370737944	90.03040343	71.21145559	52.91884475	50.82962877	129.857864	96.36990555	49.15541124	63.55237986	38.40040855	44.12337222	87.05210971	93.85643553	110.8515757	188.2115512	37.61319393	40.73753088	48.17461819	54.36533649	77.55755222	80.78835259	58.44325639	41.45061318	66.2792389	59.89268902	61.27055881	49.39681674	84.33969062	138.3005966
ZNF273	1078.939252	841.9779699	766.7244136	721.8532962	757.9858455	718.0892173	692.5669123	556.2356938	636.0364503	656.5162285	734.7675435	587.8493214	573.9990973	543.5381615	756.5334628	631.5692531	772.8244657	698.6857401	869.965137	611.9725492	776.2231178	611.7114965	756.3155758	606.4632197	1048.955932	739.8227674	717.3277502	408.349849	763.964068	670.3692232
ZNF273	1284.054407	1047.269338	194.3077396	151.3319583	535.5620997	528.1610215	240.4008361	171.3021916	172.4284281	152.596037	267.4287877	233.5244927	233.0627182	212.5683957	188.4783983	192.3059573	300.6982495	320.4996267	297.5684076	227.6481755	167.8915601	161.6795868	372.1154939	272.8078763	248.2932268	199.6923873	220.9409118	168.4548724	261.4364002	193.9009787
ZNF263	32.87404349	37.53156254	22.41235054	21.47628654	45.11238761	32.64814955	28.69445344	16.57753807	45.57342178	26.46400098	12.68796703	14.92433952	30.00337011	15.35572076	30.59571348	17.05345373	20.39905307	21.28210565	35.4222071	13.77812304	42.06021974	20.98943576	43.48083551	10.96839886	42.79525099	20.01297855	19.00970001	40.84508709	29.8723269	12.76273606
ZNF24	77.77925166	66.57649545	107.3379173	82.46066273	30.54844963	32.77337437	113.79364	75.64532955	65.38609556	76.30952028	127.9055507	82.46419091	100.3437007	76.71112439	92.49323065	44.46167433	115.817192	67.67736519	97.92815591	93.47125527	79.58886512	70.68921037	93.30214487	83.54668111	127.2573731	91.90728283	100.932664	103.2913074	116.1437922	80.03624651
ZNF22	38.79848064	32.97835409	54.72976674	33.8859036	46.89989914	50.93330328	67.90798727	38.08173404	50.00325828	63.13174256	17.77180021	14.63924292	58.75606058	36.27802894	18.78658421	2.881214799	33.9517564	3.102799084	54.26510829	34.9028428	43.0850478	33.28418238	27.88595561	13.03760839	26.42904609	22.2590047	30.43835976	44.34718217	53.30974594	19.69686658
ZNF197	97.36939051	66.81853656	98.57972349	86.43893473	99.01672259	82.52141015	142.5392319	65.98112949	116.5723962	53.44065367	95.29003252	65.56287006	119.3525522	93.8536624	99.1579885	76.13394611	58.95587483	80.47758926	89.91380508	63.17500457	76.81903799	70.1341284	111.7878534	61.26044256	94.95296943	50.49802049	96.78490671	75.70791647	89.73853056	94.91018801
ZNF195	485.9375261	366.6669599	172.7821356	152.2593193	202.8123738	214.9760723	173.9314792	123.9557162	221.5674082	177.9361477	204.6970204	161.4838541	183.6520908	54.94023977	167.1718974	156.7896205	238.2626629	193.7425439	173.3414139	162.7901182	127.9527744	158.640194	231.7760145	181.1749612	182.4728535	126.7421556	180.1924544	145.4570006	191.6797996	0
ZNF14	159.6681385	0	1.556883306	0	1.362912012	0	5.359887316	6.858340061	12.8918758	12.43180376	7.463922404	9.366124295	6.167431308	1.193368378	4.077900131	1.962380544	18.42295369	5.521770865	7.412981643	0	2.88227908	0.599743738	6.941165525	0	2.3064032	5.572130592	8.140321322	4.912010438	8.440480662	0
ZNF12	106.1233794	59.79529354	87.45235939	65.80394538	84.03575683	80.31570597	91.12194387	69.59941526	124.0025597	109.2079574	98.48451653	85.21350359	81.93754175	74.32346326	74.89966377	67.4380327	90.38635458	70.41805887	79.83761704	56.00543427	71.70367052	69.29353013	106.7296253	56.4303617	112.2731317	98.98078932	86.90525054	47.32806242	101.942716	80.50074065
ZMYM3	14.67336238	0	60.4476866	71.42419741	25.43985935	28.15694676	53.2766045	43.68669991	54.65655834	52.86227739	28.93613625	14.68013793	23.67879502	27.13965575	37.62360343	42.96146191	26.2317769	17.87239195	26.620349	22.10357178	37.7312184	51.02287948	40.40806658	41.20947013	31.90859854	50.94615235	42.81574761	25.3111286	46.74894716	30.35997339
ZMYM2	63.69225665	67.13248109	73.75662134	54.37390769	53.83444205	45.13568525	82.44577704	50.67819289	101.8040837	49.47088921	79.06289502	67.53400924	60.92834229	60.47909595	67.16201562	56.45878866	50.51976123	73.22875062	75.03447354	63.68395555	57.89201886	63.69485854	78.88410082	75.35070534	82.37173452	68.99888944	70.4284203	77.08415784	65.04075515	46.41613204
ZMIZ2	52.44696603	15.14833007	53.20769573	2.698920066	68.30344214	50.73876797	45.64443373	57.28566513	143.3190129	67.98550259	92.80945844	39.6856801	96.59998111	37.43442231	38.2114006	189.9382627	54.22831284	31.50317005	66.88735289	50.82610961	68.07569943	54.62692463	56.83034149	26.42176966	66.13165056	23.45447023	53.32642509	44.67806573	67.6280309	48.32764841
ZMIZ2	46.23896607	23.73927031	62.951271	55.03437434	34.13628638	36.45090704	49.40745092	40.61453407	58.20239928	55.7903073	42.84978496	33.8844317	66.58182099	50.22222877	59.62519053	90.00449196	46.02373132	44.81761072	61.76399982	43.25172151	47.6453333	51.18557592	40.27233337	40.67231316	60.84798808	55.12961086	71.2570933	65.43002875	58.88512259	44.97634492
ZMIZ1	23.58432349	20.26562596	21.57878942	25.65376224	24.79626201	32.43963566	36.23592586	15.66283543	56.04663315	51.35389834	17.09177472	28.70712423	24.1603945	24.32770641	20.33264664	20.39408566	18.47276001	24.15606489	26.29102778	22.9522573	27.33220431	21.61230791	26.65424889	27.51341126	25.76624028	42.01839965	26.29792295	7.216482697	18.73749084	24.21736403
ZKSCAN5	156.4365353	123.2282928	118.6548151	100.2159015	53.36149993	59.73981166	142.5189695	105.5651758	209.8454299	187.4234904	173.4917956	141.0340153	178.3489503	111.1635123	100.0511467	96.9920339	149.8174086	136.7843063	170.0260734	132.2127079	175.4465767	129.6594919	161.4185587	140.307712	116.8376364	102.4061805	142.4556231	92.58151417	130.2985636	110.4758061
ZKSCAN5	44.29656086	15.20402991	68.93995318	67.91975946	20.82343174	15.97926968	77.06948683	44.07940452	42.41206962	29.11270144	33.90078971	29.53904545	54.14250398	54.27838713	52.82013165	45.29522756	28.59555789	36.53495442	34.16219547	37.69751736	59.60431913	59.02770381	15.72050532	31.21286332	56.82687674	39.98570573	22.4664084	22.78411518	51.2043286	38.33885396
ZHX2	41.64221047	24.56767878	25.32594644	19.73663867	37.79168629	30.09414563	32.58000992	29.84265613	38.25499012	52.48107484	28.76204037	20.91019965	39.93023534	17.70918001	37.44662238	19.40372538	15.94744501	24.57470719	28.7160295	22.05671184	41.78427382	25.37825197	36.27975532	6.32170224	45.61418824	20.94010165	54.60164449	9.85623078	25.79172421	23.71524731
ZFYVE19	953.1690217	785.9834307	496.2164228	380.4655336	271.0913535	299.3129512	16.68753396	355.0252345	419.3622369	374.6629519	367.1378175	302.508522	529.4211035	414.6321917	623.5574219	373.7968137	259.4976544	251.5784496	349.7560587	287.5651128	691.1623886	552.3791356	282.1546965	245.4287543	543.9582848	353.4727263	427.2438861	313.8752709	483.8003061	404.7451407
ZFP36L2	64.22191146	55.37475198	99.05162352	79.59638425	111.8193589	110.5030422	9.15667518	93.35563228	66.94705427	105.6423991	173.1015404	128.7526615	183.9127646	155.1073848	172.3786248	96.20799868	162.3497555	157.6423852	147.6634703	122.6949341	135.4384056	82.13059822	160.1435329	117.5680668	102.4383816	77.40874125	149.9224646	96.77026584	146.0609768	87.16572504
ZFAND6	28.07170486	20.77705173	87.87881004	40.61724813	34.22190522	46.86204047	70.85664895	88.03144539	49.48403412	95.88558558	45.15158946	22.94209712	65.61584891	59.11564253	41.72076057	0	37.4422371	27.39078341	33.26925335	40.32688047	57.24601829	35.16316675	26.42610157	15.63242313	135.9060496	146.8020941	48.67355798	36.46600417	21.32187255	37.58061431
ZFAND2B	50.09339475	33.43002913	67.42465123	52.2687307	63.4878197	70.66990005	51.39316615	38.03927948	47.91650296	61.38018258	51.14446016	34.3529716	57.78823975	47.73658387	52.36346552	56.2561316	49.61920913	49.70939895	65.26678008	43.61228269	60.4297643	50.64165939	63.65021351	54.78712343	68.73457215	47.32889638	29.65507345	26.11051987	51.70355127	46.38863862
ZDHHC20	32.69884218	26.75313782	139.0770626	59.88972283	69.77585307	66.33653878	89.3610448	53.10292679	46.48699341	30.6112218	81.97695615	36.26685778	141.3767156	60.19993464	79.13070294	112.4709982	39.17603546	53.58217681	97.4426349	43.19444826	126.1966098	32.29763584	81.79370109	31.04969467	46.12001372	12.85494419	61.89865195	53.67487769	130.8932898	49.69074335
ZDHHC20	87.12669694	39.37472077	77.72522326	66.55240978	37.59482123	68.21432866	108.7560214	64.99792064	51.83040153	21.67925177	77.63507518	76.38836178	85.34016685	78.69390919	79.17655296	53.3859208	69.70865534	76.9992236	83.90922487	70.31984325	63.91657231	57.58895686	61.20701566	58.64541224	84.69021313	78.65519184	56.76117218	63.87077656	97.41932455	97.04743984
ZDHHC17	62.12759761	17.22238944	79.13802234	58.20422743	36.22084283	23.64477609	140.6702667	75.2420113	67.09164834	76.31609274	31.15030859	56.90364512	69.49545161	83.92217529	95.52116549	36.91476224	25.29353353	43.47553233	66.12197392	52.76168532	63.67970544	36.15609355	39.51424893	31.23307891	131.611229	38.56080742	38.70020027	42.55367612	47.7285812	51.40691171
ZCCHC7	216.6429949	150.9364296	115.4598198	128.1450342	83.23315309	81.84869076	153.2599714	113.0333176	186.2338755	156.3193343	155.8263224	137.4656341	159.4168219	110.3731715	140.9209311	114.3957817	183.6897441	176.3884069	144.6214794	123.25465	151.5533285	118.9055763	192.7570474	121.164997	194.9561434	156.3725269	157.8622061	98.1157614	181.0543153	5.40752207
ZCCHC6	272.3205514	235.6254992	273.0724968	233.4038837	339.2666586	393.8215802	264.3394147	217.3325758	293.4536644	300.597926	273.0828141	225.0954482	272.2719409	224.3597257	244.6565848	230.4861799	271.8819284	218.4410939	273.6711416	211.7756736	241.1647728	227.4958793	254.5734186	168.3496164	255.2178033	188.8540365	218.4124343	174.3375723	212.1609522	192.3989696
ZC4H2	104.7501252	51.26916767	44.77828469	36.11389064	63.77612801	59.89299366	77.15922032	48.61721731	42.44493191	58.67890246	59.20661805	40.84943506	70.8635269	38.98922139	86.56757501	38.49933868	56.2111428	40.36600266	41.63375204	33.62200454	85.02484027	58.11054251	77.30872915	53.82543917	86.86781196	34.21366003	0	28.53504722	56.24430702	34.30745003
ZC3HAV1	174.3323864	155.7154756	249.0587805	228.9691838	113.305166	123.3336356	247.6895109	199.9098062	382.3921622	328.6393168	332.2298423	275.3974713	235.5280268	212.5536057	251.5689328	295.9847571	329.7609099	337.7514588	283.7876813	213.7307743	168.2337012	194.7364726	281.5742204	209.1793224	303.4429634	232.1041279	293.329744	274.7607341	280.3894973	205.5552957
ZC3H11A	462.7025925	263.4946592	203.596821	184.5332201	215.7612028	208.8348141	232.8439257	207.2525141	351.9814004	329.1125338	352.2847521	258.167822	271.0027737	193.6482842	224.0818501	150.6576398	341.0104075	336.0095838	282.7450477	221.3897706	229.1164634	185.6908696	401.63458	239.9589946	253.8935334	240.0779233	42.63420088	199.9122364	262.1411	216.6134396
ZBTB7C	44.76545221	0	28.28305771	22.13095114	42.54848219	31.91835094	26.84575064	23.75235752	38.93195326	40.67365456	0	20.62393462	32.98725324	16.30228096	42.5387248	17.69627091	17.31779185	5.345429572	25.91875162	15.22817774	26.88797922	19.5857802	46.93336864	21.08629918	31.97434244	19.99285287	21.76364684	10.76396445	20.90368312	14.1518774
ZBTB48	490.059314	346.4448811	326.6379855	246.4033758	405.779677	319.8940874	358.1466091	182.4619498	343.2301729	229.102731	400.0244111	319.9753623	260.8318734	188.0373267	328.3878781	227.8021202	288.320706	235.5488915	252.4696236	215.0975225	324.6511747	182.8971165	398.8188378	240.9322306	372.5921246	240.4039593	362.6308177	271.3845505	286.2991361	208.3306844
ZBTB46	81.53747153	63.34387949	54.01901566	67.63352502	171.3285239	206.2248958	108.353668	67.17757598	62.65195315	82.06699324	104.5743668	87.76535183	140.7952836	111.3613286	110.7708797	75.50763494	85.43533721	75.91021516	114.0466725	90.69350236	105.1601197	83.00628788	91.63580307	60.80125999	62.92227508	26.1768042	178.1910481	26.21886227	113.395897	91.04374461
ZBTB32	2.681693945	0	63.98887087	52.11304237	165.2769616	145.4821207	76.12004864	64.36206722	59.98682155	38.2418452	54.80748407	34.95471237	82.2786362	58.92152374	74.50810466	62.45321932	53.78005597	41.98672722	39.16709704	34.86639619	92.74973102	65.82187522	77.50222118	29.15376159	61.49603505	43.68748958	31.96393797	37.31956664	39.73378339	28.18799302
ZBTB17	43.01749007	24.21727618	55.58170102	50.82595437	24.36642053	22.4950375	50.89625491	31.95380526	64.28520889	39.13569945	65.4787432	41.02236251	60.47539845	45.04387893	58.4349242	33.60347432	44.64530778	42.83747299	54.15316511	35.64349014	72.05617948	55.5257427	45.99767585	30.45766682	59.79340232	48.07488834	74.7782215	35.70321506	71.55814327	60.38713166
ZBTB1	103.5530851	86.97681374	79.27920554	59.53869883	34.44498013	19.68883661	75.54691218	66.13840431	77.15736732	84.62367929	106.1096821	100.0981165	132.2254012	63.063649	33.51727629	67.41419069	133.2090203	79.80453089	115.5175538	65.87465759	79.75076403	41.76274046	97.38858099	74.53630606	75.64438976	49.99756186	118.7315644	49.21819818	126.9646244	65.90173338
ZBED4	478.5537532	340.281441	205.0086531	217.3351074	210.1884071	268.8716707	272.107633	271.3106453	592.4446245	592.723954	476.115992	489.6090064	333.6412101	310.2804002	220.2368681	217.5060413	439.583844	416.6406303	487.2470178	399.091762	287.2373738	240.210925	553.4016408	401.1638457	250.6747659	235.9253242	294.411704	258.0979648	219.7867594	200.3995555
ZAP70	35.50611394	22.48146673	44.26867133	39.08357302	20.36446821	25.84116122	44.71622282	22.86563629	49.00095848	44.57440821	31.17951931	15.61371244	42.07663455	35.2473506	30.03084133	32.90472012	27.45270478	33.72157044	39.26992857	19.57443686	54.2321465	33.61994317	24.49406923	6.233620048	44.86282943	30.23011663	38.32246594	29.1367868	39.80468748	29.44111427
ZAK	31.63851984	29.19380338	68.07061275	21.67645725	38.85580606	53.54496886	64.57433998	29.0167221	28.56718745	60.34502049	39.16222405	45.09784174	61.48296741	0	31.21652266	12.16859337	46.44910421	37.46377497	25.27963415	37.714439	42.06580246	47.62619254	46.80341131	21.67832703	37.89934333	28.1410708	49.1508502	35.54216554	49.5055245	62.82102305
YY1	3092.834693	2370.114124	2235.793699	1688.206896	2002.77241	2325.796536	2562.813476	2003.767098	2013.055069	1754.71476	2480.618487	2241.34182	1810.865799	1623.697385	1638.342915	1454.533882	2498.46132	2239.401154	1945.581614	1801.698179	2034.652164	1614.676029	2502.926241	336.3122488	1964.83951	1486.770026	2148.973089	2035.752346	1723.105388	1602.760891
YWHAH	237.0929367	143.287323	123.3757494	90.7063422	68.84860695	69.66052974	103.8766424	64.63416231	91.12383997	106.9996116	113.7395214	118.4903524	118.2174194	78.92592736	137.044771	69.33072123	119.3184417	94.83796263	120.4703888	70.81577758	155.395038	125.0122755	149.6314286	95.9994815	150.5159533	95.2481461	621.2822072	79.10313322	132.340312	94.51804498
YWHAE	3680.069967	2811.646727	2756.561494	2677.351913	2297.835871	2340.450169	2985.95897	2553.6211	3629.311149	4278.936156	4128.191725	3438.400507	2741.696831	2505.16216	2668.142454	2277.332535	4975.009206	4906.536286	3991.703826	2851.049661	1876.130005	1736.920072	3603.601312	3540.725067	4103.903028	3026.473281	3863.553157	2102.75334	3437.080066	2434.28932
YTHDF3	161.8242286	112.6908964	83.661687	90.81561414	236.9981677	262.8748578	102.0067123	92.52969825	135.4484948	132.6091931	120.2219637	109.2854712	90.13212786	78.51550477	84.58318646	73.69839344	114.8749103	112.1436394	122.8107823	108.2829002	119.769303	100.4762168	129.6815341	114.2252754	127.9778725	114.4654893	69.22347705	72.66700866	84.56253205	90.53005172
YES1	127.6873179	90.33804569	154.6265555	85.3703906	123.4536185	139.3350381	159.1601894	55.60292103	56.85833168	60.03940121	217.8710537	155.0352962	177.7813839	139.4891415	118.84415	121.1394016	221.1225584	136.2862432	180.9769803	169.623859	109.9955536	105.6370436	183.0810021	125.2211097	131.0933281	90.8339131	162.7302939	132.9185632	220.6983834	175.8435883
YEATS4	2625.785488	2447.773874	5309.594825	4595.835388	11277.79112	11588.19608	10707.90955	8447.396612	13273.41683	4253.273995	7509.410501	5725.500331	7476.163559	6710.382491	4294.499259	3267.376444	7933.007858	6817.293806	10774.73432	6463.499098	5599.252995	5308.092564	6544.116995	7229.536514	4929.964344	4408.363009	4101.105595	3215.328828	2853.614657	2216.906065
YARS	104.7167053	75.97356423	65.74399087	55.66776475	44.1781522	91.8923039	72.70149225	45.63189034	80.25299491	57.236248	85.54884262	75.87775844	50.87298891	41.59688382	67.91120483	64.07722677	75.79041077	68.29523277	72.24630731	64.92183888	82.90739397	72.18697465	92.1022055	68.95824856	75.07952894	42.37126995	95.5975325	80.4676619	72.70997297	49.8701741
XRCC4	6744.411662	4232.683235	2043.34745	1909.863563	18245.60482	17418.13667	2405.196123	1730.33276	9690.875293	6128.639361	4630.216455	3877.124444	0	2506.473848	2447.799214	1782.089124	5529.749299	4479.091722	6295.057151	4943.611372	3195.855732	2502.692336	7624.72521	4384.159706	2367.253871	1823.245943	3411.131374	3355.945559	1754.662049	1415.773784
XRCC3	51.34613471	25.31000569	69.93113665	36.45524456	112.3086094	67.18107828	30.75928852	42.69673692	27.24940968	25.54057067	51.02177515	29.68977275	78.8686161	41.08200684	32.79743109	31.13674363	47.48292186	17.04722239	46.01255278	33.23931505	63.39897432	28.08108645	50.74833833	19.38097018	19.94991808	17.00217647	36.61241282	23.27458418	74.78355582	40.18091326
XRCC1	34.57643304	0	45.40877408	69.3518987	24.8259665	25.62332828	54.05332985	39.47115577	37.39399816	38.92538081	23.18279343	31.2648146	53.23476754	45.42934338	52.83480365	28.19959182	15.77244983	30.3091645	19.44427037	26.1048897	64.39588878	29.70087306	25.79941844	32.29584109	37.48207085	29.4868081	37.90227309	31.88634138	36.00625413	23.55462785
XRCC1	710.195195	572.759393	167.1918609	161.6499365	167.3923874	214.8741451	213.2646577	181.9187245	149.207935	155.9644215	189.1510768	171.290476	178.0383603	163.5145772	163.5781734	83.3131411	168.5378541	138.164076	166.1575253	123.1804551	136.6179548	149.2468672	208.4703329	170.5993223	143.9147295	128.5024819	184.9975866	158.283863	166.9154611	150.1025099
XPR1	38.8886131	48.85584566	53.00752502	39.93067226	55.99180363	44.56489304	33.1647249	38.50145519	11.19946794	15.35326122	50.66890968	13.96856486	55.58175616	34.46070731	40.57909525	19.80628849	51.60203908	39.08449953	52.61199386	42.70372059	60.79264117	30.01111284	41.95889075	32.85898953	42.52690856	19.16233304	36.16147416	55.79341096	52.86261607	46.45809569
XPO1	161.521424	124.2946915	64.13972416	53.3101986	80.82708919	78.053505	85.00462874	87.33383989	130.1412352	137.1639062	112.4297128	107.71744	98.74360719	71.96815526	82.91149499	75.57640996	119.7195844	119.4947829	97.81100607	85.3137213	92.14041691	71.78820887	142.9371821	107.4588303	94.97577853	92.95381831	67.71546789	55.65432274	98.49156802	83.28770546
XPC	49.87667175	0	46.27424647	30.59614148	78.27192039	45.40593789	70.99366137	43.44451598	51.56421699	30.54878345	33.48249224	50.41652909	75.39296536	44.19437812	82.74368395	42.62859082	36.25496214	38.78027714	53.90584877	29.53087173	65.7859863	35.64168569	71.50974418	29.34147773	62.86726488	29.53510974	28.07093178	33.91995762	52.00019082	32.46539073
XPA	59.50767984	28.25399523	64.25963318	39.27794168	55.61612917	53.59039926	33.04990463	38.68478166	26.44099738	15.75418114	86.05243538	71.02410571	66.72140165	64.28567301	76.92164933	41.44015849	66.06337121	43.84571443	76.58345478	61.85902135	53.04860966	30.62521214	45.35799698	45.92547733	35.9538607	28.15851306	37.91105761	88.73975101	90.3462799	48.65178139
XG	102.5758061	74.08584613	62.27436521	54.94637659	40.81047816	47.17248154	78.60363999	55.03557383	90.57175352	65.30065361	92.74168957	64.36756752	87.0299247	52.84283245	91.93110949	56.86226877	62.89999688	62.35212736	76.0003089	46.96927649	107.0765881	68.87004087	92.37222796	58.35517419	84.9075705	62.95313446	107.9090365	81.1762798	95.19959245	61.42754065
WWP2	83.17605945	29.10569637	68.83938432	50.66446399	66.82811901	74.6537967	53.82368931	44.86191913	78.2023881	80.63748368	54.77944178	43.83126505	66.66871226	59.43547635	65.88280027	82.04768075	60.007192	48.03886808	73.10800948	59.18409997	63.17008276	61.34852067	80.94609049	60.44315534	63.84000619	51.44258585	86.67831713	46.99571477	63.33905701	49.03524228
WWP1	34.19362325	19.98611405	12.64943511	15.13561335	13.74968542	10.33133901	24.84845689	19.96907793	31.60694914	29.45775547	3.966815367	12.92398962	21.6932371	17.701785	26.79749843	21.03781983	21.87978148	17.92219827	13.62582824	16.19531477	44.10030549	26.02903773	24.44353027	13.27297556	34.89793323	20.84752351	901.4424926	12.87956954	24.73250394	16.51775875
WWC2	212.9718693	179.1883994	145.4525481	142.1473138	81.22955594	83.52029652	153.9585418	118.8495914	119.7764694	151.4721467	200.3598131	155.9700391	148.399194	111.576708	170.7592024	134.4102293	159.8594395	139.0067451	214.9985959	191.5985659	196.1704344	179.9191337	177.8827088	133.1196276	174.8881547	137.5281796	214.5823839	143.6254283	178.8794409	174.4631291
WTAP	116.8106589	0	109.5552673	75.96140019	42.21532592	37.98389183	70.0722046	60.51414091	78.9877968	81.0942695	90.69460253	86.74297673	84.0414197	77.07902572	99.39274056	81.17836451	91.32325183	105.7468927	100.6746689	99.78953673	112.027664	81.25730115	114.8909457	95.77422213	123.2698045	122.615049	102.6031867	83.00199575	114.2583222	100.8371911
WRN	31.98790973	31.46635671	55.26452231	52.35962948	53.35159844	49.53719212	74.95930257	37.8520935	82.43176464	78.92207222	60.66014332	36.39421651	49.30709733	41.50167318	58.17449613	26.52423236	66.08356297	38.01029837	47.11115796	34.98484769	63.67252765	47.26012555	75.6452753	15.18912423	71.48642378	47.9823102	62.61605437	27.68002067	40.71197042	44.94595746
WNT9A	19.93750329	32.82948362	64.19484363	45.6456911	15.91461873	15.60708987	46.53019008	27.08889944	39.23428632	55.71472404	27.27696752	26.11788627	49.44852674	22.45954414	33.42649327	42.39750676	31.95681139	6.182714184	25.0960994	29.2353938	50.73576812	28.86904763	11.78568609	10.86298903	57.0321587	29.46802413	34.77937644	11.59410154	36.87302044	15.4078927
WNT5A	203.2912377	173.0715446	171.0840691	141.0333203	177.5507414	92.62850936	152.5633308	117.8895395	166.1122962	160.5487108	183.1278269	175.1451222	173.2205167	134.7507942	137.5271131	126.33054	174.5159585	179.6513939	218.0353802	159.4825877	142.3657648	117.1709451	184.7329042	152.3749723	159.8918379	113.963689	190.0194035	159.1447459	146.9610246	114.1989943
WNT4	27.06708235	0	57.65399973	42.23795398	22.47756427	25.57615055	61.67199236	34.97000828	45.13306712	45.24151267	31.28000418	25.91341125	42.73941156	28.87563237	39.61807899	47.62807621	26.71503281	23.1680152	45.14564395	34.36004854	56.48676824	46.90203388	34.90942745	35.31518312	41.10335196	22.55418138	30.7502102	28.29640111	45.32797133	41.33853104
WNT2	10310.15113	7067.947706	3212.511693	3125.948981	5329.266705	7346.815644	3099.67735	4014.151316	3248.785565	4125.732167	4555.766516	4886.614108	4633.174618	4736.520689	4665.077402	4055.27315	3606.787884	3700.819522	3919.522602	3746.117406	4838.723704	5410.608069	6567.504983	4162.833705	3253.792863	3369.271345	4762.986922	5033.825369	4164.000365	4053.045595
WNT16	11.03464397	0	32.21974836	28.80717619	44.24979245	39.16624713	62.27889949	28.56901954	24.27208634	23.36508717	27.10871379	3.384937884	15.47404078	28.17495597	49.3923847	30.89924057	26.46196286	21.49075374	21.30304786	7.471556564	45.05096311	29.22235412	32.12112068	19.47916017	39.18470358	15.76645957	11.4023062	17.98923167	30.70870575	24.71948074
WNK1	780.3901544	495.9047587	735.5596713	643.4647052	379.7055393	447.5465233	525.4329859	566.5444312	474.1568168	579.227412	966.2239175	882.2968539	697.9559624	545.8435532	712.1909985	598.8479331	1037.5114	965.2720453	876.8118944	780.2530899	523.1583765	508.3378475	1092.441552	843.4837346	852.1482258	717.3316465	922.2544832	897.457249	905.0892519	639.3436196
WLS	136.8605746	55.56514414	159.3987413	150.7884997	108.7405756	118.6572166	139.9070496	136.5898053	138.3206588	195.4418888	120.7185459	131.8536712	138.0729987	124.2739257	151.381153	136.2442298	143.2120138	136.4491233	144.3598448	113.6002014	143.2901039	130.5152433	149.9736496	122.2696343	184.022531	146.4438569	117.5324775	103.5284894	144.12052	104.8468897
WIPI1	35.64080627	31.57876911	51.61793414	42.591879	53.08251068	45.42865309	64.13628619	35.37332653	67.68974199	48.37986123	68.91859723	40.66716019	66.7491329	52.12829043	48.43778743	140.4431739	52.10010228	71.20688328	56.65236173	46.99270646	48.1382078	41.0712806	77.12678889	25.80086241	52.90236868	39.08273345	47.42908439	49.15231428	44.4409467	37.9380288
WIPF2	58.92536337	42.56986593	52.9233953	45.65826221	50.70906348	50.88845532	68.70593989	46.30151442	97.8244606	106.0597501	83.39893385	59.42160892	70.31999429	50.13626188	63.61689264	50.73212207	62.4840468	65.19108757	50.81829962	46.76751843	66.71909823	59.13218044	75.21208419	61.34563681	82.42808643	62.63917381	57.16379599	56.42882453	61.48686856	51.53569669
WIPF1	9312.654154	7153.942177	4172.261593	3668.722017	4520.923591	4762.976764	5295.188507	4098.235453	2669.545008	1962.230254	4148.650912	3589.540262	4386.236104	3827.528021	5141.727715	2239.703429	2515.811419	2949.09409	3771.128897	3312.996218	3934.508732	4198.085737	2367.054406	2564.605435	5868.691914	4485.610745	3711.2618	2943.033616	5423.348152	4646.347861
WFDC2	7.70683192	15.55443252	19.37110955	16.27861712	17.84541075	30.14540044	30.06843716	11.79657648	36.31940132	29.93425866	12.73587261	20.62042934	16.80329231	14.36386617	25.01576694	23.42018649	17.81181669	19.25619996	26.1790846	17.46183472	21.53335229	20.99262589	29.30826642	19.34053901	27.26493276	12.65905421	12.2631891	30.06062543	15.36592905	12.14485757
WDR89	327.6163109	228.2923625	132.5565259	139.5760389	157.1588985	146.4763476	147.0095034	130.3924054	188.6196777	186.5526397	160.4930266	150.2610966	161.3265811	108.8710618	148.1129641	114.5507548	144.1071814	123.0539156	164.5538742	128.3610814	196.3419037	154.787319	201.4295334	136.9793603	194.9185755	169.8875935	286.4002223	92.84065749	137.3802904	97.63203682
WDR60	75.94520795	51.44335624	127.9506655	100.7564591	113.4111702	48.01061418	162.6897066	126.2839625	174.695926	147.3972229	95.69781413	71.50082461	121.835424	96.685948	101.3432001	15.63118633	89.19234903	66.75662134	127.9523586	99.07231937	96.77407531	88.51563594	76.61851132	66.58724922	106.7895541	93.27046238	79.59067405	90.20969393	90.27248176	80.66859523
WDR60	56.44520156	41.95919318	62.8816464	45.5054749	159.4566284	139.0333336	96.47507705	58.49176039	71.58720941	61.46233831	34.09708572	25.44136607	53.69418201	44.74253261	54.32859707	38.53785269	33.6219578	29.80437072	43.26864316	31.79056201	64.64631369	57.45018637	49.21628578	44.03387616	71.37640338	42.00766596	29.71656508	27.60388817	27.90148262	29.21537881
WDR37	572.3593669	446.5597672	623.2310243	542.1889627	240.3378846	262.4694789	523.5157769	405.4467704	432.0766563	435.8393883	475.8647799	369.5891809	410.9984728	371.3326087	448.9706605	457.899492	451.4942849	369.4067401	572.2092896	437.054819	525.3133068	490.7068171	538.970601	386.9840567	656.0127174	516.1861849	514.5707936	389.1176078	527.7825468	455.5689024
WDR37	36.63732699	8.780319677	57.43062082	35.63232052	22.62783405	19.99112351	41.10662094	32.5279066	70.32529753	65.26779132	33.77810469	19.70905497	48.21725897	34.05305785	35.27791678	24.30325774	38.24990715	22.83283213	24.39059702	25.98383486	56.84166979	38.25519664	52.01614431	12.68239168	42.40481276	54.32458357	33.23037285	2.890106887	59.5304945	27.600502
WDR37	0	0	20.03544423	19.18157593	16.83662288	19.35684522	24.83108912	24.8359135	13.42095865	24.5415571	19.44849537	10.12560294	18.18061136	21.13953636	22.99378138	23.04146539	21.80709118	18.58583382	10.12434964	15.53276733	28.95996623	22.79345216	21.28267915	16.75150016	10.21042952	33.02624477	13.36564629	0.244502457	22.90202082	21.83122437
WDFY3	104.618471	67.14767196	146.2512969	114.6214236	56.97263433	115.4194269	148.6671607	122.5633999	90.07224673	76.67757791	177.0905559	141.8519154	132.141283	129.3875693	167.0912013	171.9714767	162.6472473	136.8677656	165.4064647	135.5618917	135.2119067	118.2324596	130.9117969	108.2891132	190.4251815	165.4545765	179.8718195	134.2259925	203.8738559	179.4886373
WDFY3	37.02013677	21.68040181	66.76998664	45.73852389	22.98894749	27.32172632	55.38003463	27.59256482	58.39957301	71.10084754	41.64864028	35.99227704	53.60451762	33.13700203	55.61148042	97.09657193	45.50682249	42.75132152	57.60908543	48.85018228	55.81444913	56.70608942	41.44050539	27.57550198	47.60528908	25.06854996	49.71305944	30.5101	52.93786123	45.68249177
WDFY3	110.0426224	36.23122454	35.28323054	31.21115874	59.68913929	42.94803674	75.03456291	36.35653538	57.04893295	33.54253794	13.32826595	4.469239699	45.16219895	24.52090082	53.96913297	20.59857671	19.48234757	25.44429861	32.91910549	15.9753334	32.33671488	19.3481158	36.26820355	13.05204809	45.62626365	36.2302534	26.23935948	18.92917525	26.63389115	14.08531438
WBP11	316.7902881	207.3269441	276.5411554	250.0635021	134.3650688	145.3347631	233.4392543	209.0819194	184.5250365	224.4428585	357.7459878	339.6657224	238.3732537	203.7341419	280.9679609	238.3100261	358.7737639	401.8925753	352.757698	264.0375196	212.7064539	202.1614915	391.2654288	348.2524397	359.3199079	278.9352491	385.7311756	354.3558004	314.6810301	234.7489692
VWF	42.61543853	17.07149352	38.08175246	34.20501633	42.09592551	25.57615055	46.23204334	33.83627874	47.92307542	64.65983898	38.73341072	25.11771132	62.17809756	52.92602622	29.95656431	144.7631621	51.79991825	35.10268621	44.61456467	31.71766878	33.92938542	27.27478203	48.1535236	15.17612849	50.08879828	21.22320292	26.21154184	25.60541	49.67048504	35.67778008
VWF	103.6968919	77.62025394	45.33044641	53.27925434	108.0230082	87.950343	86.31203599	41.47134414	68.43242971	64.88658877	66.64600345	41.17893195	71.04193131	37.90215616	66.59530947	68.61546103	48.96634251	40.1438934	53.12354817	48.44926949	62.77211451	55.38218702	71.91694382	41.1574872	73.56205249	29.96579934	51.39236673	53.17855235	50.42148957	0
VWA5A	43.04685908	20.39829284	73.88716746	40.44125262	34.0797896	35.25923269	61.65751922	60.33853344	34.82416719	11.76469931	26.96733392	35.67913816	52.53039364	42.76159657	44.76245041	34.99914871	43.12284974	24.75777907	44.43623658	39.71509796	45.87959841	54.1739267	30.34214919	20.27767578	33.04771217	48.94029268	25.3111286	23.457595	51.19854051	36.09307546
VTI1A	24.48058449	7.697717401	65.52157897	66.60366121	29.80583732	34.22423498	57.22970231	42.30403231	50.06898286	48.83664704	31.5253742	21.27591782	36.44903835	37.17837038	32.52233102	38.82028877	19.42715678	28.84997396	32.93602713	26.66720894	51.77574928	51.75581099	42.72708298	39.2817697	38.33942492	25.61060167	21.64212766	9.288165192	46.4913772	27.91884689
VTI1A	47.95249558	45.41865939	28.43874605	27.3924431	28.50582894	26.46087848	34.51651646	17.11786874	41.43934588	42.19846475	18.92971304	16.58350825	27.88839966	18.75557273	23.85117661	18.97915426	19.33965919	24.93277425	32.3138313	21.9877236	28.64733386	22.30297025	27.56539419	20.39608135	20.52417088	18.36938116	17.42848651	10.08609237	9.742800668	18.30627822
VTA1	1202.874427	681.4429394	647.1190295	567.260586	439.5123317	561.7789354	660.5310925	491.1403207	620.2066859	724.0942387	782.3190855	723.8637671	659.1053973	578.8317309	648.3512748	533.3053399	874.4010887	862.9927493	722.7377244	509.4286895	569.7174719	488.7728031	813.1935683	525.8564622	895.8907256	732.7318186	504.4246737	409.5591845	606.3978175	644.580393
VSIG10	53.75945672	27.04682787	69.12271774	45.56252839	33.99533565	53.15648069	45.7225887	39.27335615	53.20404519	58.1366747	42.15924361	37.65611948	44.12782311	39.19628144	59.55183051	45.73905568	41.53443199	33.27062133	49.14566021	27.82438904	59.11941994	44.97679268	62.8271504	35.64874027	61.94685034	39.64893598	41.21403691	29.03576483	73.55937502	52.41838025
VRK2	66233.68828	66207.35745	63271.83424	62927.14995	38082.61559	38073.00531	63118.66888	62868.54209	143666.686	132983.9776	76420.49357	76435.09892	60465.23032	60476.78501	58247.57005	39816.70858	88044.11145	88052.86121	85143.2032	85145.1557	52168.93234	52172.92	94442.88145	94447.21337	58546.83768	51841.10388	59834.50365	54821.18867	49985.37733	37900.77666
VPS53	208.6880455	177.9538885	254.8095787	208.9414757	397.3517553	467.9826318	272.1954368	207.2496195	324.3639331	271.133598	212.3911232	174.8016042	230.4966526	179.3084518	185.1643593	171.5221466	215.4769448	181.3003869	244.2313864	188.2806221	216.8249069	195.1248705	236.4862459	122.7981274	247.3500032	161.0819366	167.9043759	97.82733635	198.7296919	123.6668608
VPS53	67.82012089	45.24143263	31.39682433	27.13135087	55.66330689	45.02676878	59.14884108	27.7353665	39.55962298	44.41666923	39.77564911	14.60769535	40.50334796	21.87349026	38.68915773	31.11290163	29.62802943	10.10395225	54.19612005	6.155573343	40.17246252	23.36049711	44.00355278	24.35544808	61.58727148	30.81644485	22.99787182	12.97034291	31.52048522	34.50135101
VPS35	270.8936229	201.8015203	192.1000597	164.7994824	158.0383845	209.557041	190.1963974	158.0554062	195.2085665	207.0258455	281.2781729	261.2255999	196.7430923	168.818642	166.9802443	147.0620818	344.2855095	287.8468729	267.8006329	210.053571	182.1482344	161.6795868	311.3358935	231.4641169	299.4862542	217.2849171	304.4304484	245.8172067	197.2884577	195.481127
VPS25	92.91340359	41.21787899	48.77106181	48.6878991	74.83959539	53.5001209	58.90183278	50.99660203	55.15606513	35.58985852	42.10199061	31.27299361	65.27013259	28.57613481	55.48401739	36.02802299	44.09743826	32.49391197	46.68160854	28.18755355	62.3095462	50.15596267	48.62858984	26.38711438	66.21081158	47.62273134	19.24102569	28.7883342	34.58672532	35.09607714
VPS24/RNF103-VPS24	57.7303487	35.80689306	86.66618167	64.3911463	58.00646716	48.88544061	86.2956331	65.53535668	60.13141562	87.42026004	51.94016009	22.8556334	78.13743532	56.12898628	53.80865792	0.167811047	62.56885216	29.41938134	51.08644259	47.66436555	53.14431345	54.98102864	41.75529093	17.16158774	52.71184555	41.68297161	47.60331069	60.29547716	12.08118859	37.37079609
VPS13A	1831.642537	135.3830098	116.890025	90.52551166	102.9522766	85.18724275	139.08594	103.840942	122.8556658	74.53824293	182.2363158	153.1926842	19.88885672	117.1793461	129.5923099	89.8018349	154.1020982	130.9381213	127.4434077	115.0020945	141.7859594	103.4900886	184.7458999	122.4862298	127.3566598	102.0345262	155.9047224	222.533838	115.5678773	103.631391
VLDLR	60444.42653	38995.15069	29617.71865	18515.82459	11504.4929	11430.0249	32629.69815	14743.46761	10354.67381	24165.77026	38112.10578	30014.55502	31674.35114	28381.48635	34931.81613	24796.05551	25091.50564	21777.59641	43564.40486	37803.00558	30247.758	28174.15519	29168.18829	22315.68977	29172.55496	21173.05374	29285.95234	27958.42405	37429.3455	28766.9799
VIPR1	13.78824134	14.63386613	35.4892033	30.03044165	37.1941018	36.5283717	32.29923094	22.40924985	44.54154592	49.59247968	22.80305411	6.277967295	32.20430745	28.29142725	46.12878079	94.62250524	28.28191269	20.96038375	29.77948973	17.63365449	41.27704374	18.02979612	21.05019992	15.16457673	33.53475368	29.44789845	30.84683992	30.11333254	31.51759117	26.39513248
VIM	3766.844236	2698.317815	1560.341327	1307.72589	949.3567477	1053.878703	1779.564603	1500.529159	774.5378517	698.9414431	1640.366371	1372.075282	1580.991251	1330.957004	1455.224384	1167.294557	1362.943199	1437.619025	1406.593416	1038.279521	1174.834977	1038.14365	1327.255681	1160.025141	1706.237909	1237.491983	1501.805831	1235.248374	1544.581915	1173.571203
VHL	2071.07588	1433.210467	450.7022448	431.9316474	785.6040343	1329.806647	517.2739927	522.1996857	401.7480502	513.6605739	661.0420307	721.8295327	429.6061455	473.5195135	380.0535064	384.6385077	570.8773402	691.0088364	609.7232722	624.9267183	437.7642792	445.8129677	847.4228857	706.2430156	501.4568688	563.5445989	573.1854994	568.2456713	500.7377013	565.7538571
VEGFB	43.50663591	39.58638015	25.48260178	20.48123504	48.42472976	48.55636143	54.60620391	20.09644159	34.97533372	20.05585471	18.80001745	16.29490636	29.28050871	16.37438222	39.11647985	22.09053613	22.36303739	6.653855042	19.36617048	19.32321554	50.70944957	38.81825392	42.7501865	23.29268589	41.07785943	26.53369964	30.87465756	0	25.9016979	14.08531438
VEGFA	61.36501621	77.98280924	85.95446359	90.69377109	103.8696213	95.83135259	122.0462262	54.62646631	103.1218615	61.42290356	103.2517055	75.49451384	99.9952112	50.72508888	85.36263667	102.8434125	76.14174724	65.24762447	97.27472013	83.66581353	76.76321078	89.00053513	109.3359918	40.74162373	89.29228583	60.50450977	64.81364831	84.1849777	73.57239822	0
VCL	125.4775534	82.54817038	195.0078536	153.9380456	260.2125199	240.7770451	211.1216677	153.2097979	101.176414	46.60529764	307.6262396	228.2689005	331.827586	205.2260835	234.1422599	130.7761573	447.7803489	261.3983713	336.978916	240.7585444	174.5661018	139.5050191	290.2337106	193.6826324	175.0719692	79.94457723	224.0286704	20.67583052	335.6860048	231.807173
VCAM1	168.4950435	113.614501	111.9186355	93.93711681	64.5496097	55.22997076	88.30161073	70.92804979	107.3315207	94.14717051	87.24306421	49.60096587	116.728251	94.52753192	85.66341276	98.35286227	50.2599607	48.57327642	82.89262458	57.187346	92.91482006	84.36847179	95.4103416	71.86351692	94.21502774	69.47117212	50.52562749	67.20010942	93.37200338	57.56254427
VAV2	22.8511111	15.34277314	78.18261817	60.78517249	68.05124518	78.38433151	45.62899571	49.98348202	45.13635335	56.03677446	79.27321219	15.67563916	67.55241495	53.38359194	34.37742253	38.79002776	54.70349205	36.58206851	72.14868244	31.18008117	61.06938462	59.2119336	59.77892897	15.1660207	50.21626094	39.83140884	73.84120609	27.38281109	57.36140818	31.23686886
VASP	58.37140318	24.68312935	62.95513903	43.08118518	55.76639895	63.26940431	71.52530816	44.76929101	52.57966171	39.8126626	43.72610647	30.37680881	52.29005609	52.65518429	62.33584329	37.07432028	41.01348481	40.78329885	38.88984241	28.92429589	51.01889182	42.59536342	31.33848874	28.40000906	61.03046093	43.5680772	31.09134237	44.02801129	41.89274055	50.00474717
VAMP3	135.6918907	113.2185258	62.02391007	49.95081189	111.457663	100.7500671	76.61695989	70.6964795	78.44228281	76.96019359	114.4767999	93.31188277	74.99178653	73.25488553	88.67025659	70.95747968	111.5109646	110.5525294	79.5759824	75.96646561	76.66830452	66.89694777	116.8590773	73.2627242	83.27604851	86.54043419	62.35251879	64.42859354	76.94251299	73.17012604
VAMP3	2903.813753	1532.568848	941.0547295	795.4900085	2584.492961	2920.15198	1402.963772	905.7717477	1441.64231	1788.349313	793.7848761	658.1840541	1090.426259	744.2948909	1182.239827	773.9133686	765.7102387	643.7426393	976.0339052	751.8182201	1878.739528	1501.285383	1115.737126	746.6236467	969.3991096	676.8387735	168.109348	428.8060665	840.0745432	701.1560681
VAMP1	34.97645913	15.83394442	67.21771146	45.6108788	35.58190502	58.733936	89.97760069	45.87021476	93.31904084	68.45214708	83.89201076	27.54336926	61.1705286	83.30654141	69.9460284	89.36901078	40.27985119	50.90744285	65.325355	56.29570554	60.70571023	47.48662452	40.84125769	39.3351966	66.65357659	61.88378987	41.92558298	34.60661422	49.12061659	52.26354887
UVRAG	30.71288983	32.29273974	27.88948535	23.06604813	19.33878955	17.39576627	55.03460895	27.6417735	44.58755313	49.06668306	37.95874251	36.15001491	62.9739846	37.03509223	47.81055926	70.07807643	35.37056344	32.79813435	67.92477982	39.92596768	247.7013415	289.3851263	44.67788694	84.25711453	45.2680265	32.72838467	48.65159668	93.26670668	51.24918629	37.76583316
UTRN	65.12526153	54.75597743	46.26457639	40.41417639	44.44898728	41.38010549	66.93249743	35.39841331	65.11662479	67.05221359	84.12452806	46.55370388	67.16510174	53.28745692	49.44373671	54.47164911	73.31086374	55.5192388	82.88221126	42.53710748	54.87734954	51.29802787	87.30966787	44.2461398	80.72142857	66.17861048	68.46800838	52.52117748	90.63423732	48.98893757
UTP6	46.09212105	0	34.55990836	26.49602644	17.65844718	13.51204948	31.67206141	15.95422804	27.1146743	25.25795499	5.48577265	17.45048233	23.36543183	25.8224211	29.80801027	25.5962281	26.59119007	10.91700676	16.64048417	20.47909397	27.94949374	24.09023849	30.06490688	9.771347432	38.06839906	28.00555788	29.74438273	5.004247892	28.93176245	17.49449875
UTP20	34138.23432	26238.84402	31467.79886	26875.94755	38102.7098	38108.82544	29609.32397	24931.20757	45534.85789	37311.63212	30076.92224	22316.98778	29625.21284	25104.60032	23146.08778	18232.63444	28288.25156	21576.25369	30794.29373	21436.77571	26454.82149	20779.50312	36072.35785	20665.16522	31933.3907	25776.23067	15717.76139	12992.16951	22365.03811	16894.58504
USP9X	334.5737268	242.2720087	91.42676336	88.24143814	122.1710833	163.7206792	113.8351297	123.7434435	82.99370977	80.42387881	171.7485	155.4839728	108.1250911	114.4857168	99.36339655	94.82057729	167.5632656	151.1339108	164.8545587	136.4066722	110.6838234	88.45980873	175.4294031	141.9206269	148.3437213	138.4700616	122.5074436	119.4138287	147.2388529	156.3247055
USP8	87.85484571	73.03970193	92.93819728	63.33614029	37.89477836	24.50212929	101.7770718	68.22253691	39.08311979	86.61513397	69.28197855	41.58671356	95.2735027	69.76536917	49.92057684	29.32658513	90.59904102	42.25998891	100.2360078	58.52675919	92.06544894	73.17750886	62.19757933	45.38687638	88.09145345	69.97163075	83.34312792	48.95027034	104.1262726	58.23685663
USP7	109.8643829	66.78106576	112.1884308	102.4690307	90.48512637	104.7351286	109.4951166	82.82111388	84.35749475	99.85206381	132.4460645	95.75506714	106.2976013	86.80252841	83.04079203	101.4559911	121.8316416	128.4397287	112.8530457	102.9083258	87.24915581	101.528161	108.7815071	96.38502159	120.1087307	92.11793164	120.1502643	102.1156459	122.638028	106.8553565
USP6	13.18769583	29.34773748	73.98870333	49.35223378	44.44432775	35.32330121	53.20423879	42.74691049	97.70615637	63.02986947	62.96077939	26.74299562	50.49954133	55.80453058	57.83704004	155.3783571	46.81659408	53.26180102	49.32659163	30.67113019	56.9405637	28.4032892	68.08753443	44.40497654	81.21652035	59.10376227	65.0757198	32.72526298	58.03861459	57.66962392
USP54	168.3016132	136.7147423	241.8777772	173.5538082	224.7197283	35.32330121	352.3361246	252.6788858	198.8069871	190.2134987	390.0623882	274.0222308	343.9470692	296.7743542	198.7167061	142.8585526	386.1780085	293.1263428	387.8792205	280.797757	177.2059313	167.1179545	271.8909551	213.6845099	247.5499183	193.5164863	143.5610085	207.1521445	266.0538481	192.2615025
USP54	118.1920148	71.10641125	77.70491609	56.67828839	121.8274431	110.904344	77.35605506	54.80207378	93.08243236	87.64700984	83.26923827	77.80566577	72.71597479	61.36002551	74.08995255	59.42253348	77.33844502	61.77329717	86.10903856	53.5153493	82.14575132	63.78976479	90.2900227	56.75236709	112.1765284	79.52730474	52.91794494	48.90634774	86.25699508	42.73346047
USP54	649.9218956	381.9864404	235.2276613	238.940006	267.6328186	279.4406456	205.7627452	179.9677448	210.3580816	177.2197498	340.9556677	276.4221833	283.0399875	202.8874143	261.8118256	206.1737522	278.0834882	215.4554069	239.354048	176.1816468	346.6766039	288.3076612	248.8293045	166.1706652	250.8277211	197.2021696	418.9600843	129.2993412	272.2832788	203.0750996
USP5	42.69848192	0	82.2701621	99.75850656	118.4923858	142.2239456	87.58953209	69.57529335	70.73936237	64.66641144	71.33490774	79.37019177	78.25945284	87.80085362	105.3880882	70.81351064	77.83785433	77.26037025	79.19719791	88.43120876	85.63814205	72.59610835	97.89541459	74.78178102	92.97796913	79.63598343	96.84932652	73.20872069	66.79309907	39.3372993
USP5	113.5253813	85.40304018	120.6033367	101.097813	206.1270457	86.31310126	108.5659408	87.1591973	149.7337316	129.0699246	109.543694	384.8862492	103.0733806	89.87700031	101.6604822	85.8238878	114.4979976	98.43074821	122.6767108	88.62515683	106.9521732	99.28231208	112.1777254	95.67892008	102.3283612	80.33233204	111.4667668	84.19669039	95.74367281	64.51693311
USP40	11.14806909	25.05986279	29.74517421	31.81167087	24.70889586	37.09916391	49.56569062	44.63903272	40.73937914	0	40.58537018	10.59998498	26.93259571	13.34982658	30.61497049	16.37395654	12.27389243	19.44734853	23.33755011	18.69060639	31.27201024	26.12793164	25.48896481	0	37.20567814	23.14990158	15.95415134	15.74917922	20.36683787	21.36962428
USP4	43.42966886	37.98222486	84.17903642	46.80223299	51.02241675	53.21006527	61.89970314	43.39144779	56.28324163	55.46168441	78.20877366	62.9327371	64.06936921	48.29305774	68.66406204	92.89762776	62.08694237	44.24820334	69.08976991	41.44240729	57.45576909	43.6433199	60.58177649	61.91022922	74.4569745	54.54462436	68.61441704	51.73642708	87.9832926	45.90822724
USP34	7.613661284	8.443082485	23.99534307	22.31178168	21.62254083	18.22749206	32.25774127	17.51829237	39.84881112	37.32170112	2.602090669	14.79113865	30.20950578	18.61784082	36.50211212	17.87875396	20.59827834	9.947802703	23.26856187	10.86499697	33.71963462	9.703566566	23.06598254	29.77466884	29.60487877	31.50205976	9.652722747	8.176923486	17.85770133	19.1773856
USP32	963.1392924	800.0238404	238.5087204	176.2411242	601.0407029	791.695785	452.6186031	335.7035886	373.686942	312.8489872	364.852371	314.5480111	394.6120737	326.9330193	322.3604354	216.202984	331.3668271	274.3480143	375.2791042	353.0154276	246.4221009	274.3707971	318.7434614	282.5387926	281.8829907	252.3559312	250.0894113	256.8871653	281.0565746	240.9422243
USP25	81.25593418	76.57410974	138.2696107	101.0697698	59.14513937	60.41660814	184.5267848	118.3198743	129.1816564	150.9989297	168.480405	100.7056995	153.6440988	84.90848363	105.0570511	83.34798711	173.0311918	115.7095027	141.6536835	144.2583149	93.73149238	86.5616836	117.8178737	98.7863443	171.6532867	124.6276172	117.3933893	96.82736522	142.753084	131.5676021
USP25	44.10414325	9.013246266	34.04739398	30.47623246	29.13661257	25.96755092	20.26529492	23.58060956	36.5560098	27.1376779	29.46309758	0	30.09673201	16.64799728	20.40417266	19.36979637	26.90887362	10.48894163	23.45730328	26.23896119	41.02422623	24.13809038	30.06201894	8.255178553	32.78071145	26.78459981	149.2533771	11.59995788	22.92951424	24.71079861
USP20	3104.830412	2263.352728	2144.332123	1837.991641	2075.476777	2167.591573	2179.597453	1874.964808	1978.914438	1975.020257	2786.425483	2296.631865	1828.273633	1582.612605	1613.07589	1431.843628	2489.237728	2449.29306	2242.184186	1946.29753	1859.646622	1739.197025	2845.932736	2045.375352	2322.30383	1696.314606	2637.556346	2248.77255	2008.013936	1585.807578
USP15	1728.758863	1245.817988	594.1530858	526.0679679	1100.377883	1213.419785	593.1122975	525.2930788	450.7983021	421.8433396	840.9251312	719.6889714	503.538598	465.2565237	503.9989288	402.6529777	718.7536485	720.4403328	657.0439982	582.5484139	455.2669069	357.4329122	916.6829241	684.8578145	635.0712741	517.6285254	666.2794438	613.4522723	678.5434518	495.0740563
USP13	13495.93872	7230.540593	7807.82393	6173.469724	17755.78006	19604.55273	11511.1468	8494.80098	18575.5795	16911.40034	8618.914154	7085.428629	9694.332179	6992.807769	6598.599948	4559.487573	10051.50081	7895.702925	9491.970893	8241.837599	9808.220253	8363.352253	13010.7852	1468.598719	8258.667681	6713.804201	9.135900189	685.3272101	4098.33739	3313.932686
USP12	223.7573831	151.710151	244.665662	220.5881232	101.7885595	114.7158381	278.2307374	172.6327559	182.7176107	201.0054742	388.7572534	330.2072922	303.0166599	250.098953	302.4532769	241.3012809	235.7683085	391.9286192	350.9926404	314.9039809	217.6934188	205.1618053	265.2154802	253.1366681	349.1550966	317.0170653	362.3380004	305.6046458	316.4536323	283.7031782
USP10	48.19656214	26.33285724	46.45507702	31.86485633	49.21393735	33.35698028	63.35666621	28.71085634	76.98648342	54.47910199	41.28175367	24.3629064	27.51310333	26.73015754	42.65243283	20.41334266	33.0673577	30.5420427	29.54779338	30.4186072	49.19972232	20.87219862	57.4194814	21.79962054	36.77633025	34.00435293	26.67272911	1295.647801	32.55510611	18.04147315
USF2	126.4872396	81.12022912	91.35907278	78.92818154	248.8560847	284.0914373	98.96542254	74.4633562	96.36866122	74.18333021	104.4703767	106.5501797	121.6902971	98.71864906	105.2477872	76.51358422	105.1976771	151.9402347	134.2081602	98.84192468	76.66032921	77.42994717	107.0285271	114.0418912	85.44425536	88.9796669	144.26377	136.6710171	93.868332	77.36938455
UQCRH	3948.871301	3226.801914	2392.713031	1892.23597	15559.64305	19660.71811	5178.703827	4810.412509	14505.62449	7266.272639	8702.844723	7659.999926	7897.630581	7162.196751	6346.355186	4280.870801	9635.426891	8265.501385	9459.664872	11577.88891	6703.346125	6036.304281	8913.806646	7570.301967	6903.899322	6515.970085	5148.969921	3631.861457	3657.211217	3312.966076
UQCRH	1426.15988	1045.03223	1124.260247	867.0766633	1009.494367	1111.686558	1168.190094	953.2552354	1540.659671	1690.991497	1565.416344	1216.89627	1084.818999	905.7795402	822.083392	744.8912276	1761.006072	1373.298875	1271.474091	1035.587678	762.2934315	691.0307959	1689.253274	1409.328068	1222.007283	975.4126635	1269.853524	1063.232843	975.5389762	665.0572046
UPRT	77.70836095	65.21235582	92.34638822	76.5947906	57.99656566	55.42334118	112.6695593	76.11425939	66.00719281	105.9118698	119.7826345	90.50882237	85.76815256	68.08762819	120.6799845	105.5311403	109.0421865	97.19366693	93.42049034	102.2405717	79.76671466	75.2805996	74.58540105	73.7305706	140.9562542	99.9495055	96.65753118	64.19141152	123.6437084	94.76548578
UPP2	1489.144243	1089.719703	1082.403295	894.0939072	2161.787548	2193.74434	1198.275899	997.3549024	2044.123077	1988.671251	996.6252633	789.0293714	964.1760188	773.3886759	765.7942484	651.7111637	1013.61379	777.6381791	1087.099765	881.5278263	891.677775	786.3254502	1278.832135	874.5709725	959.8756367	753.5967844	631.4517526	986.1574696	624.7605295	529.1659
UPF3A	66.01544619	116.3883529	52.82572746	47.01304079	33.05469339	45.97440034	133.8688544	29.93624912	38.9023772	109.8093372	116.6348876	31.69362793	51.95635664	24.59392646	49.43548371	0	17.35682924	33.06601158	19.62910679	35.85826485	22.50713833	28.81561302	29.62882784	20.06396816	3.775578013	16.30851128	14.63208117	35.13807765	36.38392693	35.7834127
UNC5C	16.78084164	22.94934535	54.83517064	36.66025031	34.72047474	38.20521943	31.65276389	17.8656478	20.51592675	37.80477677	43.01219655	25.40047106	63.86230917	33.29044831	0	59.31157645	60.32622167	15.57726291	44.17330027	36.98029999	66.91449347	32.84554002	52.82187977	32.60485075	10.96178833	20.71066887	16.13423399	39.51130423	61.91952821	33.18890185
UNC5B	33.4036983	25.90143669	49.50792211	36.29955623	14.48297868	21.93181702	64.60039164	18.69351158	39.64506493	30.18401205	24.9821736	19.04071376	45.48665465	28.54008418	30.95792858	61.48945205	36.58206851	23.90703329	16.90081715	24.05997413	38.53194009	30.92269142	21.0805233	15.79125987	45.00102578	21.44995227	23.47516404	20.68168687	31.53350842	30.16317837
UGT2B15	1169.997345	0	577.4750943	520.3297409	295.00347	296.2260137	482.6764266	474.419981	379.9669253	418.0510315	1497.745629	876.5400058	742.6125281	653.7615842	868.6514159	721.7342201	1408.800011	1160.049753	1011.842707	961.6374913	819.9756995	761.2662108	1076.663288	980.5699487	1309.197106	1057.642177	1143.169041	1093.000651	1111.336224	927.3082783
UGT1A1*	48.22896932	0	67.63739305	87.08683027	26.41078855	35.98029469	88.60072235	54.16525549	66.87804346	48.89251293	33.51637667	46.42517672	54.10368022	34.03919222	66.03318831	61.54080407	39.60140835	45.04779668	49.87719589	45.12611898	57.15908735	71.69250508	43.11406704	38.55256467	63.67095046	39.08944201	26.31549199	44.9972366	51.71657447	41.35878935
UGGT1	202.393964	134.4361126	112.2319462	99.5283586	91.67388851	99.11632	104.1728594	95.23714088	115.4945132	124.6368018	129.6021091	129.1861485	121.3584464	89.7429659	103.5256607	106.6709716	118.0329002	107.9343324	122.9500604	101.6339959	162.2498218	147.0823665	149.2430006	112.7914128	141.6123514	116.2352077	79.2246524	98.13333044	150.6422492	127.5188339
UBXN11	1015.223703	666.979211	355.3881082	289.9177807	721.8913924	664.7580043	303.705399	247.6750378	594.4952313	512.8817377	190.007535	285.6212223	379.9302224	165.660052	334.3116997	214.0067683	416.9260071	327.2907856	389.5427483	309.7624045	549.1188266	410.171282	539.3084901	340.9575015	346.1832042	287.8415344	89.55231906	291.4923154	304.0266054	258.5105212
UBTD2	28.14360828	24.25677242	39.38818062	29.62429818	42.23804112	33.17758845	52.19980266	39.76930252	30.269454	53.48008841	30.914286	34.23846559	28.34319226	30.97858594	44.56254436	80.85466342	36.65206658	33.61657333	21.07655817	21.48007429	32.50419651	29.61872731	16.19557157	30.78978001	56.89530406	39.61941832	20.33616244	33.07371559	42.67992065	30.74343428
UBN2	151.6119167	115.2773943	195.4275352	119.0068061	335.7469674	353.7170205	229.30283	92.00094609	207.7751057	103.8152558	340.2394209	237.7343413	346.2570828	307.2345839	239.8771795	130.1278381	279.8630546	198.7837511	339.0095133	238.3062078	209.5689647	168.9155907	305.9469961	169.2939731	165.9483266	23.84490847	235.8248159	168.5910325	254.1274909	188.450046
UBE4B	54.37215492	47.74286165	85.92351933	69.76577824	90.44202573	81.42525613	120.1174387	34.63905574	40.3483179	43.92044867	115.5938177	85.28360931	118.5178414	85.66832004	90.70508015	25.38806904	107.2531973	99.51033384	113.8709477	83.93265484	106.4728567	58.94954572	101.9327557	70.09320926	64.05870527	38.92709484	80.31832507	83.4763598	130.7471405	77.50395761
UBE2N	191.2347549	155.8440916	309.7085719	221.2766331	404.2152404	499.6697536	367.7702843	160.5370678	93.68709847	98.79389812	582.0620941	403.1780001	368.2405737	297.9446132	411.045364	227.209738	32.98389846	399.1411127	486.9007749	419.5643477	294.178291	290.7074337	391.1282517	320.8487702	243.9876725	201.7492321	521.2982714	399.6824565	473.244279	386.2493025
UBE2L6	40.64872794	38.52707053	42.54836363	39.12322036	69.64655116	41.0609278	57.42557218	23.50438434	64.65983898	40.00983633	30.27982923	11.58964407	41.21696561	43.72664427	41.1118724	31.44760672	23.1114783	16.76588399	22.87155407	23.84650109	31.3948301	33.69570867	26.41166187	3.516067829	53.46588779	37.74772985	14.98931829	14.22067284	41.4398226	20.04415192
UBE2I	170.0424862	136.1982529	153.5995927	118.8482167	112.3324894	128.011802	113.3083073	84.57525882	84.42321933	111.7219224	147.9744817	123.2996048	127.5369702	113.9015117	143.2491947	92.36668461	167.2926961	171.2502793	169.6577023	157.5014537	113.0333513	92.04630818	192.585215	190.2387631	191.1765403	119.6310811	141.8846294	112.8722899	113.1267508	105.8409939
Ube2h	154.3442469	104.9729245	75.14041017	66.72937229	68.53583611	41.99749298	99.72478011	85.93959378	71.85010772	56.33582129	97.57898431	85.1118503	105.2142336	68.45552952	75.32240089	69.64525231	97.00924893	54.92560131	89.01956129	33.81334928	80.26915954	68.70973702	101.6064184	64.24657327	97.12922655	83.07344998	84.31235323	79.17780163	98.78531354	69.30368264
UBE2F	956.6173479	833.2523374	1278.908077	1120.631065	1243.650805	1391.597233	1540.342846	1371.345744	1963.179974	2299.351327	1188.133061	1049.267649	1153.2052	1025.351169	899.4580394	752.2299806	1550.36034	1444.85171	1695.814247	1275.589955	873.0873142	818.522597	1768.091168	1481.564129	1158.109583	970.3557504	730.9642525	630.9290736	672.5860612	529.6057948
UBE2E3	243.6401993	210.3752442	262.7641887	229.8423923	191.1006496	209.0177006	372.534843	262.5283421	425.7276621	467.5054896	422.8823814	367.4603038	332.342463	288.6278356	281.9253092	257.8109535	525.7824294	425.6973038	372.968649	296.4502775	201.2969673	200.4356332	392.9953053	300.9941778	347.9582894	286.9009942	391.9023004	303.121555	367.5740337	288.1831591
UBE2E2	60.02720741	38.08856091	44.92236892	27.69705071	78.55673405	69.53821713	55.62511319	28.73787287	53.31249074	55.07719564	36.74591354	25.65986223	59.27371069	40.06426975	36.72861119	28.15282481	35.00711192	39.36179957	46.62433529	24.34373708	51.84593206	20.76134173	44.18982495	9.393027198	40.11853524	31.73417596	49.28993842	16.76818347	38.05957867	18.88942818
UBE2D3	54.39747303	45.61715335	98.9317145	68.28818961	106.2558822	109.5443442	111.1247925	84.01177112	85.61283417	50.55534473	83.37556528	74.56327618	102.8191774	67.59123871	63.89015872	43.08158895	77.67901256	54.16100701	97.56368974	69.6911391	96.17911676	72.79549124	89.88282305	73.85186411	67.92954485	56.55987602	81.8190138	45.6838932	66.0203892	51.40691171
UBE2B	723.8578585	581.3553969	758.6092803	588.3819805	1914.044508	2245.124958	1035.767589	890.8615157	1724.156118	1512.010328	743.8485712	571.0882119	684.4970595	533.6833975	502.9315405	404.2724001	809.4590327	680.8200788	863.1313962	655.4130121	635.3447494	593.3228111	989.4575863	650.9606103	8.71039533	553.8171858	395.1877107	304.0161119	381.1803837	288.8545774
UBAP2L	824.2806128	624.2381946	666.8256909	687.2431034	591.3797535	815.4634562	823.3751793	732.8080393	1149.23038	605.7899999	1718.593839	1521.604943	1284.688328	1257.349007	1353.509798	1105.144864	1990.924157	1832.40545	1954.254607	1415.248186	987.7045632	809.0136282	1528.029651	1218.786071	1339.028734	1097.552746	1906.505712	1380.86496	1207.072662	1040.115237
UBAC2	38.4966888	21.64293101	63.59916654	44.11685104	22.63540579	25.26920413	59.37655187	51.50026741	69.1488276	43.19419209	39.72306982	28.32387962	54.10275585	31.69405235	62.3679383	41.59604853	32.90582369	27.26694067	56.55603852	24.45568026	49.29542611	38.9490491	46.24892669	22.71942966	71.78562559	38.38235971	43.11442127	32.26114754	56.37164498	48.89777517
UBA7	1.601117118	17.41278161	27.34409269	21.82827755	13.77938991	15.90937676	21.61708648	9.899629858	35.10021042	34.29179812	17.37570289	5.471751506	12.64915018	31.24203287	17.14698775	19.4596624	11.80813604	8.022855766	15.86859688	1.391479785	34.71814414	27.04589047	11.80878961	5.009133182	27.47960671	18.97717676	22.36538642	7.586896599	6.59552732	19.46679005
UBA2	267.5810017	201.9321617	125.7449197	112.096565	202.8712004	262.0262412	158.8166935	154.3010729	252.7175715	320.1246978	218.7228382	253.3118324	179.73274	160.2182552	156.2559263	136.5899389	195.3834602	191.0287726	168.0306211	143.0165266	160.6723044	135.9384579	240.4571643	182.597272	151.4390513	132.8469459	130.5935938	147.2124404	130.6198026	146.3011825
U2AF1	13.98167168	6.284967003	16.36371385	20.16695735	27.61877125	22.05995405	22.33495438	17.18637495	46.43769997	37.10809625	10.86404986	13.62855212	24.68913711	17.72212126	22.77003331	17.77054793	15.34034636	13.96596117	23.78011618	14.48622874	24.57753028	21.00139873	27.76033019	22.22414782	17.63412289	17.87965622	9.714214383	0.142016397	20.39867236	16.99527608
TYROBP	36.38617136	0	41.16747583	34.50478889	40.05213994	42.90318878	44.99410717	33.15797077	43.58525333	36.19452463	14.66144307	3.411811744	50.3516413	34.13532724	47.44559316	34.06380845	22.65110637	12.41119634	27.7332725	7.130520358	45.04538039	27.48692543	48.05244567	19.01708965	41.97278144	37.54915646	30.81755818	22.51911551	29.08948787	23.82087994
TYRO3	47.45423523	0	55.26839034	57.58921017	44.83339836	43.70288032	56.51955343	42.21333394	62.31675781	56.50341896	37.15953729	36.76577683	61.85456624	38.11845996	37.89686951	43.59602609	41.70808105	38.18529354	40.37243874	47.11506296	62.27844247	61.75765436	51.70424671	36.64074791	50.76636292	51.26950498	39.43077947	33.43827314	56.93598365	38.89016943
TYK2	4973.943748	3855.768518	1067.919445	1010.676424	718.606425	835.8040443	1745.259395	1473.817526	767.6104812	407.6632621	2034.808029	1804.171892	1514.872542	1317.530454	1370.407362	923.8750052	1693.763502	1546.965434	1855.824009	1362.649209	1059.538231	1153.576773	1599.498964	489.6604572	1859.222613	1468.054483	1594.63624	1352.135189	1843.510661	1523.824381
TYK2	57.05587431	0	96.82943853	70.60707543	63.52859057	71.94195126	67.85781371	63.95778409	75.42881095	77.60100822	81.48387925	68.34022503	86.64076275	57.23638776	71.94783995	70.38343752	68.51868815	57.74840812	74.08165483	73.0923895	96.66959867	68.75599385	79.28119267	69.87083782	88.3289365	78.81083045	87.53480777	77.26716866	95.87390481	69.69727269
TXNL4A	281.4927954	226.4947769	351.617743	313.1578903	175.8383648	211.3416403	369.2610181	240.2175096	244.7780426	238.3830413	490.7622455	382.882394	402.7844748	327.5810063	366.6983147	264.4032683	496.4317001	511.2053313	517.1033058	443.9627547	267.1403759	234.8475252	397.7979508	365.5598685	548.9816552	466.6273629	396.5639521	321.927747	433.7405721	399.3911584
TXNDC9	46.05465025	75.11274857	68.63244455	64.16486637	56.00752954	81.89819825	118.1529507	83.43091565	155.5010633	142.5368904	130.5648944	94.79111348	98.40158837	82.42283873	71.06751971	77.84506859	151.2698686	120.8758987	114.5074618	85.57275262	78.22428861	83.57333282	119.2863915	91.28780622	124.4357524	87.90629717	81.80290885	68.31867155	77.67615326	72.91255608
TWISTNB	44.61658174	0	68.36651728	73.26344713	22.18459643	23.54576112	79.90429312	66.59382588	82.77353244	58.82349653	54.3891866	38.24500754	46.17531417	53.30594443	54.79168219	61.49128605	40.07658756	43.2561153	60.46103324	46.39263893	85.70433717	47.98109409	62.00119936	51.50209086	53.07813297	52.22346233	42.8830956	53.7392975	46.80248698	31.01981553
TWF1	566.3053011	426.7478417	531.8487433	450.1974665	317.3709529	363.949927	521.5097992	459.750968	683.404153	747.1635653	807.2919116	635.421895	453.98839	398.5083151	480.5833273	402.5484396	973.3998982	869.2885373	688.9386934	424.6538574	356.7542128	327.224809	716.9312842	607.4999904	762.5553965	567.5187503	557.534414	474.1458994	619.7610677	464.261165
TUSC3	114.8581264	98.07728479	155.4581826	134.9933867	103.5533558	119.7685141	160.8438984	120.1222631	197.627231	201.8007416	189.0050232	153.4579175	174.6394327	115.3546295	147.773674	119.7849922	203.2165135	172.0202581	158.1874311	165.2190249	118.468529	115.7258179	159.3248017	131.9009166	192.6336397	122.7277528	194.9753365	184.7896863	193.4755542	139.8706157
TUBB	1172.520041	851.0793232	1015.642978	875.6172803	2433.087415	2739.176486	892.3792659	740.5212596	798.809938	848.3761279	1260.109436	1068.86103	780.5562811	730.8119543	833.169925	828.5097298	1359.050229	1226.875026	1252.976131	1049.735474	911.7731779	846.8804269	1381.788665	1055.643412	961.6252294	832.0829205	1148.811631	1136.705099	855.877473	646.8739232
TUBA4A	354.4757848	261.0620954	174.9608053	170.1170609	657.0587163	935.9000301	159.8520057	127.0954234	146.8484227	168.1168958	177.3721473	162.0809211	150.9587889	151.565179	147.777342	141.1621021	185.4558493	177.1933847	188.6528982	157.0445693	182.7838671	151.9425239	255.3993696	183.7322327	144.7922092	137.1243243	218.6818262	190.687027	157.9641816	150.5742391
TTLL5	32.53072995	9.490239411	51.15763821	60.09859662	39.18954477	45.63716698	58.87964062	38.11261008	47.20667753	30.5882182	44.03223479	32.90528847	45.63178155	36.3057602	54.39737208	41.57679153	34.16982731	44.45281308	38.33142817	39.85307444	53.90914622	47.53048875	34.25242093	44.4410758	29.14064636	23.13916788	38.79390181	42.10127337	47.18739489	40.41098979
TTLL5	67.00183966	0	112.4040736	106.5507726	40.37073518	40.92230684	73.45409569	57.70249165	95.40250994	87.31181449	61.17892566	59.85976968	68.36586512	64.21449612	51.98382742	66.42383042	59.20759866	44.97106803	69.1678698	62.82355505	80.4398313	59.38021276	82.4463757	68.68389419	74.00750093	82.2040205	72.03013101	59.42288156	66.02473027	58.76936081
TTLL11	29.83181969	11.75469095	38.8824353	27.05495722	41.78140736	33.71809372	58.34992359	29.5030197	52.15245195	55.96776366	49.47360715	21.79119487	38.71006008	23.49761748	13.75500381	13.95032487	42.86708756	26.82810661	60.57297643	53.45547272	43.5978606	26.97012497	50.64004056	22.98945212	33.06112929	27.64061217	25.12811778	29.4310682	47.1164908	31.46983944
TTK	115.2075163	82.0823172	113.851685	99.58928012	83.87675043	77.38136805	132.8007364	93.85447328	108.9943525	148.4126676	164.1607242	94.25480471	127.9048715	115.6883289	92.6940537	98.41063329	159.1863811	148.3743715	141.6003152	120.8817149	101.9045959	89.2270341	158.9652531	128.8902384	154.7664974	114.7915254	118.506095	106.7699771	151.153048	114.0977028
TTC3	72.89994598	54.92206421	95.31316957	77.31424475	65.6667316	90.63772592	97.6937157	86.56097405	99.52672715	110.5553112	90.76237139	83.79970489	103.7250651	89.02102888	85.55520673	73.27198832	115.3204749	102.2591042	88.92844475	74.5684775	74.33153703	74.0452232	108.0884014	85.31121289	104.1584565	64.06407212	94.85377653	62.46964571	105.4691092	79.75118313
TTC28	31.21823926	17.35505632	57.26332839	32.36673362	25.9430884	16.62228458	49.15272361	21.52252862	51.07128266	55.23822085	35.05286038	36.86743012	60.17312776	52.50913301	25.07537195	42.72304185	44.38819948	23.11417053	57.45288565	28.08862702	41.98046658	32.20193205	44.19415687	28.70324283	33.23689358	29.98726673	25.2349961	23.65671078	44.22534039	35.11488843
TTC23	3049.142728	2441.213446	3730.672434	3285.428951	6067.493239	6166.762158	4390.278393	3417.994834	6135.678463	6206.299522	4054.059599	3450.617597	4073.309217	3367.337998	3169.67832	2567.458577	4044.872154	3880.338997	4841.24584	3537.797653	2890.895611	2329.165418	4250.970768	3860.893727	3443.97922	2658.351741	2812.218945	1975.817034	2639.977742	2075.937159
TTC21B	60.77966156	0	77.70008105	53.93681996	37.95127514	33.19913877	58.60658066	32.06766065	63.79556079	51.37032949	27.1823248	37.37803346	31.69127922	42.74957969	56.07639955	52.48175855	30.8556879	22.15708153	36.99201498	33.58035126	93.54088234	55.40770803	40.66364933	22.14039754	60.32606205	48.92553384	23.47077178	22.43566258	43.62337914	46.2048668
TTC17	75.7679812	86.47855339	161.1528943	124.0130078	143.3958169	159.7356176	133.7511395	101.4026998	141.2782648	109.2572508	129.2562542	97.12563398	115.9009352	91.94667637	128.6624717	87.50658327	152.093692	111.377699	125.5260553	101.5337677	102.7699176	103.879284	132.565143	74.36158565	146.3995804	93.86618258	121.3932738	92.67082345	116.648803	83.71313
TSTD2	1256.774652	891.5791807	581.193241	546.6536399	237.7576708	325.968365	451.341107	342.6439431	370.5485934	276.7596218	730.4233257	586.3408799	423.6910686	330.7765714	584.7297971	550.3908886	619.6484958	581.091674	812.5526029	668.8826405	957.1335832	855.5145037	763.7231437	513.835409	832.5149518	644.1747911	825.1796873	693.5919788	716.1153839	555.9227881
TSTA3	49.51310373	12.27725668	23.11246453	32.20911127	34.09376819	33.0022737	29.64003212	10.91950401	45.04105271	24.06834015	20.73493535	14.85189694	19.32868535	22.66845293	30.63331049	19.35604137	13.78423541	14.90285842	17.56857124	14.36257058	39.66283985	25.52340271	29.36169332	17.11249275	37.66186028	15.72084136	34.17763686	7.967559107	32.05009535	30.61899037
TSSC4	910.5444686	720.7933548	1195.732795	1009.422214	876.5376403	1070.348388	1542.29672	1294.497213	1471.017909	1494.915366	1857.951159	1431.676829	1580.27486	1355.417821	1349.351202	1066.102662	2014.123133	2045.692263	2016.332309	1595.816444	1030.433114	886.7633855	1403.973826	1285.234699	1662.667149	1236.960665	1476.605973	1202.886204	1356.85538	1132.49603
TSSC1	5675.703963	3315.646191	2871.136502	3255.004937	2326.083679	2782.754141	3450.88457	3345.794113	9243.977745	9877.414788	5012.625635	4615.918393	5033.316304	4087.189635	3441.168166	2728.49666	5582.568227	5635.626765	6857.126471	5765.709084	3456.512176	2987.724716	6587.685912	5809.175068	3459.842283	3227.135726	3720.290822	3337.710361	3127.459273	2342.037312
TSPAN8	170.9377345	136.1729348	47.54392832	59.42265784	37.50454287	55.82639038	60.70904591	181.4941789	142.9016618	235.708051	92.92396445	110.018076	895.1603179	1057.27724	1621.241778	1529.935145	201.9309721	253.6191626	467.8496074	930.7398714	214.9012608	2269.968638	1766.72806	1289.26482	59.52103476	86.34454422	1464.454054	1823.424656	463.3900576	574.3129936
TSPAN7	127.9101172	100.5017468	103.1797818	79.95804534	101.7169192	143.1372131	97.79309795	64.68337099	98.32396739	63.70354639	126.5232996	93.76873838	117.7006937	107.2367665	108.9185392	95.02965335	126.7449677	130.0712222	100.0928247	82.24569712	106.2878294	102.2260011	114.8144153	66.58291731	128.3240342	95.9538867	89.96811965	61.48724362	114.2337229	106.4400611
TSPAN18	187.5595785	109.4815731	123.3883205	105.0258006	55.61146964	65.34755391	107.465017	85.55557305	49.36572988	36.12880005	82.21648403	73.65190181	84.26326974	85.24218307	90.08427098	90.91140521	53.71544237	60.65871251	85.68209247	67.48742041	102.1980875	93.41327729	81.69984302	60.80992381	147.2260751	100.8712618	74.73869116	77.48238939	103.5127352	94.11721982
TSN	66.35268338	36.58466532	43.18949011	34.17310505	28.19189322	34.14152835	47.47287413	40.20253193	39.77980031	37.82120791	40.51876975	32.68912917	30.91757718	21.4362608	31.50079274	32.8121031	40.93541004	41.48597179	40.24878058	34.76877132	37.00785727	26.75080379	48.15496757	34.93975082	53.0365399	45.69469097	35.19371294	29.96838797	35.69080328	35.43612737
TSKU	39.20660853	20.68793199	42.06292548	31.15313824	60.75092929	93.79572119	44.3032558	33.93083661	52.65195874	41.46234948	47.06664407	31.33608875	24.05501573	17.51506121	41.92433463	31.13399263	35.64382514	37.05724772	41.41116734	82.80411136	40.52895913	39.83032148	31.42368299	42.74007871	44.95138243	22.67225205	42.93287454	41.04713104	22.32755299	32.808335
TSHZ1	30.31083829	19.46354831	42.03875027	41.00211742	43.13965984	61.82495056	52.35032335	41.5176582	38.30428355	40.86754206	38.46116684	22.9047074	41.15872998	26.61923252	37.64744544	35.15412175	29.2632318	35.68555476	25.75734517	20.3150842	25.19641477	33.98601016	36.71727834	29.6158321	45.02383489	35.19981847	28.96988093	30.90686746	24.29550323	41.13015984
TSG101	585.4447776	454.3577443	386.5857289	307.6710854	372.3178573	396.3202522	413.3182304	300.1710574	691.0643525	623.3910416	571.1431281	482.2502426	402.4452291	316.7741359	375.2796031	333.5643445	673.4635508	565.5009499	435.563111	389.7809529	392.9836792	275.1986348	656.5993146	380.783648	552.9464146	380.1083961	512.699691	518.6248493	435.1557598	387.0379297
TSEN15	110.9966087	75.50163471	99.38137334	89.29160911	72.47080772	64.81578525	108.9113665	78.80336937	88.73475159	73.12845075	106.7301177	89.74467001	90.4473398	74.79119711	88.40340951	72.06888399	86.03435916	97.08866982	102.5972279	59.42620964	71.90704107	68.570169	129.1761445	86.25556951	0	80.29208067	83.49685701	109.2164658	118.6471407	103.5908744
TSC22D3	106.4849219	226.5980748	69.43506141	53.58579596	55.1169772	40.85707344	49.68533527	34.31968172	47.00950379	14.89976164	45.86316253	107.3832694	52.05341604	18.54666393	42.93578591	29.45863317	51.69492114	25.28949518	55.30383688	18.02936062	57.62484578	28.37218547	67.28324294	23.87171801	49.72787771	21.7290284	1017.822734	46.89908505	48.84857641	37.11612018
TSC22D2	7.928618541	32.96316323	90.39206452	74.01094452	35.15963528	46.80321393	90.39249746	59.6389982	67.54186169	42.6486781	64.6070954	44.51479583	62.36759447	27.15906763	55.86640649	57.08785083	50.9357113	35.96689316	67.27655069	56.11867912	50.22933557	48.71003794	77.4964453	35.71949482	79.97275318	67.81281589	52.55485147	45.32079973	67.22286467	33.14259714
TSC22D1	174.6594963	124.714972	193.9654187	172.1883926	406.7873	503.9739928	272.6585774	237.8545278	355.7539911	433.6178976	144.6257651	145.6434665	175.9381798	165.4834963	146.3083076	136.0727507	150.2225898	161.8853452	197.5432695	164.1959163	218.760516	164.4079422	239.9647705	167.9510806	181.3968003	143.7738497	76.42239071	73.27021233	90.65738967	79.0132018
TRRAP	39.02026726	33.53028883	46.37288132	39.97805566	48.8440873	83.23198821	72.65131869	37.18825867	74.79785501	53.18104159	23.43050031	12.03832068	48.78852285	19.19465095	48.55974847	29.61452321	25.78755837	27.15790522	25.88490833	30.73100678	52.25666081	35.57628811	25.54527965	26.04633737	37.18152732	17.6676657	32.41048437	36.29177786	40.93915291	36.43746675
TRPS1	19.68229676	26.98707713	41.64227689	32.90632423	46.00119263	53.34810379	64.81073465	23.58157444	30.73281227	37.65032401	42.71191038	32.92515176	51.45349654	44.38202629	73.16378229	10.827939	24.9448893	33.50484564	22.90149237	44.5468781	44.24067104	57.19736887	57.17400644	22.65300702	5.751920022	30.46491626	49.09521491	32.98440631	46.12383355	49.98304184
TRPS1	149.8811709	62.60965437	58.11816369	52.95724059	64.63173388	61.61294202	55.46494374	40.23147822	58.08409504	62.05714573	80.59587345	51.44825161	71.75462459	49.93382371	58.37165119	42.79915287	62.96191825	54.79637411	70.71945437	45.94356454	70.06554069	53.54626936	103.3492906	60.83302733	71.53070028	32.72167611	596.0032886	44.16417134	69.54533535	43.22400101
TRPS1	27.13189671	23.97624779	15.07952687	22.33885791	33.06284756	29.60314784	35.36850215	29.68731106	49.21784959	42.17546115	26.09919141	16.25284293	33.82288842	22.72021794	20.31338963	28.50953791	27.28847854	31.22452388	34.5357733	21.90311538	40.68527532	33.47319737	33.17377507	35.36139017	34.34112269	23.75233033	17.54122118	24.89825619	18.5001792	17.50462791
TRIP6	30.91037107	20.04485206	48.04870664	37.80422109	47.98848142	44.70351401	23.45131615	26.38068031	7.831083365	27.00951497	31.6515645	14.83904423	33.43834834	21.22180575	0	9.607411664	27.60346986	17.6516288	29.98905778	26.28321779	30.33969584	16.02001657	31.56663606	13.40004495	21.60693259	17.97089265	33.6168917	31.07962968	27.59181986	31.0053453
TRIP13	189.900997	116.7590099	163.4524399	133.0284259	72.2477328	63.70157556	134.7594351	106.6323289	139.7173061	164.945685	196.0915431	139.6576063	150.23223	107.1360096	129.2410988	107.6851739	197.3124455	133.3449781	174.7459104	151.0634191	147.0113862	128.4153427	204.031568	164.1707662	214.3089996	187.2627659	169.2542637	139.1614284	208.6157477	160.7352292
TRIP12	78.44056062	56.97485637	135.5155712	84.64706842	151.2651777	137.4991839	95.00364084	67.7526422	37.3414185	33.19748391	138.3396188	163.4374668	153.5202326	136.1133232	133.6931351	95.36527545	222.109262	143.6737318	201.666944	158.3839825	129.4991881	86.10549555	130.4309548	96.28827558	125.5547403	93.9788864	151.0088169	156.8593068	183.7761642	133.8495562
TRIP12	80.99465131	66.77802759	108.6346754	96.52289691	112.7134059	116.2610542	113.2899747	81.82536164	118.6131444	124.5940809	98.89346657	76.27151891	90.07666535	76.92557944	78.66578381	83.94953928	73.58412544	74.85755187	98.26138213	76.14739703	94.66699691	78.91335588	79.12957578	60.60488002	96.51203895	80.39539251	78.25835527	60.79765885	67.69748797	43.23557718
TRIP11	96.45996408	78.55904937	142.4528884	110.7118092	66.37032036	67.95455997	130.2853041	95.59993434	75.01803234	79.85207499	144.4867221	122.0727547	127.1062113	113.2156253	97.374423	142.2001464	146.9919096	123.2854477	139.8300509	99.0267611	98.76710669	92.25765405	144.4432431	98.85132297	123.7112278	120.8654563	124.6860044	113.5443057	158.77162	102.3594584
TRIP10	20.13093363	0	20.19790162	14.02452086	14.14050335	13.43633214	19.35927617	10.97353707	10.80840671	8.991122152	14.06671287	10.59063755	14.82328064	11.04905672	12.66010551	11.76236226	3.957583214	9.918188135	5.962926937	12.83311431	13.46951062	14.84206245	14.12203013	10.26807324	7.245245654	21.83636537	10.54581555	10.09926915	7.31614439	17.11103786
TRIO	22.17258581	27.21088921	30.61451464	26.85962155	28.71609015	38.71136068	50.7910834	25.23537225	27.85078956	57.58787448	37.23665359	22.05409132	57.22437088	32.39472874	54.99617325	11.1718141	26.31792837	7.190955621	43.81273909	30.2962507	36.5867606	24.15563608	27.5841658	15.28731421	32.14742331	34.99721993	19.2937328	42.22279255	35.13514674	32.5739174
TRIO	5.339082507	0	19.26183762	15.2700275	20.82867371	10.82175436	29.1990837	18.48509832	33.57540023	44.70914359	13.58882554	9.118417414	25.33527537	11.47519368	26.11066524	12.46203346	10.90219947	2.416279547	17.43059476	20.00789128	22.08285154	20.35460063	29.33714582	11.37704247	35.13407457	19.00937786	8.471204886	8.247199641	25.99575435	15.97946648
TRIM44	94.84669428	38.31844932	119.1460553	92.65389685	69.56267965	63.27522872	168.8243895	119.0416017	143.3814512	59.29342726	232.7626772	125.5721986	227.1152882	111.3225049	134.2442522	80.7721334	217.9591841	123.8037026	162.5545169	119.3704819	153.260046	97.85712317	163.5830703	123.5677636	131.5857365	130.0816771	138.799799	94.57413599	167.034117	139.7881354
TRIM44	92.3472907	74.66613716	96.34400038	70.41947582	90.17585018	79.21430998	90.31337761	61.21850054	197.0291373	174.5743356	101.1239969	81.10180307	86.57513211	76.99490758	96.15206166	84.04307331	102.0100726	86.61857382	125.5104353	80.87634564	101.8926329	70.57755595	122.0515948	72.2591648	90.11878052	64.12981602	95.29446658	67.9760753	85.64056361	59.90816731
TRIM3	499.9526177	344.8387003	176.102842	195.3666137	415.9001723	522.7291765	215.6807077	166.2944841	293.0067373	311.6232238	309.4337988	310.731923	293.7812273	227.8557127	197.7960379	202.7680132	399.029385	352.3500949	294.0851523	247.5805702	284.1206205	224.949361	404.2207309	304.6820781	230.7664409	190.1689144	241.407378	202.7715975	222.1960514	197.4823587
TRIM27	0	4.753727862	36.19898737	30.60387755	62.52620956	57.40538801	20.36274742	31.18672868	53.54252676	48.30099173	23.7681762	21.8940166	25.38426726	28.51512605	15.19744521	21.57609898	34.8684619	26.73657068	32.93212214	23.54841982	26.02903773	25.38542975	20.60978896	29.01369646	20.58991478	27.02342458	9.291093365	17.60271282	27.71626378	22.03091344
TRIM27	92.6055354	55.72312913	97.90765275	88.39229143	58.61453559	80.22018564	98.5736828	69.50196276	125.6489603	111.7383536	105.054591	75.23161738	82.09560991	71.12882258	93.07827681	81.60110163	98.87900509	94.57143152	77.06767412	63.4262259	88.76526332	80.48688566	100.0830297	63.68342483	101.3032931	64.19153478	100.6500953	112.9337816	69.76383571	81.42249381
TRIM26	322.0929126	200.2783829	158.8833259	171.3441944	223.5729019	221.6921999	185.8332272	145.2109741	183.1645378	184.5874749	251.7484748	213.696258	209.637202	146.8092686	200.3618046	182.7590677	247.9291272	226.6012535	217.6578973	204.3093237	250.4679785	211.0707167	288.6251276	209.9374068	225.4666779	184.9697798	400.3325109	178.0929543	5.406075048	76.9627713
TRIM25	335.2208577	187.7935178	119.7958848	112.9920147	102.5253474	93.46605956	111.2174206	95.06442804	81.76794641	81.10412818	157.7530613	117.0742168	114.4783218	86.10277638	124.6102476	93.32403288	134.035536	96.99848	126.7626369	83.62676359	187.4908984	140.7571437	144.9038697	93.27182149	155.0173976	109.6541095	0	72.64943962	145.6775159	111.7766791
TRIM24	1496.261669	1223.326394	1537.732674	1473.289309	2083.639688	2484.555982	1698.853674	1661.175258	2425.55566	2522.496125	2037.140213	1635.175042	1717.702645	1457.639852	1522.028769	1470.769372	2227.150145	2180.569122	2205.732362	1775.421469	1418.514367	1325.684085	2026.41169	1898.36473	2060.389542	1736.787353	1805.931749	1462.821598	1669.011356	1267.426512
TRIM13	578.1825317	459.600618	604.7563314	530.4929977	324.274044	445.8562794	421.6750232	341.7128376	371.3340021	302.9541521	583.8673164	488.8027906	382.8725087	325.3246065	446.7506029	370.7377008	545.6080368	498.8897092	521.0030938	405.6990131	385.7532581	417.3259377	541.7127007	347.0322848	680.2990492	490.8761267	543.7031881	431.0768648	594.1719266	465.4737696
TRAPPC8	187.3793135	125.9940428	213.7213975	172.4330457	81.2417872	96.53202915	207.9945039	152.6926242	164.2588632	185.1461338	260.0980662	228.3425115	167.4524155	136.5819815	202.5350952	162.216428	246.382439	248.0812384	238.5131725	148.5394908	172.8123299	136.4249522	199.9783432	190.4755743	289.787017	220.1387389	217.1342867	167.4270836	253.681808	212.1189886
TRAPPC6B	60.0018893	35.45649045	48.13477037	41.85115067	63.93688173	79.88004007	54.33700345	45.08094602	61.47219699	62.87213049	32.31640042	22.87900197	52.73745368	35.31482999	34.53789758	26.95063747	32.9865907	28.93343319	36.9282334	28.88654761	56.48198305	48.16691894	51.56995747	38.29842588	40.69010462	38.68156152	19.8281244	28.98744997	25.86407532	29.0721236
TRAM2	22.43386868	28.98315673	81.1581026	50.16742174	68.32324514	75.1180022	72.62044265	22.25486966	24.42653909	15.96449979	47.37043552	26.79440648	63.61550099	42.84109283	48.51573245	24.69940185	38.11798771	37.69396093	58.19613631	51.38192052	53.99607716	36.11302685	58.38116566	22.64723114	15.18415649	23.8811347	59.8225772	34.92285692	64.36499577	50.20009517
TRAM2	90.6590793	72.00368497	89.28000501	70.45912316	58.95468115	67.30397333	132.5199574	92.07234693	86.09590981	59.91781074	127.5246429	103.9901525	114.8452987	85.41319249	118.5121959	135.9856357	96.5959911	102.117762	95.89105034	95.58776241	80.88565144	82.02931171	53.87453417	89.37743343	114.6560125	75.4498415	110.5356078	101.796475	105.2766553	99.96608367
TRAK1	5394.339783	3787.691166	2128.204359	1830.017691	2846.315931	3123.460011	1903.477865	1846.004049	1315.648295	1541.346493	2391.662506	1937.761849	2038.928572	1788.759366	1761.931625	1499.60903	1860.504291	1910.29311	2190.755406	1540.623248	1663.279995	1226.906611	2519.354291	2410.366297	1880.82552	1694.454993	3054.816626	2353.339077	2258.128834	1541.142343
TRAK1	111.8483098	83.60950545	72.71902148	57.47220217	40.44237543	51.13133323	62.32231892	63.20518065	97.73901865	77.62072559	61.9384043	59.35500849	58.30126799	59.84312581	61.74346112	49.35845569	54.00351135	59.36105597	62.2469175	52.24101936	89.01329564	72.26274015	60.42293975	43.20214923	62.21116763	66.27655547	39.59475716	40.28580602	48.67493374	46.35246306
TRAF3IP3	36.24742813	44.73608321	30.41337692	43.31036614	52.1459455	68.36925798	35.05588226	9.594728977	31.39334427	83.58194474	49.60096587	52.32223627	64.68500309	113.8682341	148.8062163	33.29903023	86.12454898	13.84346455	10.91055525	37.82768385	59.09230387	92.6532297	60.48647445	34.39681797	30.9546412	17.06523694	50.2620919	47.53010637	64.27528039	57.60884898
TRAF3	3791.642816	2861.718855	2299.240078	1971.013298	3436.8692	3982.135933	2739.94352	2173.61908	5074.167391	5328.715392	4086.368989	3524.269499	3058.617019	2466.233023	1881.054543	2028.015754	4341.060912	4132.18667	4594.523067	3434.298371	2108.880819	1876.20577	4418.604175	3451.486254	2319.480868	1910.899998	3692.815773	2951.900124	1947.137711	1878.862861
TRAF2	36.9046862	0	59.45070108	62.64182835	30.81811983	35.65179795	70.64534106	56.71831793	60.18399528	51.46563012	55.60552086	39.95325027	64.01298232	39.52628338	42.66251983	51.16219519	45.61316571	57.27053667	21.15726139	51.69952676	55.54727605	52.12267551	53.30705381	39.00597136	55.03569101	57.9914829	47.05281414	35.80423704	68.82905935	45.79680653
TRADD	33.41382554	25.02036655	68.82971424	42.14222016	42.92240934	48.8994192	68.40103901	34.13153086	66.94048181	111.902665	44.22969923	29.71781503	80.88745153	42.40386337	39.24485988	0.07336002	56.92323855	38.27952172	59.7542292	54.6764344	68.53667267	37.92661363	36.29130708	37.9807524	59.48078339	34.36795693	52.8242434	57.07302262	54.14323075	39.27363032
TPT1	2009.227794	1599.99907	1398.552141	1217.973985	1181.45018	1301.223353	1569.786043	1303.849758	2893.264896	3080.474782	3019.944133	2026.439743	1668.710759	1417.224319	1499.228475	1251.31929	3619.196388	2952.770335	2524.883676	2036.660409	1134.069949	1106.522411	3301.876485	2542.937215	2356.114977	2100.564429	2514.086997	1865.370736	2260.569961	1676.20161
TPST1	20.20587522	20.81148436	23.36485368	24.34636707	31.02954592	20.82692639	34.19231806	21.36525379	42.39235225	43.4570904	20.43932289	28.77839838	34.6844061	20.00902549	25.08362496	25.99695721	8.57880198	9.834728897	24.0313375	9.26394914	27.6504194	19.03548342	28.19929718	23.80673934	30.86742991	19.89356617	69.6436699	21.74900598	22.85137504	35.69080328
TPRG1L	118.6892625	81.9820575	225.3312987	177.3522167	79.52591593	100.5025297	271.9484285	226.1293521	92.63879147	98.51785489	295.282959	250.2739179	231.293464	215.7011032	277.769464	167.7431885	274.3062847	200.8446559	276.7404675	211.5322623	157.9519242	175.2695246	163.4401172	146.3940471	258.3855857	142.8252592	181.2919835	195.0543972	265.8990167	235.1642646
TPRG1	99.62168935	80.14700107	128.005785	112.3421851	63.88795669	84.36134137	123.934489	82.95137217	115.1428867	120.2102516	129.5986038	99.30358504	108.4366055	109.1446769	129.2099208	114.2444767	131.8184817	124.1617697	115.633402	108.3479835	115.6931191	105.2007938	128.3270899	107.1238292	160.2192156	119.9262578	93.75863977	93.96068372	147.4689294	112.5884586
TPR	5.151728512	29.54116782	25.21087246	32.62589183	24.73568814	29.2746511	31.98564618	24.11708073	22.33649754	48.77092246	16.07056806	16.88028913	25.80300922	19.29910534	16.84346067	27.73650669	19.39215775	18.18334491	20.84746514	14.4471788	20.70551452	20.64250953	32.64239398	14.70395019	34.8066968	25.39861115	28.06214726	24.09154449	17.94596969	32.21939695
TPMT	20.66261388	24.32462495	47.53812627	32.02054466	33.41638927	22.99011237	21.57656168	25.92043436	40.10513697	38.8793736	24.11753637	16.60103468	41.46284942	29.493115	43.06049794	60.65131382	22.12208249	24.77258635	20.58973549	20.81362186	22.80222501	13.66570339	13.51989449	15.36240067	45.30693615	30.79900259	10.53849512	25.82795116	33.50290567	35.09897119
TPD52L2	49.56880357	39.39902615	112.8566335	62.69501381	65.26193508	66.69299269	54.33700345	44.27623927	50.30230511	60.7097919	53.61802367	23.6747019	82.0475424	10.48518785	80.67309737	41.53736052	53.25507044	35.12018573	58.72200893	31.28161103	65.09452643	32.82161408	58.29741538	11.02760165	51.78606416	28.41746351	40.28580602	37.24343413	56.65092027	26.78438146
TPD52L2	44.52543655	9.620880846	38.50917011	20.53055246	15.00193363	12.88476049	44.03791485	22.74888627	38.78407297	25.07063995	24.68656114	16.26219036	33.27750706	18.61229457	33.30361524	22.39222921	15.53284105	17.40932779	27.78013244	9.451388886	40.00657596	28.84910934	35.62419277	8.00248374	28.36916187	21.37079125	11.11680932	14.37293784	24.57622554	28.70023889
TPD52L1	187.5848966	162.6364334	228.3764078	192.6396504	139.2779589	146.4984803	205.1741707	172.2911897	347.5449914	331.5377707	275.7515052	204.9762748	253.5154438	139.8172946	203.5713055	148.7814573	303.945083	276.443918	284.5986185	181.0225386	150.8315624	137.8684843	251.678258	154.1019609	276.0666685	174.1461878	249.4232519	205.2942187	369.0094797	203.6003687
TPCN2	746.7910003	555.1329266	658.9851879	631.8451339	574.8133832	776.372344	710.6072027	385.8588185	87.35124924	94.78469891	292.0954856	292.6808683	653.8115005	386.5348832	782.587274	579.5322397	242.1906315	208.9253946	334.9639387	367.7034145	799.1138688	635.6653571	237.3410763	203.4814153	587.3264469	549.3761185	371.7711101	349.5697014	824.4597263	876.3499434
TP63	32.10032212	12.2489004	43.32777229	56.55161031	27.14233448	32.48681338	27.49318257	22.52407012	41.81397597	40.74923782	30.05549092	16.98544771	45.36556149	23.42828934	31.06246661	158.50166	30.54473493	17.55605451	34.4394501	18.3899218	40.65656418	32.47070019	41.57912654	13.59064904	41.85202735	42.60338615	34.73691793	5.592810692	32.8343814	30.72607001
TP53I3	54.03694318	20.33145304	14.2401637	13.12423616	12.11593833	7.984684094	1.397140744	9.395964479	14.83732329	14.07163196	15.91399861	13.23479165	20.27432117	12.19343321	20.45002267	9.237860562	14.38729571	20.66827642	20.74333195	17.14943514	17.21870651	17.2083386	17.63087811	25.69256463	9.186703146	7.933543991	33.14545583	18.42406538	21.07877281	22.06564197
TP53I11	18.17738845	0	34.11798558	29.42316046	44.19504299	41.84722319	27.56168878	25.59623595	53.79885261	47.32169554	41.81689401	40.51993817	60.19901026	39.57065339	38.12153457	25.34863803	66.26125038	45.96315606	45.51271346	26.51100915	52.38027821	31.52801788	62.36219195	46.29946565	45.65578131	39.84885109	10.11683819	24.41657171	52.01610807	44.11826074
TP53BP2	78.05876356	9.451755888	32.9498396	21.7170716	45.65638754	32.84850926	34.40459082	33.85557626	52.25761128	32.0571625	39.61090066	23.38025788	51.47660592	23.58913063	33.65941133	28.91485202	22.28765485	18.52525857	23.64864802	26.78696211	60.51669524	24.28483619	36.87755905	20.53037059	44.50727571	33.87018172	699.176005	9.450678801	31.26436228	11.50382672
TP53	220.135881	161.7411852	211.8425005	171.3896437	206.6628915	246.032993	155.64804	110.0036063	171.9584974	142.0833908	259.3689667	215.9711887	171.5326076	153.8456126	175.0828586	169.0875109	238.8589926	233.4893329	221.1307393	179.478764	195.3122904	162.1262044	277.9498548	223.7793067	218.8305696	186.7837747	237.6724931	231.0475014	192.4308041	123.745
TOX2	52.8753484	46.92559314	45.47453064	43.24074155	37.00655578	42.54382267	54.97961101	27.15644077	45.25465758	30.93327223	31.76139679	23.24705701	57.81874413	47.89742516	30.71492352	44.37364231	31.68489581	31.06029764	38.29758488	39.47038496	42.94228965	42.04506664	39.85935784	40.37485526	46.63388948	27.41386281	33.77354897	28.90692521	69.32249393	42.19227416
TOR1AIP2	68.50168435	18.01839074	26.93311418	22.63863048	40.28220414	25.53654456	32.57229091	24.86003541	53.33549434	38.77092805	30.79510628	40.45801145	39.39224898	20.09129489	29.15143808	28.22159983	31.59470599	22.72379668	33.25884003	22.56045616	39.18830857	31.76009956	43.40430508	24.53305643	32.59823859	36.88232551	22.84121456	10.82984835	28.02592653	27.52815089
TOP2B	67.99025858	48.25833832	84.11714789	57.53118968	33.02615378	26.3845787	86.56097405	57.3358387	86.96347423	109.1422328	49.0926994	39.9707767	91.2339831	61.42473177	58.4275882	42.94954091	48.46424097	30.27416547	49.75614105	49.50882472	74.62742124	54.30153175	35.50289926	31.88430954	49.31463037	43.11323677	50.04687118	36.79688773	80.26921709	44.70430475
TOP2B	82.10560986	40.20515469	73.08938564	78.31026326	37.68568203	47.48816458	77.55096006	58.08844214	58.01837046	77.06863915	74.74555105	81.98046144	57.14949649	69.46032535	73.04640626	60.98510191	69.96172529	54.85560324	65.97748912	59.72298924	57.00675882	76.97455664	87.02809365	78.35705163	88.79853576	96.52948121	45.78637926	62.85030822	76.00484258	62.6285691
TOP2A	499.7733655	402.5001838	559.2092752	492.2961713	565.7913717	676.5262253	679.7099368	488.2765681	497.5711974	459.9537357	863.6685954	677.7435502	569.2718426	545.32313	478.7557458	604.6021097	844.0838475	794.0769567	668.0053184	601.3028019	472.3907072	417.2932389	639.3222092	636.6624158	640.9090637	582.6130121	938.5863688	729.6290056	763.181229	671.917537
TOP2A	317.6946509	266.2634474	402.746371	320.4375285	184.844068	246.5967959	398.2584426	389.8910362	370.0326555	331.1828579	490.1932208	404.3487657	432.8266687	289.5753202	399.2288987	280.3425667	468.6747729	378.8982092	428.6590804	401.049466	142.421592	417.9926741	379.1707331	326.1640251	453.3591714	524.1894979	543.9828287	415.1476029	597.2265906	506.8007245
TOP1	246.8890188	196.4877559	233.0402886	237.1065584	161.2889879	172.4957357	334.1462784	266.5345081	156.6150948	93.42748639	516.5272663	407.0139515	307.2234914	293.2229047	379.7811573	132.1810017	401.4712408	400.5235746	438.1299942	382.4460712	252.4976963	268.2577176	264.2422441	297.1546606	397.3990407	302.172362	418.4008033	350.8566335	360.4011445	309.1664284
TOM1L1	140.8314665	97.43420486	104.8188608	95.24064395	118.0200261	171.9470763	135.9742142	84.96506881	167.0094367	164.3114428	137.9084686	114.7957809	112.746967	102.7655637	100.4234488	95.2167214	133.989768	148.6732094	119.8898462	107.9783107	93.78093934	81.88735109	158.8093043	118.7449026	121.1445325	93.76555417	123.8339061	98.08940784	128.7705082	92.19991537
TOM1	0	7.23591512	21.33993838	19.32759418	33.79905303	48.19524799	20.01153248	16.23211239	20.36804645	44.03875291	16.71787755	18.07325481	21.58600958	14.84639002	15.47346229	27.27984056	14.73055548	19.43523348	21.64538573	12.45302816	25.10709124	26.61841355	10.62184597	24.0377746	22.86009175	15.71010766	25.43996822	21.09895154	15.01864372	11.47778032
TNS4	65.8989829	41.96932042	70.28506168	66.6249354	15.28616486	12.26096614	72.69087861	57.26250811	68.36670513	76.17807113	42.97480683	48.83097137	101.6988347	64.3864299	110.8680817	59.72697756	52.83238978	64.38745587	71.75167464	54.99273897	96.3266601	84.4849114	55.26940953	54.95029208	80.05862276	52.85943389	78.97136543	72.20142913	75.49983183	71.68258718
TNS4	1292.678767	1017.598542	1123.482773	980.6904643	1762.525386	2246.494277	1170.281945	881.9422	1390.406715	1555.851907	1577.77832	1286.373376	1098.441516	502.9627123	974.0780181	1052.449445	1571.445913	1448.974865	1680.885452	1227.095127	1038.433951	940.7618552	1689.687909	1382.597289	1224.77926	1107.179531	1453.912631	1315.128937	1100.561697	842.3087455
TNRC6B	85.92256775	61.39641066	77.51054743	79.25599734	81.12646388	87.06095554	96.9314635	66.20884027	65.77387057	42.19846475	81.10063464	82.60673921	97.16847185	79.2189543	96.11813265	47.6060682	63.51651834	75.59656996	89.70814203	92.94017599	84.9977242	73.93356878	66.71287464	73.25261641	120.9540093	83.30154105	85.9404175	70.5704367	120.2808287	91.57190772
TNRC18	358.2836281	321.3019749	165.1534074	146.8382709	212.1553104	218.5394466	170.5910778	149.5056381	169.8520247	158.412662	106.725444	103.3463483	162.6022189	133.5916277	158.9088081	141.9919874	86.37627281	126.3344021	134.088407	91.31830152	169.480243	155.8416557	105.8011523	110.2601328	176.4096563	130.3607533	122.6509241	95.95916188	139.1717039	115.7342849
TNRC18	20.44183999	0	36.0974515	36.51423206	16.42250731	14.34144551	34.33126023	36.00146094	31.6135216	38.1728344	9.112575271	9.401177155	35.15583745	29.40437498	15.92829442	20.52246569	16.33647275	7.939396528	17.68962608	0	26.68381114	19.88325948	20.79750511	7.076898739	25.6468279	12.54903381	13.03622681	7.626426936	34.2336519	29.45703152
TNNI1	41.33738046	1.817840118	27.6380632	18.86633124	42.13145442	24.24119571	53.73299095	31.043927	52.03086149	45.47154869	24.51012841	26.3877933	52.68383992	27.35688393	54.11218501	29.47513917	30.35089412	30.20955186	34.54878995	21.21583631	47.77293835	33.61356292	63.25889754	25.89472048	62.49024376	42.04255047	33.00343943	18.12539172	12.40966264	24.9249579
TNFSF12	0	23.26328989	39.76628085	29.65330843	22.06461358	14.49346261	37.89840756	29.13154236	51.56093076	58.73148213	31.36296261	23.71793376	32.10262618	29.55504814	30.48659045	28.81123099	19.72330246	37.88914786	19.04075425	7.30884845	39.33026919	32.42524089	39.89112519	23.5843679	35.74857874	29.37947112	30.27291798	32.55542894	24.61818918	23.71669433
TNFRSF14	76.79488364	36.34870056	105.9260853	73.81367483	89.04824434	88.49317804	88.42222025	77.47569971	93.1317258	119.3295422	87.40313894	62.72592523	103.7555695	66.42929909	82.67399193	57.15204085	107.3837706	92.89955453	104.6512552	60.70834958	89.71193329	74.76220408	111.0225491	66.35765794	98.31932523	81.97727115	91.32825607	75.17352487	100.8777077	63.37233852
TNFRSF10D	79.62038443	61.10677151	95.68740177	73.77789553	50.35086225	44.32143269	75.47165184	52.9321437	60.44032113	56.87476282	86.09333039	66.87151018	74.1616976	62.0274244	74.42649164	70.76949462	69.44885481	67.43506417	76.59777309	46.91460656	80.2906929	69.23371526	87.65766473	55.28529321	106.1119894	53.16131913	76.94067736	76.77962783	82.10693532	55.19810995
TNFRSF10B	435.2587767	355.0986102	326.3701243	271.1181731	167.1547515	205.0367161	214.5035588	187.3297502	129.4478409	128.9286167	459.2485556	390.9130043	166.7018228	139.5187215	244.4475088	235.5434363	395.0381489	345.9223874	386.509869	290.1567276	244.453793	209.3456559	462.971553	346.8546764	423.2699345	348.1810136	427.7021452	404.4055997	350.4615488	275.4045058
TNFAIP1	91.03885091	80.25738802	102.8790422	95.1874585	46.96163789	53.51526437	104.4217975	79.17195208	127.8507337	140.7097472	140.899646	116.1067579	98.81663283	104.333304	94.24103313	138.9163685	153.1907772	136.7250772	117.4388112	96.11884169	96.75094689	70.81761295	153.1893716	133.5788101	135.2928872	91.26191928	105.9076301	107.1652805	125.4510392	100.1932662
TNC	17.13833332	26.05233261	37.60211636	29.96758611	14.18127422	14.8027388	32.47483841	18.01230898	45.64571882	49.34601251	13.25932865	21.64046757	56.81949455	31.31875602	28.22435083	57.69949	30.27281935	23.87338037	37.44239104	27.07202673	40.49466527	34.1941659	14.46280713	14.6692949	26.22778927	20.99108671	47.57842122	7.674741793	38.54288409	38.35621823
TMUB2	76.95084318	36.91582617	45.3178753	54.02094968	49.9513077	34.44963966	47.67453326	46.42598345	48.99438602	36.07622039	31.18185617	0	59.19236568	48.30137712	49.51801373	48.46254644	41.06329113	25.70409914	26.64247731	17.58288956	61.76562968	48.79457628	48.01779038	36.75048966	39.54562415	48.35128104	34.76619966	15.69500802	39.13471619	41.04189148
TMTC4	43.91982742	26.37032804	63.40866591	34.1431278	36.50099697	33.32669335	39.84552774	30.14273263	58.88922111	61.52149043	49.0319411	41.83909415	50.66315574	54.58805282	55.23642732	90.5225971	56.12768356	56.06441608	44.59894469	36.10818451	53.1809999	42.65996348	29.91329	27.50907935	82.35160884	45.03725201	34.8921111	45.07044093	55.59604106	48.74583783
TMTC3	62.22684459	23.58432349	56.40946009	50.03494161	55.0133027	84.97872886	56.31306992	23.72148149	54.97532254	57.03907426	35.53074771	34.64274192	48.61011843	28.02058532	32.34168197	44.56804636	36.1391961	57.58822022	36.18758607	38.95362399	49.29383104	48.19722514	40.77050314	31.38469579	44.48580831	22.73531252	40.48784997	31.27581728	43.7376939	40.73512277
TMTC2	27.82865103	12.65601557	55.13591021	44.26963834	28.24955488	33.69246632	58.78701251	38.09910181	41.37362131	49.58919345	40.14720943	22.87082297	36.38248334	49.5391155	34.60025359	64.04604876	21.46652364	14.30518259	40.83843478	35.5224353	45.5685611	35.32426813	37.92010565	12.9639659	63.02827034	18.70615091	41.04566695	18.35818148	35.73710799	38.77151361
TMSB4X	137.3081987	72.24167519	99.49741433	97.31777771	79.34011724	99.75991734	107.1697649	81.44134091	95.41236862	95.98745867	172.3841252	145.2228321	144.5269863	117.8162406	142.8888136	88.19341646	133.3745926	165.2923667	139.1662018	112.9806089	82.68807278	85.16121817	121.5765285	127.8173684	163.9612509	122.4419681	138.4367055	135.5656317	149.9476785	143.3999029
TMPRSS2	98.18868446	74.88994923	143.5262676	127.0020304	61.09806415	73.14177979	220.2233449	168.8716684	123.7889548	113.7166634	280.0852072	236.362606	221.061555	214.040001	305.9397118	186.8085408	260.4655124	247.1456872	260.7651341	229.5251763	181.3826041	200.4093147	210.4687879	189.8099039	327.0879567	282.8731743	522.9482969	434.8381032	482.5037742	420.196444
TMPRSS12	69.68859723	53.16802573	96.41072395	76.04359589	29.72429557	41.71151443	78.35759656	38.11068032	38.50802974	45.07062877	55.96656532	36.7646084	74.62943145	72.76866418	73.66629843	46.20855981	28.7247851	39.07642283	51.73076672	33.12476854	59.33156334	57.9183374	32.53120826	49.09066036	60.54207771	40.49958149	50.17863897	37.68412419	48.31751925	44.2065291
TMPRSS11D	25.65939558	29.93714302	60.77937044	45.85843292	30.62824405	34.87598649	37.36290126	27.92544711	79.20797413	54.39366004	32.6540763	25.98935912	21.39096641	32.12758431	42.59557881	99.92093271	25.40256899	27.72596648	30.89111156	21.02969823	40.828831	43.74540394	28.46209978	31.15510451	35.82773976	35.16225053	38.29611238	13.92785553	41.63372358	39.53698837
TMF1	12.83526777	3.37541009	2.402048529	0	2.051357311	2.309961129	2.158428069	0	0	13.14491543	3.634981622	0	0	4.094982118	0	4.523562254	4.089502654	5.459849495	5.21837461	4.269460893	4.962241405	3.458894403	4.690015732	0.885153831	2.23797588	7.011787738	11.5984938	0	2.51203059	10.78320965
TMEM92	143.6225347	9.01425899	109.9149944	65.21793837	88.53919088	52.66315314	135.0045136	90.58836733	125.7639783	115.8001325	76.13831804	62.35319648	133.4548202	67.07173985	116.6745274	79.44706803	84.21710156	33.87368163	87.54477495	40.29433885	147.006601	87.56418078	160.6171552	49.40688987	104.3369043	85.91385462	77.66247204	55.2224172	114.6736176	24.58490767
TMEM8A	106.5791053	104.7622779	98.51493394	86.1314261	77.34700403	92.4700854	109.8087013	87.40813536	90.20040966	42.02429462	64.29395652	69.97719361	141.3646987	98.99688599	92.17319756	58.0708751	69.80826798	75.39599857	64.54175273	75.10216011	82.40973427	102.122322	76.2734024	75.9716126	56.37337803	44.30467717	112.4096386	64.83268143	108.2010872	65.66442173
TMEM87B	76.59537695	67.38870034	114.4831414	84.89462253	75.92817768	75.28458034	117.1350063	78.62679702	155.22502	150.5750062	119.4309375	106.7932129	121.0626463	75.36893161	114.5296638	137.207997	129.0575963	113.718596	106.3902795	89.09375619	98.83330181	64.98047942	107.0877299	79.83278934	147.2569345	103.5815203	96.73219959	32.32117509	135.6380757	89.22194362
TMEM87B	40.27807084	355.9361332	22.22571795	25.67697044	27.39453145	18.34339783	18.57000743	11.4993946	51.43605406	27.40386244	7.722145143	19.63894924	31.68943047	20.44902809	37.12383829	25.18816298	16.3485878	9.957225521	22.9483523	19.6434251	32.53689531	12.00923032	39.218235	12.60730522	37.62697576	21.00718726	6.844604709	13.61746918	22.00052597	21.52011459
TMEM65	73.36985005	36.40743857	101.6374036	12.34579451	89.6225312	70.91219552	13.78711609	99.00208783	26.64145734	54.94246025	187.3552019	121.1029589	136.6624021	99.27050105	137.5784652	131.8352926	120.3966812	116.6638994	143.4200427	96.19303659	140.1542098	79.45009463	100.8151227	71.2801529	9.124984387	60.13017208	135.8218469	86.00190913	169.12217	136.3181761
TMEM63A	29.19481611	0	34.52316204	21.20939226	39.40679527	31.6480983	33.54006174	25.09932471	39.51361577	40.9858463	10.85119715	15.84155604	28.49756292	16.98909173	36.65525116	15.96497443	25.6852535	5.056014473	16.22134807	1.986340647	29.97283132	17.17244968	29.86130706	10.64061759	41.30058365	15.32369456	20.22928412	8.156426274	29.65672059	21.9180457
TMEM50B	64.89233494	36.1876774	57.67624092	58.23517169	49.79696082	47.92732512	70.25746083	35.74190924	72.43834269	51.77453564	50.81145798	54.60067219	69.91881545	47.58775947	53.42168381	57.55276996	60.46756393	37.86895611	45.71707485	50.18438881	62.49935872	58.58826392	77.47767368	59.75726942	37.43376921	64.92545133	52.4860394	44.3003314	70.56114496	40.98256357
TMEM48	243.4386671	141.0279351	81.70639629	89.23552263	45.55911988	44.78156111	79.35141905	77.65420181	93.01670779	106.0958986	68.12873944	52.95552461	90.75977862	71.83042336	102.3931654	74.81346575	57.01342838	38.62816595	55.23875364	34.03463231	164.8417994	122.5893746	67.76841698	32.50810473	101.4951579	90.71718414	0	29.26269825	97.00258215	67.5759381
TMEM45B	657.9821683	244.6407709	417.5764097	373.5620616	1126.327378	1609.836723	518.42509	521.3602434	828.7211931	896.9860251	439.7837022	433.7534418	520.355756	475.4801133	353.28902	311.4407964	442.9666354	435.0339695	456.1593548	426.0114939	442.4154833	377.4166606	614.4830311	435.1289165	350.267376	340.6808426	252.7408721	254.9413942	308.5369737	298.4888514
TMEM44	59.99277478	4.963361792	44.71929718	40.93345983	32.5636956	34.47526706	63.37692861	34.52616522	69.06667188	42.12945394	27.89039258	17.1887543	62.56448639	27.29587516	53.68302889	33.47967928	27.55231742	11.26161264	44.89312096	17.73258102	58.36016989	32.22665553	59.54211783	19.93112289	24.74251391	35.8210312	31.46175627	24.92460975	23.21891869	13.81906229
TMEM33	763.5910837	702.0042809	174.70068	110.1219341	204.628425	306.9510828	223.2501616	98.29869308	37.808063	29.30987517	6.454400025	269.2153152	179.932405	193.7416461	148.8759083	132.5973198	215.1579151	191.0018503	53.76266564	237.1190894	144.8708115	172.1830775	176.3347725	160.6821338	114.6667462	60.11943838	244.0851923	210.6073888	214.8495195	214.8871421
TMEM26	23.74028303	17.14542239	62.0036029	48.85422452	25.98036463	57.14503687	70.53148567	79.14397067	42.38577979	57.19681325	42.7574791	32.84336175	47.76801263	41.09772121	74.85381376	63.33262256	39.71448216	37.13801472	44.56770474	19.99096963	63.42928052	67.12823193	64.37219869	26.6051539	62.76663647	49.84997352	41.25356725	35.08390645	49.50841855	27.19244173
TMEM219	126.7383952	98.20792623	220.8385783	66.67715384	245.2676655	256.418499	157.5720032	10.78442134	149.6745795	141.9125069	291.712241	65.51730134	417.6946467	220.5845774	251.4231297	87.30851121	265.9253618	229.8871245	277.7817994	214.6302248	195.3928411	181.2797225	285.6953118	148.3838383	10.48682223	3.852055606	240.240501	6.777256726	234.9081416	212.5284959
TMEM209	148.7317288	0	93.59382888	83.46731834	82.71070348	81.19227972	122.1321002	102.1938983	134.3180321	119.9900742	138.8245167	110.895566	133.6249052	101.9327016	137.9049172	83.50571116	164.9921826	126.0584482	134.6259946	86.45528143	109.8408325	75.2351403	143.4035845	83.69974197	168.5297807	132.3263616	96.25051511	62.83859553	133.1766909	100.6563133
TMEM199	19.09795484	23.43444029	75.86760039	47.26833097	37.03451295	33.47696314	52.49698453	36.77046728	81.46889958	116.4738094	60.59704817	26.17280242	50.9515608	55.20183796	52.85406066	89.33508177	32.25699542	49.52094261	42.05939646	40.70696662	66.68400685	50.93435348	58.02306101	48.69068057	68.53465703	45.70810809	59.58978743	43.5580395	52.23894949	46.54347
TMEM19	142.5014489	95.35812005	128.8383791	108.6385435	66.38429895	78.29929512	130.9443146	97.39074457	154.8273864	189.9374555	145.1013156	132.8865621	106.5878551	93.75198113	114.7121468	107.9080049	188.9638295	141.3247581	156.2115038	111.3196845	94.93416998	93.03365226	193.995974	131.3117767	166.2998551	145.3812209	134.5964064	103.1873573	180.7272883	125.7071621
TMEM176A	59.98669844	36.13096484	62.92032673	49.96435001	35.15497575	50.23553892	59.4604961	36.38934117	43.29935142	52.23460768	35.89529746	29.48179244	67.89166065	34.69919611	56.22587059	21.14419186	37.7397289	14.96747202	32.13940821	26.14784464	42.68309189	42.40156325	22.00033242	16.60565915	38.63057645	34.23646914	43.41309493	26.80010464	35.45927972	39.22732561
TMEM173	16.26840315	20.39626739	45.89421222	25.86553705	38.78358337	74.62059756	15.18522171	40.8161932	65.69171484	86.30951469	36.98777828	40.59588604	52.78921869	72.91748859	59.40327647	9.257117567	5.541962616	22.31726942	47.50035577	42.60349239	38.7672119	29.31008259	32.5340962	23.05731872	32.3231876	17.77097753	24.19549463	36.44697104	37.33606756	71.20796389
TMEM173	27.72434042	24.10182561	17.22918625	19.98129177	25.1055382	23.9173585	34.06977878	24.57057255	36.75318353	41.96842873	18.18191868	29.65588831	33.71011465	11.59998433	20.38399865	10.14110581	19.70849518	12.94964303	12.29552671	22.926224	33.42295288	20.9096826	28.77110944	14.58265667	34.84158132	24.63651865	0	8.143249495	21.83411841	9.968536136
TMEM169	14132.59292	37805.48826	10036.78378	8726.12012	3356.623387	4594.004797	13008.94053	11421.18174	5529.983764	5232.737792	14207.95604	11212.20071	10860.59233	9880.070584	10419.51993	8221.07234	10595.7533	9999.441088	10658.98768	9387.154327	8386.061964	7691.127251	8941.585748	8133.304567	11895.48448	10192.94433	13716.10908	9438.608871	10909.71412	10409.41053
TMEM141	121.3679182	66.26761454	176.9750835	153.6779204	260.4891794	303.5111861	193.7201253	140.7783329	211.3538089	206.5033351	172.1247341	121.3343078	150.6537451	123.7766119	123.4098942	150.9630009	178.8289166	167.6319175	226.7331051	190.8422986	132.8902923	147.2937124	192.3310762	146.352172	150.4689934	126.1464354	169.8969977	131.9830119	132.3808286	125.2614793
TMEM140	109.1737049	89.95523591	82.2817662	87.73956085	71.67694059	134.2771202	201.2075647	137.277762	185.0836954	160.6998773	101.3868934	81.46051067	135.7602119	100.7772326	105.3706652	86.40343196	70.94035216	68.68156827	86.13767519	53.44375773	122.4410337	100.0702733	98.63905932	53.64783082	100.110511	90.79902858	55.89296885	63.89713012	70.49024087	78.61816473
TMEM134	95.52420683	26.86960112	45.65632819	41.772823	118.5314093	116.0240007	82.711118	50.09347791	44.02232176	42.90829018	65.96013581	45.79889895	57.23916089	39.93393284	70.40361152	39.19625887	50.17111699	57.17092403	45.84724134	41.48275891	83.07328053	62.42199816	83.43693936	40.92067606	80.65165953	54.82638391	41.81138423	32.37973855	51.18841135	32.90962656
TMEM125	2265.681994	1683.756433	1616.61734	1467.795735	977.8817972	872.5100605	1113.326268	893.9240327	410.9560634	408.8364458	1034.465995	890.3940646	969.9265569	858.7390108	1490.128164	1099.532823	873.6634167	897.8773646	1300.861779	870.3113798	1680.111101	1463.730419	924.8442445	779.0176778	1528.553626	1072.961846	1331.976181	227.8250469	1301.084249	1016.666242
TMEM110	0	21.2965793	21.37958572	26.00285223	24.86149541	28.48660838	31.57653867	23.59025832	28.60004974	66.86818477	28.29350047	21.1158431	20.39356557	15.73194146	23.76406159	19.73934747	23.62031042	23.1841686	25.89401999	21.7651389	31.83267493	38.08292982	25.82829785	30.75079281	32.05618688	23.87442614	13.89271745	15.50760494	15.04034905	21.67928704
TMEFF2	598.8562855	418.7017471	422.9404046	388.4897681	183.7805307	226.2329101	360.9408906	318.3666929	447.9097069	410.2363793	710.456048	571.9645335	413.4739495	337.3008115	472.5834171	437.4311293	760.7269145	676.3550095	603.1732944	551.4034777	417.4623156	395.7878002	966.6428546	745.4973498	854.3781514	684.2732006	805.5492146	726.4782913	889.4932464	614.4895658
TMC5	40.65682973	15.48556726	65.29433202	65.03614082	37.53541224	41.94565573	60.96377323	43.88932391	74.31149314	70.36801851	28.11005717	30.0181012	28.42638603	49.48642612	29.9418923	37.70154845	41.03906103	24.49394019	38.1596084	26.66330395	59.19757803	40.51699616	39.70485301	31.81355499	41.62259457	41.37035268	30.05916134	46.59309096	50.4880526	27.94344627
TMC4	765.2863842	581.7493466	1032.477625	876.1462338	2457.442187	2577.44193	1467.949149	1285.865431	2698.240358	2637.602864	990.7948042	786.0089832	1000.130516	837.662332	790.6953903	685.28346	1225.745634	996.8882892	1432.217992	1189.746456	905.38495	812.3592731	1572.825944	1224.943161	1132.146111	904.8909308	488.8892511	410.4903435	536.3416833	427.3013232
TMC4	75.86317728	61.93517999	63.99080488	52.72322459	92.83294616	77.81878127	86.3158955	47.55778324	93.41105525	62.89842032	85.38409418	65.93793567	70.05562298	61.82221311	63.65632365	52.53311057	82.88040764	65.13993513	91.73483429	58.53717251	66.61781173	61.99133111	88.4821718	52.28616677	91.98912727	66.09274091	76.27305388	63.47840136	75.3290832	48.53746663
TM9SF3	286.5371751	239.1437034	286.1851288	227.7575225	317.9347558	369.5320419	405.3001092	274.7938484	429.9504662	364.1174435	364.582464	330.2738927	386.7105145	323.6394705	322.6098595	206.2911282	382.0454301	316.7170387	412.3388058	392.0276266	279.7597179	252.552726	320.5253209	291.0148986	325.2202934	275.3179931	312.1901072	294.5830021	296.837799	238.5387204
TM4SF1	0	2.014308632	20.2897674	28.901943	28.80229142	21.66505903	37.42851285	24.40654359	51.60693796	64.1603322	41.22917438	30.52403082	25.12266908	29.25555058	37.58967442	29.72181224	27.69231356	32.07123131	30.84555329	17.28610996	40.11424272	31.1571657	40.87735695	19.22502138	38.14756008	33.32544658	47.18458194	29.26269825	45.29903088	33.90662487
TLX1	405.2436539	232.7736675	147.8207513	137.2938994	217.4689199	258.803595	187.2863308	159.0579125	470.124614	447.2393162	386.9087992	333.0348896	261.0222947	184.6411723	210.8495365	163.1737762	382.6767589	323.9927996	407.198531	329.081715	249.1855477	193.6310939	518.7333564	365.1237894	225.0426968	210.801764	189.7339066	219.2557482	188.9232222	150.5742391
TLK1	179.5479165	128.1855782	131.0915083	112.9001489	63.67420083	72.1539598	133.4394844	104.729593	112.9542583	144.1471426	212.0265735	155.6907847	123.2395499	114.6465581	119.008293	113.9574556	207.6183153	227.4129619	183.7677498	141.3738255	124.3997712	112.3434865	208.0790169	177.7772989	174.3219521	129.7972342	175.1193945	155.2502757	145.7455259	134.4833519
TLE3	25.12163898	12.10104266	34.87225203	40.03801018	29.97183301	27.74516095	42.09658392	32.4835223	30.67366015	35.51756148	23.6338069	15.65343902	46.67632552	26.70057754	19.20015132	12.54364648	21.67786397	22.22842572	28.07170537	25.92525994	44.49189348	36.97994366	20.66610381	16.44682241	34.09290594	28.17595532	19.64657767	27.11927551	32.10074113	21.79360179
TLE1	13.594811	23.95396786	44.25803424	43.20496224	42.43024666	47.11307255	36.99624831	39.48176941	69.43144328	80.07553855	19.3071155	32.25564213	23.88677944	31.93254115	41.24116944	28.74612397	24.80758539	43.47957068	19.45728702	24.8474814	28.4008966	25.11586408	39.15614428	27.33291496	52.87955957	23.20088664	354.5475957	17.86185614	27.74665124	29.64225036
TK2	98.2524861	69.04754274	99.30207866	80.30810234	75.0725718	66.11055166	107.9069303	73.67312259	89.50701537	73.80870012	108.6638672	54.9839168	107.432734	89.60615838	74.46592265	88.89583865	85.59014063	60.32218332	94.92651664	68.00938804	108.3199398	74.05160345	78.17511137	92.40977119	78.55053829	68.25021406	63.45058371	72.04770004	101.941269	110.5785447
TK1	3865.400539	2826.759612	3032.311637	2516.388553	6357.998517	7924.134689	4200.221903	3773.94828	9197.346157	8846.360484	4284.367408	3397.105901	3364.7821	2584.257248	2189.265664	2036.062432	4744.905356	4261.928093	5713.622962	4720.800183	3446.290214	2834.780493	5735.264001	3900.054203	4162.25409	3204.667414	1743.945252	1414.266631	1731.118997	1487.263917
TIMP2	78.44866242	39.61473643	64.98875741	31.11155689	32.9370403	52.30087482	63.13185006	19.44611502	32.97730658	0.023003602	18.9974819	56.98660355	69.17839092	61.39052989	42.26087372	48.28281439	33.08485722	42.35690932	21.11690978	44.34512004	49.2826656	55.05280648	0	38.13814517	22.67627718	0	37.18047841	20.30102436	42.44405602	22.35649344
TIMP1	16.71298912	10.11407758	53.16031232	33.67026076	27.58498967	16.87972352	54.14788772	32.51922272	44.35423088	34.79459113	25.63766208	25.60728294	36.76055279	27.0148651	37.57775342	38.96700881	28.66690208	29.64552895	39.76716456	35.89601313	50.19105406	18.30255191	42.64910858	24.7539839	24.06226584	23.57924947	40.73820877	31.83802652	39.63827992	28.09393658
TIAM2	296.5489676	280.2005592	162.993111	122.9531668	240.0565656	305.3132587	214.8856497	184.1553075	71.61021301	62.5665112	93.70447481	73.39367907	108.477278	126.2215843	102.5967395	141.4665462	79.34819731	79.76953185	53.42553442	71.7607863	79.71248251	69.0981349	92.18595578	105.9787607	81.76796405	113.7704824	79.01089577	84.50561266	144.6530242	112.5783294
TIAM1	20.40031829	27.21088921	69.54916839	54.33522736	40.81746745	34.1904534	43.28917091	36.29188868	47.94279279	37.63060664	40.5292856	35.8847816	63.23003653	12.65192331	43.33834902	42.66893883	45.3224045	33.6784947	45.89800627	37.71053401	67.73595098	43.57792231	39.98642723	17.78682691	67.5820414	31.15187289	36.90669422	37.4323013	65.88147507	39.41688552
TIAM1	2954.862147	1676.352406	833.9953106	839.9752897	1297.718223	1483.766779	1270.995724	1032.203336	1886.722573	2227.07401	1652.380154	1603.046758	1422.870403	1075.738861	1090.627833	776.6762904	2404.251994	1823.307047	1526.233343	1263.023682	1452.581726	1123.747498	2098.340185	1538.774235	1349.524948	1197.499568	1135.551399	1225.106646	1252.409315	1093.005347
THUMPD1	190.8002962	127.6225035	174.2684273	150.6289433	94.28438921	103.7676941	194.6328982	147.0432741	121.7021995	67.01606507	231.6000907	224.9225208	166.615856	170.4390718	220.3524101	166.037568	223.6007593	261.0443426	268.5100403	190.5116757	162.3989602	140.312121	187.0533645	181.6095963	294.4172657	226.137534	285.5525162	226.1340269	244.826032	215.6757692
THSD7A	34.55314038	28.98011856	78.54234524	65.70531054	35.41183224	52.23447654	71.88617186	55.24398709	73.17774418	66.6545799	48.89874024	46.22771227	19.21221407	54.0972096	34.81666565	42.59649581	50.94109577	27.58597034	60.6927296	41.67019865	53.68822997	38.91076758	47.2813655	32.20631493	46.12001372	47.99036047	38.87442657	37.2361137	50.88453669	30.81433837
THSD7A	68.5330788	33.13127546	30.75473084	17.44773011	33.36862911	38.42188749	48.46573175	28.40402571	33.39465764	27.15739527	29.45491858	14.77594908	41.67175821	21.16172136	50.89076311	26.20419927	16.6056961	15.52341824	27.77492578	12.70294782	58.26127597	26.20130454	45.37388065	22.82050758	48.75111126	24.49161373	11.69805168	19.6538981	24.4503346	16.8925375
THRB	52.41962247	37.24698701	75.47692905	59.55900601	42.39762997	37.57443579	65.9280613	54.20095591	47.56159024	43.21062324	70.55439738	55.53074142	62.97583335	59.44009823	62.79984541	168.1585896	75.30850098	45.68181766	72.33872552	56.59508847	52.44567579	57.31779613	55.2419741	51.64071202	65.40041743	67.42371937	46.33541173	70.50748097	61.75167363	45.58409426
THRA	131.6845407	100.3397109	95.59456898	87.20093724	135.8066103	167.3370555	139.9051199	85.14646554	151.4688605	108.1103569	103.498244	76.55778394	106.9058402	85.04806428	92.03839852	84.23014136	109.2010282	81.66755646	101.9789371	87.83764956	115.601403	87.90233416	117.5160839	90.47340693	116.8980135	68.52258162	77.82059339	59.58393109	67.24167596	80.65123096
THRA	137.4145348	56.70142081	88.52767258	76.29115001	92.48639375	67.67032874	115.4281403	98.26685217	109.2276747	118.5999994	76.36031949	69.15111454	145.7490103	71.48563141	118.7249399	65.79843625	95.40198555	27.00444791	99.56695203	50.80658463	72.58813303	84.44264223	143.8555472	62.6177747	101.9446315	95.65871002	81.00058941	9.598551544	109.5815464	40.81326197
THRA	53.61666259	21.25404487	34.72139874	24.57554803	35.05304857	23.62322578	46.45010536	23.33649588	41.24217215	41.68252682	27.07599779	36.32644764	53.12476689	29.05773429	61.74254412	24.05658467	29.28611578	9.81722938	21.69354733	8.684708256	42.03788885	22.67621502	58.90965881	24.83340227	35.97935323	24.53320681	352.4422392	5.569385307	23.2261538	17.3874191
THOC7	563.5456274	458.0977351	265.2107196	220.3889195	433.9733175	480.8382702	290.2444111	247.6827568	170.9660563	131.2552668	202.401058	188.2023127	221.9110558	243.9389167	229.9176398	241.2288379	192.3452748	208.9805854	224.2625451	210.4583887	222.9985988	246.3766416	192.8061424	170.0361738	245.9868236	204.0167256	193.6356973	180.1090015	220.1456209	233.886544
THOC5	38.29718211	20.52184521	68.38779146	51.68852574	25.38103281	37.77537795	60.85184759	35.93295473	38.80050411	15.92835127	42.79136353	18.74977502	50.46811258	48.86432161	52.40839853	42.10865168	36.93475109	36.00593054	42.88074702	30.79739169	41.62077985	45.28384233	41.16181911	25.73443977	52.85004191	32.90280725	40.59619238	27.23933061	35.04832541	30.3541853
THOC3	4219.169442	3259.411636	2831.724146	2679.227909	3656.903191	3927.763897	2977.785504	2559.337027	3089.212864	3219.600567	2431.840095	2094.023995	2492.834692	2232.111895	2564.208728	2267.694862	2467.780627	2345.488614	2965.481627	2200.394235	2851.920244	2319.456269	2595.897716	2257.725634	3364.666589	2508.49591	2233.723204	1766.086633	2498.53566	2037.512931
THOC2	129.6256722	66.98766152	107.4868366	86.75901447	11.02211407	69.16836707	102.0279396	79.6051815	43.85801032	58.68547492	69.68976016	58.73340443	91.75995258	82.50233499	111.720892	61.95895618	75.94386808	53.50006369	69.5687826	62.1948509	77.01762335	70.23381985	60.92544144	57.72560312	98.63731101	65.56544803	77.46335626	61.80055815	73.10356301	74.92246996
THEM5	28.14765918	29.2484905	24.16553653	22.64926757	36.33849592	43.93410941	26.97600892	17.2818977	42.41535585	56.94705986	19.85627698	12.73937789	22.46878789	16.30043221	24.03549367	18.89662424	14.94862639	16.69050145	19.79832323	18.3677935	23.49368488	22.83572134	27.65780829	12.75170226	28.56505185	27.45948103	13.58965153	33.61542762	26.25187728	23.31442216
THBS1	21.77154699	27.0437897	55.12237209	31.64534545	32.67028231	31.29280927	68.52647292	43.40399118	29.58263217	70.30229393	36.11963577	9.657063036	60.48741533	22.14618095	24.61412083	0	46.55813966	27.56174024	35.93636474	21.00236327	41.29299437	29.85639171	17.52691224	28.64404005	48.36603987	34.74497805	37.13362764	28.57164939	49.42159721	30.61175526
THAP11	47.94338107	0	83.01089043	80.03347199	39.7719858	42.73253356	81.52239051	85.6346929	77.76531966	74.12746432	71.68309948	67.20684921	68.63208518	57.03949584	62.08000022	74.13396856	60.43256489	63.76824217	77.73672988	69.48417438	95.36324197	53.99687469	89.78030116	83.24922322	81.11991708	96.09476647	89.44104848	100.0644606	70.04600504	67.09986779
TGS1	35.71372242	30.53262491	32.96627874	22.79528581	52.12381274	58.56269834	36.97984541	30.85191664	57.70946495	66.49355469	43.32066172	39.07108661	32.53338502	49.68609116	39.21734988	41.90416062	39.03738544	38.61201255	30.03461605	31.15014288	48.18845229	41.6877725	43.78118134	39.09116561	37.66856884	35.97666981	28.19684323	31.17918757	43.90554848	27.18954768
TGOLN2	136.0129243	113.3167601	200.1368654	149.191002	115.5784333	120.5635461	225.9643583	168.4751043	185.2118584	177.6666769	200.9451959	165.0101718	204.8785184	152.7234211	234.6502781	159.0646981	204.4980167	196.4442002	202.4661662	143.2950829	170.6893009	117.7866395	223.226266	148.3592908	228.7833903	137.5187876	156.3673737	162.0729191	181.1657361	171.3708426
TGFBI	91.4510297	75.52087647	150.1493072	116.8716518	87.81521668	122.7610961	167.1165586	126.5406196	183.0889545	207.2657402	190.7027501	130.5508732	163.0431458	166.3311484	146.0368755	175.5652007	200.2012121	201.3831025	139.534573	138.4411745	109.9604622	99.2448281	145.7124931	142.1892054	165.0051029	143.0412749	146.8742364	119.198608	168.074526	169.5548297
TFPI	866.6864174	625.7643701	408.4904001	377.3478989	488.2067317	619.9077152	480.9107032	407.0494297	559.8288031	645.6552421	580.0477231	532.6223714	669.9760496	460.2889314	488.1724214	390.2679722	805.322416	623.1201309	598.9181518	495.7117447	542.3166798	457.7153288	822.3050213	525.6514184	686.4507994	565.4806896	299.5770014	413.5078259	793.3762418	655.9264943
TFEC	1584.310958	1337.39257	1442.42724	1238.101295	4347.402176	4612.348777	2021.995539	1483.313838	2760.409236	2804.901488	1983.966192	1532.317097	1852.62907	1445.667344	1410.825065	1072.852701	2273.144262	1782.075491	2428.029393	1902.680041	1690.365762	1503.925213	2420.820642	1333.968699	1515.005017	1269.89299	1508.916899	1022.548805	1001.764807	870.4793743
TFE3	66228.11829	62470.76025	36633.76202	34778.03931	735.1867738	865.3279802	29854.89076	28532.77879	20290.5276	21164.77621	20422.25916	18170.197	31388.59349	26692.62976	35764.78615	33898.15602	17548.17435	16613.24916	24889.09302	21489.75086	52169.72987	52173.31876	28187.29778	23189.85354	43029.66823	37171.03111	29017.01867	25556.8726	38068.80633	28374.62271
TFDP2	692.3479547	574.170118	757.1249226	637.3348398	1172.225478	967.9168136	789.457851	664.0606097	906.7066901	1045.586008	686.7439564	580.6202531	758.4526214	646.5394408	593.9493177	462.6935693	746.6128805	711.9301827	815.9876966	596.58687	537.4022903	490.325597	817.9861059	705.8358159	712.5471009	513.0143773	582.1178915	191.1233248	526.9722143	399.1220123
TESK1	0	20.30107131	34.58408357	25.85683398	50.58150889	61.39394419	40.24498649	32.07152016	36.38183967	55.82645582	14.8133388	21.67785729	49.05936478	27.07402512	43.31817501	33.08353517	30.35224024	27.56981694	37.47232933	29.32520868	54.63489994	48.13900534	46.66767809	23.21037958	33.78162872	31.43631586	29.34175892	15.25138979	35.67633306	30.73041108
TERF2IP	631.4852497	280.4831093	234.1291399	258.9657802	280.7569624	425.3549376	296.9281085	272.1221062	260.9890096	367.2886544	348.3553265	372.6399482	246.3164097	263.3794515	275.1028273	242.3695862	396.0490826	436.0099041	281.2923896	156.6020032	276.0974529	286.0131629	315.3660148	79.69705613	322.9621919	334.969174	263.9323498	148.1597044	293.7180191	285.0445678
TERF1	286.2799432	166.1252687	356.3667206	225.9927324	277.3059993	359.4936707	593.2946591	423.9926559	430.7194438	442.1062268	575.4254192	496.9560859	526.4039429	484.3457958	519.4833951	214.3478924	553.8328101	567.9266523	508.3613243	442.1091838	260.0535104	278.3967364	352.6984245	368.6730686	567.9923747	385.5423303	446.5420112	348.7864151	456.5673478	402.4993622
TERF1	206.2240873	155.8177607	165.0112572	130.579961	126.2394339	134.7145334	256.7554878	181.9814414	241.4786688	200.6801376	410.8090078	357.4725755	278.7314747	229.6092524	192.7974695	179.2634627	506.5396906	389.7519485	334.251928	327.6863302	178.2459125	165.6201902	272.6605913	228.9126213	257.1123008	220.7197003	271.1254071	259.8753659	249.0267375	193.3757096
TEP1	32.15399651	19.22150721	14.23146063	7.87241428	31.82516037	17.81337649	21.43086538	13.320116	35.34996381	28.11040164	8.307527911	10.35928867	24.35451329	10.31787594	16.9452477	12.37675243	4.127193923	15.24611819	15.37266255	13.7091348	20.55478106	11.98610191	14.04405573	11.43624526	16.43329051	15.93417359	406.7964531	3.059940929	11.64852894	14.12438398
TELO2	65.57693657	160.5471832	17.83936846	23.29522909	33.61907875	25.6833197	32.47290866	28.23420749	38.31414224	29.10612898	16.83121513	0	38.51224379	19.21960908	32.61311404	30.78003054	20.88634733	24.52355476	16.33068792	25.13775268	40.00817102	27.7540985	39.67597361	21.30867062	26.8275346	30.42063976	138.7822299	11.59117336	26.95223604	4.895276201
TEF	33.99918018	28.95074955	90.9867746	61.54040594	48.37231006	57.62030875	120.7716248	39.37177352	39.94411175	54.01245749	13.82134285	76.54142593	93.57450109	74.17463885	99.70635465	45.0861515	88.97427812	74.59505911	13.25875874	70.91991077	70.95239579	63.6334486	68.12940957	59.61576032	82.54079025	38.10730871	99.08352262	60.87086318	90.00333563	87.70835837
TDRD6	260.5587714	179.9408535	126.7554433	120.166249	135.0342935	152.827867	116.6554629	79.6051815	94.09130462	107.0719086	179.0862321	127.2091672	151.8230797	76.10196114	150.2440727	93.754106	158.2925596	90.71749929	131.5605738	79.08395306	152.7623863	77.14443087	160.0453429	55.3199485	143.0037069	90.08121258	184.124991	129.4969929	188.0159393	126.9790946
TCTA	463.4783393	384.6721852	162.7977753	151.0476579	251.2382685	296.6453712	146.5280302	130.761953	168.9976052	164.0616894	247.4568363	202.286552	149.1839885	128.6563885	131.5601925	112.3554562	209.9861346	220.1520082	234.7162159	154.8564706	136.6961129	119.6169744	283.4470499	229.4584421	184.661186	155.9955058	221.7769053	216.563293	207.9356473	151.3512901
TCF7L2	71.53985725	63.6112387	44.19614571	47.06429222	34.34596516	47.26101258	62.02996143	42.05605912	48.76763623	51.10743118	57.66195533	46.05011111	37.34937979	37.74963425	52.3011095	4.930710367	34.74058081	51.83357116	44.80981441	26.26239115	62.50095378	51.46869963	49.5368472	43.09673939	61.93074979	57.59031096	49.86825262	45.42474988	52.57031758	38.7512553
TCF4	137.5279599	23.50634372	65.96543576	60.85866512	91.90744736	73.0014115	77.50561087	54.91689405	80.70320826	87.82446619	51.54873648	49.92462062	82.08544178	48.95953226	63.8461427	50.19292592	63.90419996	35.63305621	48.91786885	40.13683739	81.85624736	57.46055428	109.322996	33.47267694	74.63005537	55.27854091	50.61932903	45.20660098	59.36987504	40.42690704
TCF3	389.587949	294.4556664	465.2837624	383.5657621	940.4622907	983.4126572	523.8052397	415.3184188	697.7255384	624.8797033	373.5057538	254.5865881	407.7779496	310.4088883	323.1930716	302.6852779	420.7341713	196.7336153	460.8258235	323.2619712	388.6498927	368.116645	490.5701585	332.8481639	379.2161575	267.9184506	297.9225836	188.5099302	253.0320951	185.4981206
TCF12	205.0290726	162.5260465	190.9928353	160.7013014	265.5569988	294.5107249	188.0099879	149.2788922	200.7655795	196.191149	202.8111765	163.974944	173.8555625	148.613649	145.8149614	158.0605828	194.5865591	197.1832183	202.6275727	154.8070073	161.2712506	138.0965783	231.0352577	186.6995918	178.6731247	141.0796917	209.1784403	163.289575	161.9275755	128.7560379
TCEB1	31.10987776	37.6632167	89.51982306	48.05064065	38.81037566	38.30889393	57.88967764	41.30442056	45.75416437	42.11959526	41.50024984	27.13909294	66.02072525	22.9975305	65.30692411	14.38314899	41.42405042	32.97986011	54.07506521	28.25524013	66.88338974	32.91731786	35.96785772	6.128210212	62.31716289	23.98310483	40.44831963	21.03160356	54.03036301	33.42621349
TC2N	673.8394054	486.5238935	592.657124	495.5095398	258.1163146	292.8181512	558.5349938	509.4237599	707.5907974	787.7419192	682.1777371	585.0018607	555.6955441	421.9190413	489.2801577	404.7914223	899.265211	750.8302643	655.6772501	527.800388	356.7111461	328.7927561	834.8256883	645.5052903	746.6292732	673.1101555	559.0585281	519.245622	771.7476006	596.0631847
TBRG4	958.37645	714.0121529	947.552058	820.6196522	245.9479566	264.4870546	611.9785219	535.6105001	189.0304563	218.0840056	992.2915613	955.7851757	408.3575328	390.5189403	794.3743953	666.8655099	823.921711	852.1174722	970.3130879	726.0608749	745.6896218	726.8008842	886.2555806	710.0449895	1124.868664	876.9323328	1138.785566	1030.888242	992.189861	766.2995619
TBL1XR1	50.19567991	31.88461185	78.46595159	58.56588852	50.17671238	43.15422087	108.4559449	68.54287581	74.94902153	56.1550787	77.70634933	41.15088966	59.21639943	65.39307449	73.28757732	45.74272368	49.15749109	52.95757864	61.81997141	40.77595486	71.40300112	48.99076905	57.25631275	57.56243447	73.92431477	54.75795659	66.66571782	39.66796149	60.37555549	58.22528045
TBL1XR1	9.448717715	19.78762009	34.47964667	30.05171583	29.7714733	32.57534442	47.44392785	32.15449951	51.36375703	38.80379034	31.33842561	7.864693441	21.46306768	41.50999255	36.01059999	30.12896035	28.22941414	28.88766523	33.91878413	34.38868517	42.13917536	40.01136115	44.89015058	23.87893786	38.10060015	24.89412738	23.75919684	26.12369665	30.28038717	28.74799063
TBC1D30	28249.55646	19651.43095	30199.52401	24221.04763	38107.36933	38066.59846	32187.04286	28088.38286	55711.86173	53407.27544	1573.685314	23398.247	23621.09737	22791.23676	17305.04008	16568.7815	29161.04134	29939.41316	32556.86386	23416.53123	25820.87959	19776.67816	32663.69687	1137.894851	20917.89095	18171.00365	15398.85551	4699.252306	13262.08751	12150.19274
TBC1D22B	39.84968846	22.07941518	51.09671669	38.31383444	48.49695244	46.84747944	58.96261998	27.6340545	36.39169836	30.62765294	43.72610647	20.44165975	45.49497402	40.44696108	49.42723071	46.96600202	28.77862977	23.63646383	39.194432	30.03982271	40.42528003	58.64409113	37.88256242	0	43.77604258	25.04842428	41.20086013	30.97275136	33.39148496	30.27025801
TBC1D22B	58.60230432	34.50047871	30.83886056	37.1853358	52.17623244	53.10580832	44.60526206	37.52693022	51.74167335	69.35586002	25.56638794	31.29519375	46.60052676	31.72825423	43.75283313	26.6810394	24.95835046	37.32243271	37.52830092	38.31320486	48.41814138	42.74290676	44.29667876	41.87947238	45.60479625	40.22184707	25.02270355	28.6682791	32.09495304	40.47321175
TBC1D22A	131.3554053	89.60989692	86.89826366	65.40650498	226.1071029	269.1512424	65.87499311	27.08986432	38.74792445	52.86556362	164.5346214	95.95486844	118.4660764	120.6679381	39.2962119	76.4530622	121.2178124	101.311438	107.3430982	96.54578778	76.97056899	67.9512845	613.0029614	70.69967681	4.704042826	17.31211198	0	46.80391943	117.0886977	76.16835609
TBC1D2	52.18163226	22.92909087	67.61515186	57.57180402	54.69703722	58.02743503	81.74431204	32.51922272	78.48829001	53.50966447	27.99555116	29.84400533	54.16006711	50.82584578	52.81004464	43.57493508	32.82101834	33.06197323	33.29138165	26.61904734	49.73406847	47.05436241	37.8493511	19.23079727	45.63968077	37.4216938	34.84379625	18.08000504	50.58500308	36.80211635
TBC1D10B	402.1335776	279.0156718	291.0462794	140.2722848	96.94265008	98.50766913	185.0806238	127.3231342	117.0127509	134.876691	273.6565126	203.4561491	418.1078424	137.7993836	287.2365747	82.62172291	179.7981206	303.1764504	230.3074769	79.31304609	191.6149341	201.8113752	121.11157	113.9162657	171.8129504	91.95155933	409.7553721	143.9899859	241.9536929	171.9279461
TBC1D10B	22.31943084	16.29068308	34.04062492	33.56872489	24.27963682	20.33825836	37.11685783	32.49317106	47.30197816	55.99405349	30.24477637	25.20768033	53.3068688	27.58243147	29.2147111	17.01035472	41.01348481	30.66857767	34.42513178	31.19830448	49.07769999	40.25859593	53.87164622	25.53950377	50.63890027	27.91163802	32.83360539	10.79031801	40.21274775	32.43645029
TAX1BP1	559.9848887	454.0913978	406.5380104	365.9149602	347.2682335	429.1804103	489.6071324	373.8374259	983.4861411	933.170691	982.500129	735.2337465	533.1213774	434.5062584	430.4793504	444.9917964	894.3626538	869.2212315	892.9538409	702.0048057	453.9876663	362.0617854	913.6491423	509.5612567	583.1698227	465.7015815	794.0122124	533.7942502	472.2139991	395.6752053
TAPBPL	25.10543539	0	40.89864753	58.50206598	9.993523209	8.582851032	30.139838	21.83514851	38.11039605	51.60693796	30.29618723	28.14627846	38.23123373	30.7789209	47.13014507	35.36044681	18.36372456	29.49341776	30.49019877	17.59590621	0	46.05904301	29.99270837	11.31928366	39.49463908	29.84102011	19.44746189	35.05901697	42.94617274	25.2635611
TAOK3	32.9702523	18.85490101	43.18658908	26.74454757	34.49274029	30.99692923	46.10564455	53.83333807	51.76139072	51.58393436	31.18068774	20.2605533	53.30594443	28.1592416	33.04410416	43.26774	32.99332128	13.20271298	40.31907048	21.43191269	50.38485423	30.91870376	24.77997536	8.286945901	49.11605697	25.96078855	27.87474418	10.82984835	47.62584263	33.47685927
TANK	117.6826145	72.38649476	50.42174492	36.81690565	71.7479984	49.45157329	57.02707831	47.31559931	57.50571876	43.18761963	63.56719388	59.40525092	74.18665573	39.43014836	85.73952378	34.23528749	46.9713975	41.08213677	52.01583133	42.20778626	67.95048697	46.68510529	78.64006982	66.18438149	98.02012342	33.68502544	0	26.89819844	49.51131259	31.42932282
TANC2	34.95721737	30.78276781	58.48369282	40.44802168	31.65334027	41.64453371	65.55561908	34.2067912	60.72950927	93.41434148	45.94027882	32.22526298	68.46754639	43.39202045	48.59367748	47.14114907	39.07642283	22.73591173	61.83949638	23.4677166	52.15377924	43.54123586	31.71247707	28.84186399	128.6500703	44.47909975	37.76318487	22.09306632	52.50520158	42.00416127
TAGLN2	12.71576631	5.635810727	44.86338142	30.86883781	17.21404467	21.26608692	20.51616274	25.30484334	46.11893577	69.05352696	26.52333102	20.55850262	42.68117593	18.12792197	25.04327694	35.39529282	31.8208536	18.06892499	45.45413854	24.85008473	27.55870327	24.79206627	44.72553796	24.3005772	26.06544209	25.22821371	42.38530616	12.28368631	40.41967193	29.88824414
TAGLN2	191.6884554	74.97400535	124.6522003	106.7538443	111.6294831	112.7483523	80.00560512	85.65302554	84.51194751	84.31806	159.9356861	117.2740181	109.4099726	61.86658312	109.7685984	92.83618874	108.3341291	113.9312825	133.1811466	124.3740818	154.8208153	137.8070744	184.0412423	118.6654843	133.7472348	105.6638576	416.3525461	150.2474919	149.0867003	109.1908504
TAF8	562.7476006	414.8068095	294.049807	217.8273146	227.9452868	275.4736398	258.6080501	200.9750295	250.8739971	227.9854132	168.5657003	148.1649356	199.5799998	178.9627354	207.1200964	199.6740544	118.7059585	119.3844014	135.7961914	103.54484	343.2360527	229.2576265	161.6192706	85.59423108	240.1195164	180.2187771	154.71442	109.7069348	198.0264391	181.6606177
TAF15	242.8745797	185.6678095	230.1876142	161.2544301	278.4580676	269.6725271	265.7056794	172.117512	113.7002322	113.7199496	385.10124	298.9436461	279.6161018	218.1830506	102.8819265	201.5759129	360.2208394	287.6005336	361.6597843	354.8872218	262.7037078	251.6363622	273.4822105	241.8780312	277.2339581	205.0002006	260.1901446	337.4353519	313.9039792	249.7111791
TADA2B	216.2358797	67.53250719	191.4734384	158.9133031	225.7378353	244.338672	210.3304692	179.1003211	304.6235563	278.8858119	176.2890139	163.3802138	179.8991275	145.9209441	163.7358974	118.4727649	187.1317646	144.9983107	217.8036838	171.5568314	188.6744352	143.9089884	238.8947884	154.6694412	199.8936442	155.3407502	132.6740608	98.57109232	163.2805413	121.6034071
TACC3	34.40325718	25.83459688	59.67601401	55.72965328	33.02731866	34.71173812	86.62272613	61.40182702	44.78472686	60.95297283	35.1837244	36.86976698	66.65022476	45.90077473	105.1927672	44.55612536	32.7214057	36.06112133	41.23414091	30.97832311	62.68358851	21.31084098	31.70814515	27.5841658	74.43014026	66.81458205	44.16417134	35.50409929	63.36220937	35.32325963
TACC2	461.3151602	350.0056197	311.7044769	291.6999769	271.0884412	317.6091713	317.3159427	259.2921473	285.9479177	257.8375161	515.6065445	376.8404493	306.5939919	228.6266416	315.7791246	269.4064217	484.4364538	443.0554791	384.8932012	329.349858	310.4519227	262.1629814	503.6481981	410.1381215	503.9108603	380.3499043	423.6539459	344.3165588	391.3963606	311.2703987
TACC1	225.7352336	191.3471673	258.8768154	237.6761262	409.152593	414.3310762	267.8843699	216.0251685	345.9183081	353.8249748	311.6117498	254.654357	236.5494614	243.9268998	214.1168084	207.7381546	330.8593411	273.7557229	318.1620481	232.8457235	220.8333006	201.0274016	359.9601514	260.4633737	284.221595	215.3018666	241.8949188	229.0812331	220.9443771	92.87567475
TAB1	7651.111829	6685.952151	5424.79452	5418.153107	13609.12958	17344.59242	8398.837287	7404.235177	14892.49578	18620.44309	9367.629231	7729.591539	7461.018596	2184.753381	5552.095416	4731.766245	11217.76962	10030.9631	13953.31281	10094.93202	7565.95547	6746.022039	12513.07749	8089.207156	6830.707582	6349.062435	4883.927793	4422.613149	3590.620701	2690.232824
SYT7	24.80668172	21.01706739	65.68500336	55.68130287	57.64826592	72.35431951	52.81249905	41.6797574	71.06469902	55.02132975	74.66376105	49.96434719	52.6921593	51.11055334	56.6229317	63.20424253	68.86733238	74.45237073	60.82940441	60.16295198	64.25153557	42.54511893	96.28105572	63.86392112	75.21370016	47.5301532	62.20171787	61.84594483	65.27227871	35.71540266
SYT11	0	0.311919084	23.98277196	20.09153071	16.7772139	11.66338165	41.76852601	23.32009299	38.73806576	22.66840665	22.53665237	23.82426077	18.48750392	13.27033031	29.9473943	19.21023833	12.87695273	18.22911288	5.798917159	9.711721868	33.14381683	22.48959264	18.59689428	8.412571323	21.84978249	17.13098083	11.30128422	18.80033563	6.193255141	23.64868429
SYS1	93.31748058	58.3349451	37.22691715	41.96622466	32.95276621	33.58354985	34.19714244	27.03679612	62.18202243	43.66083659	54.84370536	37.16187415	41.64495133	28.86638862	37.58508942	28.18675382	46.44506586	34.35020695	28.50906478	16.59232256	59.40254365	45.23439537	36.64219188	25.382111	44.76354273	46.71170878	495.5098506	17.33771315	30.42508939	31.71004513
SYNPO2	62.60053985	43.98869268	65.83875768	40.54665652	27.40326807	36.33034175	47.86943825	34.11512796	26.82219993	122.8556658	107.6496711	31.99040881	47.34187566	58.50093303	65.76083924	39.12106485	43.94263484	45.96046383	15.62388387	63.23618282	63.45081388	25.96204507	39.25577823	36.18445327	23.55509865	39.38193526	52.54167469	44.86546881	83.20088413	67.49345783
SYNPO2	0	20.95427848	13.96069831	19.78015405	22.8357655	25.84407343	25.40133096	23.28149794	45.65886373	44.07490143	22.74346425	20.2196583	19.85742796	15.83177398	25.20741999	24.09051368	14.46537048	15.60687748	19.10844083	14.56693197	16.18191548	19.52038261	26.47086466	12.87877165	24.47148805	15.10902061	6.22090383	16.88677448	25.38800501	23.51555824
SYNPO	3.799741572	15.92002599	16.41399828	26.55984899	17.86404886	22.85615094	36.54275649	28.91830472	25.40583529	19.50376826	19.5069168	18.91101818	20.90566943	12.45965327	19.15338431	15.1607652	10.08914496	17.12260492	4.790126856	9.849698348	16.87576794	18.50033974	23.45152263	8.424123085	28.23901579	15.405539	18.09171773	6.950018942	13.97968176	14.711875
SYNJ2BP	12823.22547	8325.132512	20666.84841	18217.20567	38104.45713	38102.7098	53609.07962	34085.90668	60628.0371	40534.77524	31549.96846	19412.22968	25195.65867	21279.93601	25392.48073	15861.22869	27972.14431	23611.90931	35615.76337	27662.15083	18026.45526	16257.79183	24015.14614	12002.14879	29599.64475	19887.70959	15497.66818	9653.000924	10477.85613	8785.187404
SYNE2	50.89749785	56.63356828	64.70929202	51.79586366	75.93458453	106.6210727	43.60950981	29.05145764	76.64471562	106.8648762	113.9311437	29.81713147	82.81662256	95.83829595	102.1730853	22.85989934	69.58212037	11.94678606	68.10701291	35.9376664	21.70721417	45.37316586	54.49544142	40.18713911	35.23470298	30.53334358	87.7061059	56.16528895	71.85622985	75.44773902
SYNE2	149.9672525	108.5518922	111.2243236	96.2405305	69.98727916	92.47066784	229.6038714	128.0159153	69.02066468	126.0400216	143.4631785	138.7988113	153.2956094	131.0727053	191.235818	202.3626991	112.5043987	145.0036952	96.06937843	121.1003946	108.4443547	121.7471812	120.044476	84.32353717	147.1683815	136.4212671	164.929352	146.394016	141.4073533	159.8293933
SYNE1	36.67378506	23.30886248	56.70439761	45.40103801	33.17234648	42.18154434	77.87129896	31.74828663	90.58818466	112.2082843	39.21597177	31.12109788	60.40329718	30.3204308	47.14665107	51.87562139	41.73365727	28.34787241	53.87981548	34.33271358	53.84215357	39.77369674	35.94619816	7.307933997	154.5290144	62.25410242	34.78669687	20.90422803	44.18771781	43.00405363
SYNE1	86.93225387	142.7941262	120.9775689	100.511806	110.010297	124.6528646	124.2268464	96.36315141	81.54448285	70.4008808	95.27951667	100.9230272	102.7785049	86.06672575	97.7329701	100.7233079	100.5683816	83.69076992	72.55219856	67.44837046	130.343774	111.5300043	97.55608155	49.87762421	121.8905244	102.3216526	93.77620881	58.64837977	98.48577993	92.35764079
SYK	942.1343777	700.295815	1166.576529	991.0606609	368.1388429	562.7562714	1544.239016	1190.263567	1284.58686	1164.264877	1743.018672	1414.844446	1504.000041	1183.729918	1255.071655	1110.739483	1898.199598	1850.365339	1675.303913	1282.181586	819.8975415	767.2859791	1264.356332	1294.299945	1606.768737	1306.631752	1554.679853	1338.82957	1599.609276	1346.472995
SYK	95.44217616	80.24624805	47.4946109	39.35143431	54.92710143	57.92376053	46.76851451	38.83047797	74.04859483	59.25070629	46.52332473	36.75175568	56.94243645	42.75697469	38.67448572	35.49249484	48.4103963	37.27128028	42.58657075	39.98974926	63.54173247	47.98189162	44.5724771	37.7858164	51.48015379	40.74779824	441.4777357	13.17677912	53.94064763	26.94355391
SWAP70	54.43595655	5.157804858	98.6038987	76.28244693	52.01140162	38.05087255	64.23470356	67.56063184	62.72753642	100.8675085	103.3194744	52.8410186	117.4659024	60.83313165	76.02298908	46.33510585	119.0047965	104.8342255	105.5715322	69.14834483	92.78322735	103.8051136	81.30852705	40.39795879	112.7709069	52.94127833	120.2615348	66.07129867	166.0978936	98.11100118
SUPT6H	38.02779745	15.87242795	48.45485011	34.39358294	108.751642	117.2302361	47.21525219	19.47892082	60.44689359	33.35522289	46.74415775	30.08470164	36.71525841	41.45730317	53.50146284	20.60316171	30.21762856	44.87953209	43.32982141	24.68607495	34.43581797	30.05976226	45.90670571	24.97924327	33.33618028	20.77775448	46.09969379	42.96215627	28.69734485	36.42010248
SUPT5H	7.904313158	27.6190171	12.83026565	17.67787808	28.80811583	23.86260904	35.97444441	28.91541009	27.28227197	24.18007193	21.32966554	7.90091473	27.46688457	24.02173822	19.74760048	24.19230071	18.94928534	17.12395104	32.43879114	28.21879351	34.07373863	29.14180343	28.30615098	28.72057048	33.21140105	25.72464721	17.42263017	20.67583052	32.35975811	20.02389361
SUPT4H1	364.6799948	258.4148341	338.860003	281.763967	337.1215283	291.7033591	320.1864494	188.492426	324.6202589	252.839162	333.283765	239.1025712	265.8687939	143.0239522	281.7052291	203.0110183	291.5325406	242.6752335	270.7137589	188.6099433	315.0552749	189.8731252	384.1827542	225.9625899	322.7287339	217.0004742	308.3761617	293.7718982	268.3589545	205.8258889
SUPT3H	49.49588742	15.54025438	39.80206016	41.67128713	21.63884918	20.14488794	48.11258706	31.3440035	54.63355474	34.4035299	15.19541498	26.48710973	51.2760165	44.07143622	48.34608741	32.39211698	17.13202774	26.76483913	21.94607032	43.18663827	54.52404306	55.90377266	27.51052332	32.25829786	57.81303518	19.7754955	26.07538179	28.12510298	64.16096564	41.88839949
SUN2	94.88821597	47.0197765	128.8944656	122.6002088	82.5406307	82.15796695	177.8180006	135.9153568	184.8109384	120.374563	93.64488494	68.02474929	152.183586	104.1022102	82.80512296	44.90550245	80.72392862	64.61360349	138.7340491	76.42725499	93.35425995	85.6014556	104.5636697	73.05046056	137.7495621	94.04999714	81.26851725	75.28918771	134.6512065	74.17580649
SUMO3	486.9917721	388.0850661	424.7129307	399.3869843	181.8491562	219.0939304	388.6164347	301.6608263	421.6363072	440.200214	619.2742107	483.6371674	374.2406931	300.5328637	393.00155	478.3027476	635.3671009	587.3457324	519.1247914	358.6008718	85.64771243	354.5227195	624.7872035	485.6808749	564.5938178	467.8161199	593.761772	453.269489	530.4479617	398.4809814
SUMO2	0	0	4.058533685	1.300626116	12.78574551	10.03021699	1.194516741	3.71670314	5.957932917	12.6519811	11.92848839	4.794062872	10.83645042	9.888041472	14.72152208	17.56055487	8.016125183	5.532539799	0.462091042	9.452690551	7.10839885	7.355633635	2.404210651	9.335268383	0	0	8.551729648	13.93664005	9.572052045	11.64129383
SUMO1	553.6887817	452.3029267	622.4168033	588.3723104	326.1634827	362.1944498	727.4249949	476.5542871	847.8339001	782.8191484	822.8401921	620.3398176	566.9405683	471.72715	574.5850233	509.6146383	1013.877629	795.9897886	800.6723073	635.0146213	391.777014	448.6697258	808.3577116	577.7484251	833.1093303	582.9699075	683.1545056	542.228853	675.9518349	528.249935
SUGP2	788.9405856	520.0724113	306.1896288	326.0597146	478.0804119	531.6166442	341.6337177	310.5618093	411.0447916	451.8498953	316.8322892	315.2759421	329.9548018	300.1030293	327.9468009	289.8711164	301.6755302	257.9644275	333.9056852	277.7154145	528.3542947	423.2675479	434.5802078	279.8197964	334.9020883	289.9842487	171.2790954	216.8121877	302.6837688	273.922755
STYXL1	33.21533158	27.46103211	7.642266313	14.11445263	30.09006854	33.69130144	18.36352392	13.97526695	10.568512	7.236275942	7.260615814	13.72786855	22.77568045	13.2222628	16.42897656	12.79673855	9.797037629	5.463887845	5.36416108	11.5353544	17.93010467	10.06883602	7.069678887	10.4500135	18.73432686	12.06735915	7.750874295	59.31746733	13.30392237	3.454042061
STYXL1	105.948178	58.10505669	50.42077791	46.9559873	47.38216031	44.65400652	53.54773472	29.69888957	41.14029906	43.05617048	63.36388729	51.28350317	50.60861761	35.60600817	57.18688686	40.17469814	61.10966161	54.01428028	61.92280293	37.67669072	74.317979	56.93019579	80.06093666	45.81429161	80.06801474	48.59547265	158.7377299	35.8847618	58.83592383	39.70918401
STX6	452.1783616	338.3248577	548.2840158	497.3391194	534.0244554	626.1485708	647.9355986	575.5776022	335.9741796	292.7898462	686.8397675	561.3844118	711.3667977	750.3550947	648.7043199	468.1084558	736.125285	785.5573839	684.7421258	522.61065	374.4147518	419.9633746	533.0113353	513.0484451	668.8529028	507.53885	582.8133327	476.2732171	707.3912869	572.1656126
STX3	47.09167993	54.89370793	42.15575827	29.26650512	32.58874056	26.59542236	60.6810645	27.42274661	34.23921846	51.34075343	29.06232654	33.11093192	34.72507861	19.25196221	48.75415252	18.16119004	26.25331477	34.99903522	37.70142235	19.89985309	56.06965923	34.88403071	53.17709648	26.98347413	47.3423135	31.93409107	30.89515477	0	45.70564413	34.45649332
STS	156.1489216	0	221.7021167	205.1005188	96.34972511	117.3519662	243.0262642	174.7545186	134.4691986	123.2500133	124.7379405	124.861794	174.477667	106.2005419	151.0794599	149.6434375	124.2156144	92.30053258	117.066535	95.95092692	179.2978566	123.3246987	198.3712042	124.9713028	164.8239718	129.0740513	86.77348275	95.0089697	114.9731512	72.01974336
STRADA	313.8422477	233.7468956	165.2994257	129.0491869	88.82283966	117.2121804	186.7788059	134.1544577	158.1596224	105.9447321	224.5451183	187.5655191	169.1523415	148.5286065	151.0070169	127.0393812	182.3234356	191.5995261	173.9401798	138.0571833	172.5339914	144.6586681	213.2657585	126.9004472	168.4358609	145.1906978	157.2370411	147.6575227	155.5737009	134.4327061
STOX1	42.83722515	27.33039067	49.08920753	42.32111669	44.49208791	31.93640661	36.93256648	15.99185821	90.5586086	63.77255719	30.04497506	27.34590481	31.68480859	27.49091833	36.94135524	28.51412291	34.50097203	23.05090304	31.48076576	25.84976338	37.18012409	40.35110959	56.220986	28.41156082	54.71502181	33.52401998	35.27277361	40.23895525	36.49679466	40.56292713
STON2	145.8677445	109.6942452	239.9408596	210.1347639	347.4447131	347.6101263	314.913401	315.716178	371.27485	234.0550779	221.7537422	199.9052943	254.6533496	233.6681839	208.0050017	193.5127297	215.9669313	222.3609858	331.5704983	253.4784139	209.4325868	206.1706827	208.7995582	226.1820734	265.1840412	210.8581159	153.6222114	143.0471141	170.028006	154.3249207
STON2	87.49330314	40.9474816	41.10462029	32.88601705	66.60562654	55.51361954	24.95169865	25.41966361	46.62172879	48.05123834	53.80029855	23.87684006	44.00950308	26.32805433	53.0218717	41.88490361	49.37825423	29.66033623	34.86639619	27.85302567	62.61898845	27.06822136	53.74890874	24.4420863	53.24853042	27.83247701	12.28954266	28.70048901	36.21317831	24.98283879
STOM	35.89905097	22.79237309	63.03153269	42.42265256	28.51573044	33.3074728	53.3499351	25.33957888	45.58985293	18.08740363	40.49072746	36.94454642	48.79961535	45.87766535	75.51772194	55.57755141	31.67951134	20.940192	52.52608397	24.85789472	50.99496587	47.68919753	23.79951949	20.63289249	54.11125133	32.81157083	38.80122224	17.42848651	49.96857161	38.59787094
STMN1	386.77055	325.4116101	346.1831566	317.6225675	325.972442	352.8369522	415.706299	326.5083183	545.5567112	549.2800085	517.499399	425.9962438	398.2217588	361.9400324	315.9093386	348.8663277	564.3002138	589.705475	438.2198091	382.9042572	228.8891669	221.13397	517.0366912	451.6421615	477.7434481	391.7101811	558.4846061	500.9811421	531.4767945	458.1330258
STK38L	67.91126608	39.77474687	54.86901593	45.30046915	34.92083445	33.53870189	66.44909445	35.09833681	76.5165527	47.08508706	62.63712465	23.17461443	43.53252548	20.97314882	39.02019482	27.65397667	46.93505235	20.82981042	47.79323037	26.868967	42.22770137	29.32124803	48.92171583	25.35756351	64.01979562	32.31513733	25.00074225	39.13649807	44.02565132	33.19758398
STK17A	47.56664763	28.97505493	70.31890697	49.94210882	36.39382782	31.61606404	87.55383167	47.17569226	50.32859494	62.7373951	68.34022503	21.09597981	59.41236697	38.37820939	45.87385472	5.540515536	64.92186422	23.93126339	66.11416393	42.51628084	55.72991078	28.08985929	44.10896261	33.16799919	42.46921494	32.0253275	48.37342023	33.81600748	64.41130048	47.94274049
STIM1	49.87160813	0	74.50895377	62.20474062	44.81767245	45.28187795	55.52959044	47.89741966	37.49258503	58.7511995	53.91480456	45.81993066	71.28042011	54.43090904	51.49873428	56.30748361	62.85692114	46.24314835	67.62409522	44.71609453	90.09076078	54.01601545	64.07618476	58.49523932	81.9611706	74.06385284	60.03633384	53.61192197	56.30942302	66.37780369
STIL	20485.81551	12800.82198	4555.404773	6474.462651	4424.530765	5114.32092	5519.773092	4557.152768	5642.218338	5394.699581	3439.546736	2812.881045	4889.690584	3454.548176	6660.657023	5739.170804	3105.227479	2991.833297	3949.053473	3117.47053	10142.638	8280.618721	4160.942104	2733.851757	7463.218869	5402.298009	4384.198445	4071.990769	7291.695503	4862.0627
STEAP2	248.7807878	236.8103866	207.0384034	152.7931078	209.9257261	274.6040553	272.7203294	212.4927568	108.2878133	126.2076192	358.0824952	280.2593031	270.8447056	203.6269144	237.7873359	122.1059199	330.9024169	231.9372603	282.7450477	276.4241629	216.499514	196.9647758	109.4053023	183.6600342	314.333641	260.1311532	285.7325988	245.3838371	300.87065	258.5278855
STEAP2	304.7925434	244.9172446	161.5242254	130.4445798	127.4992539	121.3282912	182.0808237	128.8659712	86.91089457	87.4268325	212.6832304	157.3020478	162.1076781	155.0140229	148.3018661	106.3674445	191.3841474	226.6497137	205.5185704	138.4893361	110.8162136	84.60932633	197.3965242	165.4241325	185.3320421	120.736652	166.3480518	115.5925628	195.7690844	159.8916152
STAT5A	86.61425844	12.944642	62.600247	52.66810512	96.74694989	64.97537409	82.67252295	53.49273677	100.400864	59.06010501	61.31212653	54.97924308	86.74244402	45.03463517	60.69808083	42.96971492	66.61527908	27.04752364	66.13499057	39.13065042	93.0320572	47.86226188	104.2719877	52.59806437	99.55101699	71.63401212	60.31743846	39.33561384	49.12929872	20.65334828
STAT3	355.4307838	276.2235909	323.3172792	278.715957	387.7793369	503.4730935	261.3039142	226.6909101	351.616629	387.0093138	390.2656948	334.4042881	306.7964301	265.9335001	327.0848207	299.9892972	493.5819709	432.1155884	395.1906723	327.3661207	258.7790549	249.3905133	474.0237021	355.6094687	344.9434621	284.1035243	445.0823169	379.3096919	325.1762823	254.4299185
STAT2	228.8210046	184.6530597	307.5579455	257.6255067	725.692985	756.247259	204.7274331	137.8277414	188.9713042	156.7399715	275.1754699	221.2665075	238.1754374	164.6145837	250.6629365	291.3016368	298.548501	259.5918826	265.011165	213.1840751	217.4007247	231.0919491	284.8823565	175.725417	288.1246357	174.2830425	312.7215706	252.654491	209.541842	124.5596735
STAT1	77.50277792	42.4726444	74.43159311	78.41179913	74.53556117	102.1024952	50.8885359	43.85555324	22.4350844	79.41172032	167.9709701	86.18563625	98.50974026	84.23553849	52.34512552	55.5454564	117.9090574	90.67846191	116.4781825	93.38664706	67.1705011	46.83025604	130.8208268	69.26148233	4.357881089	10.49621421	21.44447597	31.63891075	135.982467	108.3978822
STARD3	274.8067896	291.6099112	151.2110823	138.3131261	139.4183271	161.430521	193.3891728	157.6250714	109.533294	169.3262281	176.2691506	151.9272759	158.2012685	169.5378059	208.1416347	115.1596429	167.8782569	149.5589542	152.0396677	133.1824482	139.1907917	137.1626689	140.8650846	132.026542	233.3425283	151.9234094	159.9368168	144.111505	166.516083	183.7761642
STARD13	2062.214542	1521.675985	1084.352783	916.4608083	909.963931	1097.586243	717.0525757	567.341419	1008.13943	1090.400311	646.7439689	561.3528642	720.2167658	594.0571147	961.4105766	849.6786806	510.4084302	496.0911325	693.3877841	562.4142612	1276.731598	1124.218839	765.4775677	602.8070867	890.5440027	725.4329045	883.3727362	747.8568834	815.4838474	671.1245688
STARD10	79.77634397	55.84769422	69.2938782	73.38142214	48.78817296	54.14371824	96.46156879	58.03923345	58.84650014	60.75251287	55.87893317	70.2821535	83.85192278	64.07583984	91.54138439	80.56122334	54.44638375	87.49758805	79.0305848	83.0956843	76.52155871	82.67690734	78.24875386	61.19257595	100.6498792	45.1902072	76.54537398	75.36092795	87.46381162	71.65364674
STAR	110.7667203	94.21880521	147.8507286	123.8331443	60.00831698	30.98702773	131.9120854	99.74311276	135.8001213	145.0377106	187.001168	156.9538561	121.498027	109.1077019	129.3667279	111.933636	186.1248693	169.6928223	160.262285	121.2097344	96.33702801	82.47273926	157.6801194	154.7604114	178.8555975	147.5158849	159.0554366	114.1138353	159.3171474	130.1176859
STAG1	0	7.246042363	27.04335312	26.48925738	12.40424664	21.97258789	18.69640621	19.66803655	32.06373495	33.5951176	10.3931731	19.6740021	9.750309567	9.814091456	24.43072077	7.812842167	11.27911216	17.57759238	12.95807414	0	14.56771159	10.70925387	10.38792278	3.276368749	19.68023393	2.123930346	10.0172803	5.046706402	2.368775389	11.5154029
ST7	117.98947	86.15751979	116.6057245	82.52255126	91.85793988	90.32844973	125.8343302	83.86607481	70.14126872	54.8110111	152.3595945	106.1178611	137.5202223	111.606288	132.0058546	32.26740495	149.4324192	107.2531973	155.1050886	107.9262441	108.9013403	84.82465985	124.3850509	85.23179452	135.4404755	120.8399638	136.9770112	135.5583113	163.4310316	116.5952631
ST6GAL1	80.25434984	92.0343589	93.07067741	77.27653143	78.13912383	104.4485676	103.5263924	78.07681759	65.13305594	58.95823192	97.21793985	94.75839748	79.73660441	77.33969952	88.82981463	79.43331303	63.58786253	114.4629986	66.44608848	60.07443877	107.9730136	77.55914728	52.50709423	52.09845062	96.44763677	75.51961053	58.13155721	65.70674112	76.76018819	84.29483293
ST5	76.40903568	31.20304839	93.36948296	79.61282339	51.87219822	56.56783781	80.91548338	52.08305264	70.43702931	56.24380688	52.34911013	43.88734963	82.47183061	70.73319	79.06467893	59.1345954	45.86354342	58.9935661	67.86880823	54.5540779	62.57831434	57.96140411	41.91990355	46.02511128	56.94494741	52.08392426	68.13126847	54.95888162	66.90307276	47.08176227
ST3GAL5	34.29185751	47.77931973	40.28459728	39.76434684	48.46317086	101.0156602	61.11815342	53.98289389	49.73050129	49.99997205	43.98900292	31.54406906	49.48827487	42.96495911	46.5331779	42.30488973	30.97414617	45.60374289	30.8859049	40.40107537	51.77255915	33.60319501	48.85818113	32.82722218	24.53052339	24.33597512	31.77214263	33.22890876	21.74295601	27.93042307
ST3GAL4	25.56622494	18.24726643	15.50210949	27.10427464	23.46713158	27.08059573	53.20423879	24.27435555	28.64605694	44.76172326	24.09884151	12.9800742	28.34134351	11.91149878	16.15295948	15.8576854	16.25032128	23.49915992	12.46213982	12.41137488	20.21503261	19.43026155	25.42976203	9.317940739	17.47714257	24.53991537	25.33455398	3.857868108	15.94473794	19.87050925
ST3GAL1	498.7150686	352.9151766	507.9094867	409.6691831	733.2035621	726.8992204	448.8932161	382.6920948	434.4197375	440.3053734	602.3436791	515.1438468	468.9946969	441.7311749	485.9670358	408.2916122	756.5862594	699.5162942	595.9529591	429.8461988	333.5954912	282.1196138	495.4233429	452.4421211	488.1363505	370.9404769	473.446066	251.8697406	420.9242962	347.613809
ST14	58.82915456	0	70.47072726	54.09637632	55.00864317	55.815324	59.10059727	55.8557186	52.25432505	56.77946218	54.67077791	40.29559987	59.39295509	47.79574388	35.51633685	36.35630908	46.10180609	29.25111674	42.87554036	43.16450997	57.09847495	56.34560515	78.62851806	48.1434158	46.12940571	57.1421791	45.50673873	39.80265746	48.2032045	25.54717745
SSX2IP	75.27377174	49.82704826	58.89370432	50.71764945	84.65838629	175.7434269	70.3394753	73.92109577	51.39004686	41.9421389	52.56059572	0	72.26210657	54.45771592	74.66857971	46.67164494	47.12754704	50.97071033	45.9227379	17.41237145	63.20597169	57.21012937	52.99371224	36.6263082	64.87714969	42.12573663	39.54058596	26.58049165	61.43332874	22.67194429
SSTR2	22.15233133	13.78216499	43.54341513	23.00512661	18.20186466	15.18249035	35.18710542	14.16534756	32.43836504	53.25662485	30.48780953	14.2431456	34.18801662	36.2983652	34.22703449	52.89991067	25.13873011	14.97554872	30.0515377	11.48979613	24.16839658	21.04446544	32.90664055	9.712144647	32.44930854	7.349899202	27.415021	31.60523676	24.69343434	25.26934919
SS18	50.68178757	40.78342027	80.10116257	48.03130049	52.42144011	57.2405572	46.36809088	51.51088105	17.42687163	0.190601274	102.6184172	63.57303602	82.36460309	68.44628576	52.83480365	31.79239882	86.47857768	50.86167488	88.42079544	67.53818534	45.38592637	33.98042744	64.22635768	45.39120829	49.72116915	58.82200272	59.88553292	100.3367807	121.3096616	89.40137438
SRSF3	2489.692558	1804.921807	1263.086855	1208.292298	1637.717592	2215.516568	1532.766638	1570.583031	2105.660999	2211.816049	1584.792397	1536.483713	1532.786933	1305.240886	1372.543056	1272.923816	1490.684293	1402.02366	1657.786107	1389.445283	1853.422686	1537.794783	2062.825734	1347.393291	1728.325175	1550.399384	885.5776505	911.1479225	1409.304148	1305.067901
SRSF2IP	161.6176328	117.3160083	233.6901182	177.2970972	98.415061	76.99579209	278.1969668	239.7061252	114.7649704	132.4448816	302.8941034	130.9866971	245.2025376	209.7989676	385.908553	206.1040602	247.9237427	103.8757904	238.3101128	206.2566144	232.9302594	152.8046555	208.5959583	169.247766	332.8465853	204.8485872	263.8137588	183.7545771	291.5503798	266.0654243
SRPX2	32.96721412	39.09217069	23.68880145	29.52759735	33.54161409	40.44645251	28.82471173	21.67111955	43.08574654	44.62698787	23.52981675	12.58514531	30.16883327	16.82732607	16.31985353	23.71362658	16.14936252	15.12496768	17.80937925	32.35027792	31.70028469	19.54829622	28.08377955	18.88135644	27.86065296	15.2069656	10.20614747	13.7023862	8.644510797	17.94886373
SRPK2	867.6383782	594.7891847	324.4099985	289.1112958	323.1085795	299.8225871	292.9373805	250.8736024	249.9439944	221.4556764	423.200194	333.9637904	308.2061022	237.3592141	370.1985047	267.0644031	341.1046356	269.4871867	375.8804734	308.2759031	485.3561778	422.6917301	503.1413645	272.7039104	500.6290324	447.9869559	546.998847	288.425054	425.0584387	328.1585952
SRI	52.05099082	38.78632795	118.2689788	94.70492137	52.26243371	45.19858889	122.577873	89.68331345	106.6019779	151.7646211	110.8418182	74.08538885	93.41365981	88.37489061	80.92252144	84.3814464	109.2037205	92.62629283	116.6526056	99.9613565	74.14969984	61.70421975	120.4227962	93.01046286	100.1923554	79.4454603	121.5528592	91.75284117	106.1303984	93.30109929
SRGN	55.01928575	565.214597	47.06525923	45.88067411	12.4421053	31.22582855	46.19441316	40.80172006	49.76336358	43.12846751	32.35612699	84.03572748	33.02053075	31.01556095	42.78723187	30.98452159	28.48517632	18.35430174	24.37497704	27.16965159	58.93279755	25.56726695	38.83558286	24.68178538	55.4543052	43.97998283	30.41493438	37.45279851	25.68753861	19.06451787
SRGAP1	69.84253132	72.16774631	55.11657004	70.85946458	134.471073	86.31251882	176.9602256	88.50230498	118.3239562	110.3285614	85.98349809	65.17027803	142.1855439	61.90633125	131.8765576	61.07955294	66.14144599	33.60984275	66.97326277	33.93049912	116.8607053	69.25843874	95.95616239	41.87514047	118.7884859	59.00179215	343.3370849	38.7836532	0	35.94547919
SRF	5907.05374	4052.272478	3639.20409	3897.070381	3631.419648	5230.487036	4436.283691	3968.669947	13755.47374	12119.88149	4615.947604	4411.59527	5784.079048	5304.559415	3399.608798	3821.083206	5202.698122	4533.530029	6269.032965	5034.798205	5631.82897	4184.166419	7659.384831	5982.227696	3284.061889	2935.181844	1247.851231	2564.936188	2602.666274	2372.099199
SRC	100.6668208	96.118676	81.555543	86.44086875	100.3254676	98.30381477	118.493552	66.29760888	61.2684508	45.65229128	88.8765275	74.38918031	93.0152541	83.05603574	104.8195481	83.86700926	85.19034396	89.78464039	77.11583572	71.30910858	105.8619475	80.38240903	92.13830476	49.41266575	129.4792484	92.9752857	75.97438022	57.00128238	96.34274001	81.82187194
SR140	30.14677695	0	56.91907345	37.85837355	29.69692085	36.09212337	37.11975246	36.46460152	44.32794105	21.06144074	24.84897273	14.75608579	37.83190365	31.95842365	23.53664553	26.34358331	20.66558418	18.7769824	30.52143873	24.18623563	54.219386	23.82625554	31.47133402	39.57345171	16.72175863	24.72641336	24.33165468	39.42345903	51.40691171	33.57959785
SPTLC2	5380.200127	4078.727875	3112.6033	2974.937103	1689.395838	2621.088896	3213.810627	2963.241925	1918.106059	1912.959825	3261.919871	3103.194677	2634.989732	2204.433329	2197.338934	2090.812849	2853.265386	2697.885823	2743.823713	2156.862655	2041.395293	2021.712214	3441.076672	2853.089053	2653.400823	2471.455263	2956.260174	2782.293016	3019.922369	2298.406698
SPTB	24.79857992	26.96682265	57.90348786	45.06742016	27.16563213	45.25100858	40.07323852	28.07693267	41.09429185	41.98485987	35.78897045	37.05437871	31.15514161	29.8360582	37.08440728	41.23291643	33.23966064	22.26342475	42.27807616	26.63857231	44.72238011	30.00712518	29.26783525	34.56720647	56.25396565	20.31083865	18.26740812	28.39888717	32.13981073	35.8745751
SPRYD4	1192.809973	929.0398525	634.0847251	7.321219569	408.5765588	431.8806069	13.95210992	473.2843217	176.8812682	370.0195106	523.896546	411.4165908	576.2628922	535.8510574	822.5024611	451.3117622	395.8054354	385.7055215	617.7141931	461.8762671	739.238389	662.3045064	327.97332	330.409298	10.67332022	370.0146955	555.2314058	498.7074156	672.7553628	577.9623836
SPRY2	15.04807037	18.51968927	66.76515159	33.97003332	54.41513576	51.3509135	67.13608631	32.9659604	37.52544731	30.27931269	51.90043351	20.53980776	68.09502319	41.89638138	55.04752527	0	28.85939677	22.69552822	56.87494643	33.10914856	61.0486488	24.77053291	45.58614429	33.41203018	24.27559808	6.346298508	37.78514616	25.84405611	63.93378315	29.63212121
SPRR2A	43.82463134	33.67915931	24.0108152	23.9054113	33.67441065	25.7939835	42.83664397	28.72146998	19.43147123	34.68285935	24.24138981	28.49096492	28.78781673	10.14686653	25.20741999	15.71004836	24.61778293	20.03425543	14.37688889	16.85916387	26.76595689	25.39898779	17.22945435	10.09335282	32.62507284	11.65813694	27.19247984	18.12392763	23.72971753	30.2760461
SPRR1B	66249.89187	66190.14113	63258.29612	63266.03219	38106.20445	38093.68197	63100.00914	63111.10522	214986.7349	214958.802	76385.44071	76408.22506	60449.97813	60452.28907	59947.97462	59920.00612	88013.15077	88023.24664	85111.31241	85134.09155	52146.20269	52158.9632	94429.88572	94452.26726	87736.57058	87750.65856	95764.43837	95761.5102	94646.82996	94649.00049
SPP1	41.80627181	52.21910306	73.95389103	51.08898062	22.02733735	39.05616577	51.43851534	2.096675992	11.15346074	22.27077296	7.979199452	39.46601551	63.0747415	52.17266044	42.95229191	44.68817339	26.56695997	32.60294743	6.474481245	25.68445194	41.61998231	33.66939013	17.0171907	23.5165013	31.37593882	22.13020033	48.66330937	14.38465054	62.20314456	47.43628271
SPOCK1	166.4199714	102.2061618	175.5477793	173.1312256	126.1037252	145.7372299	165.009269	143.6169987	257.3314368	286.3816999	210.2049931	204.4586609	170.0499098	145.573379	135.1603355	117.3586095	215.5442506	182.4997769	237.1347093	164.8727821	128.9624493	128.7176071	248.6906833	194.2226774	164.1504323	149.9658513	149.7467742	120.636341	137.4483005	95.48031476
SPIRE2	2400.768275	1832.287643	3085.558013	2241.222483	3779.580998	5180.710461	4483.679375	3184.036477	2309.732524	1355.480675	2898.94867	4173.726559	4768.553063	1586.529183	3267.231558	2413.031149	4074.486722	3329.649369	3233.096122	4786.90914	2891.771301	2127.922683	2915.819458	2709.289821	2755.868722	2396.488437	3653.193198	2681.18759	3168.10468	2883.306106
SPIN1	455.2580562	333.445552	448.6734615	402.4282253	125.7012584	160.0699388	461.2561749	346.7321236	312.9640052	327.0224922	417.7389583	345.6585931	336.3117301	288.6130456	298.9448339	285.7675402	364.9591704	322.8162936	351.495083	291.1290713	345.8918329	299.5233476	451.2537335	387.6381753	407.0271671	379.721983	501.3618046	458.0131295	370.327717	303.1106404
SPICE1	534.5128471	438.567347	655.3444018	603.8289705	336.4429845	425.1446764	640.1249257	453.6288285	503.9892024	484.584021	758.1770121	596.4793356	553.1683023	424.6764525	564.8978326	506.9709266	826.4726022	732.9726796	682.0893327	537.8518444	422.0202085	432.7039414	604.7087957	415.1732461	683.1689715	447.5415074	601.9621209	475.0448485	635.6450308	451.8457142
SPI1	35.17394037	0	62.015207	55.83892522	20.37553459	15.32810061	66.70189201	40.1147282	36.02364073	45.85932369	20.2441953	20.63678734	65.1952582	48.03793019	46.85871299	39.72170002	14.11672625	43.68552654	42.21299292	44.07046874	41.73642192	32.47947303	18.56368296	28.64259608	42.40615447	30.44881571	35.12929313	34.61393466	42.19661522	15.34132967
SPG7	28.63072867	18.89642271	48.9567274	42.2640632	40.76970729	40.11154892	31.16936091	27.75176939	25.76074801	20.76896637	60.5900376	36.49002766	77.68911335	34.31742915	90.65372814	6.603318831	61.02216403	21.56882851	63.59153734	47.56153402	67.8045387	27.98618019	54.7207008	19.3751943	35.20786874	21.63779197	47.01035563	61.33937088	93.39515573	52.63398656
SPG11	25.21075871	23.51849641	56.04586498	42.18573553	15.25762525	23.92434779	56.28894801	30.37816242	55.84617319	25.02791897	30.34876652	16.5122341	28.54563043	37.65165048	40.11601012	39.36498692	29.39784347	38.39528776	45.42029525	24.87872136	41.91506899	30.26233528	12.50189538	24.67312156	43.27960908	25.05379113	34.48216687	24.47367108	34.08750265	27.66127693
SPG11	173.4806852	129.464649	173.3913509	139.5547647	101.4536559	108.6438904	165.445393	123.700024	182.3988465	159.1356324	252.5173009	191.6561879	164.3548342	129.0326092	172.7417569	164.5089286	208.9630859	216.2294241	206.841062	182.8591877	171.3488595	164.3569002	261.6517613	191.9051049	263.4639662	196.4414188	201.1772072	180.9728126	220.9892348	177.0214644
SPEN	40.17072207	29.40343731	63.11276138	46.61366637	25.03913992	32.53865064	45.46593163	37.65139925	42.84913806	45.57670801	35.60903244	38.32796597	53.48527322	40.89250992	31.42559871	129.1924978	43.04208274	36.77052485	56.46622365	30.74923009	40.61110488	35.81235745	36.56421748	35.45524824	43.51038357	30.60982117	48.86388923	29.09432829	35.80511804	41.33274295
SPCS3	74.4635923	39.28155013	98.29639007	82.26145903	38.09164343	38.54827719	93.92201462	82.02412614	63.58524215	53.59839265	91.90626307	95.03180979	66.39324845	48.36978088	67.0593116	74.34671262	90.46712158	82.82252462	83.92614651	69.84083056	67.85717578	59.06359273	89.03521245	77.78235143	130.8571868	113.5625171	55.18435095	51.84623357	110.6306375	72.46542621
SP2	62.52964915	34.28578116	75.37249215	52.54142703	118.7183729	76.03301706	91.41140673	67.23064417	38.57704055	67.22638372	102.4595109	61.09129351	111.3973792	68.75225395	98.83703841	37.46037739	53.30891511	54.2727347	61.6494533	56.91399637	98.51827684	66.80842177	70.12642058	69.55172037	69.72609743	42.27198325	91.43806256	56.48153165	77.80349121	40.71486446
SP140	105.5228338	75.38618414	87.66993625	68.12476521	128.7235449	133.0207949	70.35877283	65.36553847	86.95032932	67.05221359	71.02293728	50.73667855	82.32577933	60.98565356	80.0495372	70.76215862	59.9021949	14.22172335	65.52711306	49.27062004	76.68904034	77.08780613	84.23978688	80.59376172	69.34639289	58.62208761	94.14369454	52.98675701	63.80355115	47.26987516
Sox6	29.85815052	21.82927228	73.25184303	47.59421275	37.62161351	36.16201629	101.4721709	49.58402327	53.50966447	35.90205026	40.4393166	52.36780498	46.00615351	65.17122444	123.4034752	40.3828572	39.5085263	37.04244043	73.18741104	50.42649848	80.55308078	68.49360597	50.1750821	52.57640481	69.62681073	56.62696163	46.62237269	31.04009934	49.6227333	46.3090524
SON	55.27550499	28.12234107	81.0526987	62.26276112	79.38321787	60.07180305	47.69383079	28.73883775	37.36770833	25.53728444	116.8498785	67.24073365	127.327137	51.86576787	43.92706318	41.89774162	77.83920045	64.52206755	100.2802644	84.48846575	103.9383014	40.30724536	82.78426476	58.55299813	76.11801415	12.90324582	76.75473836	75.34775117	135.5845358	96.62635637
SOD1	274.7521025	209.7817878	173.6302019	155.503632	209.2698975	242.3694389	211.7768186	154.9822755	188.8004203	197.4826369	376.3228354	342.1684966	272.5030347	245.4511945	292.7541652	219.868234	400.4401154	398.4074791	350.539661	317.719482	217.168643	198.6890391	274.6879257	273.6179437	309.3545471	242.5909502	387.6535212	302.3206997	236.9585721	224.7312343
SOCS6	51.16586979	25.90953848	66.64330855	48.71497533	33.70760979	33.57830788	48.30266767	29.76836066	51.98485428	45.15278449	50.8570267	16.4269388	63.89651105	25.10048407	55.71326745	36.80197121	47.56099663	26.28427545	59.50430954	26.45764089	52.07083596	30.26074022	62.03874259	14.33573774	62.21921791	24.88876053	38.98862532	26.46043656	42.8593514	35.93535004
SOCS5	98.32236407	52.33556635	175.7141047	196.9041568	58.42349493	163.707283	129.0599114	178.4451701	97.88361272	105.7968518	68.20001359	63.16174913	113.8469735	113.1694065	107.0203487	133.319916	81.80486036	65.75241825	78.83533506	86.95642242	75.78065189	89.11218955	102.4655808	125.1647949	109.7976727	87.566844	51.701289	60.03486975	84.68118787	68.49045615
SOCS3	24.49982626	23.41013491	24.65871074	30.75859887	55.00922561	49.86510643	22.21048535	21.32665875	108.98778	110.4830142	50.54038253	12.35730171	50.35071693	88.99514637	20.12723858	69.17208018	24.65816643	15.70918235	43.19054326	6.867584047	52.27420651	62.54721061	31.58107576	14.56244109	16.65735644	18.50221066	33.54661555	35.19371294	39.85388623	50.24350584
SOCS2	27.12075674	23.997515	45.24051464	32.19750717	17.26355216	22.08791122	40.30770344	14.99224646	41.35390393	42.81627577	32.67277116	23.46905846	31.5914467	36.59046776	34.2609635	47.69318323	40.28792789	24.28125374	42.25855119	41.35519575	39.51130885	23.6659517	49.49497206	30.16020893	44.9701664	30.06776946	56.73335454	34.0751508	52.26210185	41.48468029
SNX33	809.7784008	538.2984106	869.5551055	708.0676263	939.1750961	976.541018	1149.882533	335.630258	1601.563351	2114.468092	876.1474137	818.8979137	934.9620651	808.1202251	710.5880821	561.4334057	1089.868611	1001.140672	1235.889175	1072.411778	866.0132092	643.9564952	1243.231045	1099.555994	923.4374179	808.0501723	504.8551151	422.5134224	512.3008559	398.2147294
SNX17	161.8252413	64.24216594	162.4544874	125.0486737	136.7449228	149.6809381	135.9520221	93.8052646	87.49584331	98.92534727	123.77165	19.55365395	112.1886444	85.62857191	91.05078925	102.2326903	129.4372012	119.0088348	136.0799543	113.5975981	107.4897094	93.39014887	172.3797377	127.8188124	101.9835411	100.2943255	118.8911498	135.8730899	106.6961841	104.1118024
SNTB1	12.82007691	17.00667916	33.73505031	33.9207159	44.74894441	43.37787822	27.83281899	21.84576214	116.6216897	66.35224684	58.88880544	28.41034334	40.80192115	50.62618073	34.27655251	58.68251427	30.45319899	27.40962905	38.95752899	28.30730672	34.26036102	14.59163754	22.59524821	4.009905692	12.07540942	26.23986468	19.71246156	17.25426021	44.33820812	20.19753627
SNRPD2	141.560628	102.5788443	141.2857095	118.9139733	290.6456462	346.3747689	147.2738795	101.377613	154.1832855	87.00948144	251.7683381	191.2963118	182.8654475	180.8022421	172.4694078	196.1564414	269.1466192	235.1006346	213.5888929	185.1982796	163.9230431	137.0565972	189.6308516	183.717793	166.2475284	171.0897675	225.5601049	177.4999992	170.9063485	155.7618138
SNAP91	23.780792	21.90016298	50.19159695	38.46952277	28.4143857	26.2611012	34.65642351	27.58484581	21.29476299	40.70323062	20.93824194	25.24507005	38.24047748	25.67729419	46.00498576	7.555165095	27.01790907	28.26845153	25.85757337	24.87872136	52.109915	24.3582091	13.65273976	22.85949478	26.53906649	20.22228565	38.73241017	33.90824493	32.73743091	27.48474022
SMURF1	62.97423512	0	63.37385361	54.50638783	53.78842921	51.64329889	51.46553187	48.1637255	77.20337453	88.10379565	57.09526742	54.41839732	64.75340686	45.36093962	53.05121571	51.30524723	78.69802293	44.18762808	53.20945805	59.00186688	73.79240569	52.24071018	80.11003165	50.36279825	64.2599621	60.7728522	57.32045325	53.25468485	45.73603159	29.95336014
SMO	41.89437882	24.7641473	33.82691609	32.56110228	25.73224475	34.91093296	41.42503009	24.56671304	32.02758644	35.78374602	28.87771481	19.87146655	34.99961805	25.334351	27.90706874	22.57379526	21.97670189	31.04279812	31.2607844	33.526983	33.13344892	33.93576567	33.07558509	34.66972837	34.63495765	41.29790022	19.92329003	23.59082688	21.02089192	27.74086315
SMG6	25.78092249	20.09143738	38.36218485	43.70007047	60.81499781	72.5401182	40.23726748	25.20546109	39.78308654	83.21388711	55.71652158	35.92100289	87.4921123	67.49325494	49.63630676	45.21636554	61.57811024	30.53261988	65.85122762	57.57263882	54.23693169	42.83940808	74.98682481	25.0557737	24.38696018	14.49183302	64.6511347	76.25109258	71.10811936	55.86229315
SMG1	88.84832825	64.89233494	82.82425784	70.51134161	43.98186957	37.67519809	89.63410476	70.5141179	100.4205814	88.18266514	104.9295691	83.98081134	82.96914447	84.22814348	74.47784365	193.8584388	106.1614966	83.57500388	108.6747014	78.57760541	72.36163407	59.58916603	122.5858638	83.39362025	118.4705001	89.99802643	86.44699145	73.16186992	100.1759019	97.91275913
SMEK1	33.71359193	29.0611365	58.49916495	56.95485275	13.78288456	12.91737718	61.05447159	32.78649343	38.84651131	35.29409792	36.94922013	29.52385587	54.84780225	59.27001319	80.52454333	54.079173	24.83450772	28.23210637	34.35093688	29.52436341	44.93053585	43.23976893	29.9522772	28.69891092	50.33164819	24.15484398	21.51328804	33.98437743	46.74315907	34.75602692
SMCHD1	84.03991328	67.87176983	121.7482745	98.68996243	67.33309539	83.5569903	157.1300899	106.3361119	95.67526693	114.7419668	196.2890076	139.1364871	137.9343424	107.3375234	138.4037654	93.10028482	173.1092666	125.0730907	181.5406012	139.8001126	129.1498692	123.092617	152.8630343	121.5981881	235.516102	156.0706416	166.9995704	160.1461811	167.6100318	167.4855879
SMCHD1	31.76207221	19.35721226	52.35092641	38.58459675	27.31531947	23.10077617	41.92580084	24.13155387	55.45182573	26.53629802	30.09755435	12.96838991	39.65754466	45.63270593	48.16360436	66.51369644	27.10406055	36.02746841	34.57352158	22.16865502	35.12807537	39.3382445	47.22216271	17.13848421	40.11048497	21.24735373	34.1073607	39.53033735	35.7052735	35.14238186
SMC1A	82.24739126	3.980006497	89.25582981	86.13432713	61.59838099	56.48454874	90.01619574	53.72720169	67.08507588	53.30920451	69.14994611	55.23279211	76.64456938	64.30046301	78.48513476	56.54865468	72.87068357	67.94255018	91.40290974	72.57042187	63.06321353	68.66268266	110.491168	80.75981831	78.13460752	85.11956102	66.74917075	73.99786335	91.93800435	56.54962871
SMARCB1	44.04337979	6.286992452	13.02946935	14.75751312	26.00191495	41.38010549	16.95383979	20.11091473	32.59610403	22.48766407	34.38919289	20.08879429	19.41742537	11.81536376	22.09145313	4.817002336	23.31474192	24.27856151	23.94282429	16.10680155	24.27845594	31.55593148	26.64702904	21.10795874	36.7709634	21.94370235	25.94947034	20.86908995	13.90298958	19.68963147
SMARCA4	10696.19252	7967.833252	5840.509439	5742.507986	13016.75094	15203.01441	10379.98286	8694.197472	18287.82744	14937.20821	10624.18547	9238.816979	7922.377954	6873.563369	6251.100867	5593.617187	11561.91109	10660.89997	13013.43135	9892.5049	8980.472609	2871.340935	12277.83306	7251.083439	8967.260756	7884.139466	3668.926273	2775.379599	4197.019965	4078.459646
SMAP2	24.7894654	19.61241879	34.7639471	37.86610961	35.71411914	98.46398605	14.12964714	14.0987711	37.03251299	79.22111905	33.5011871	58.82921558	46.03018726	50.04197561	18.88195224	16.73250364	58.56953933	12.80560854	0	40.95167962	39.89731413	17.26416581	41.66287682	17.46482152	21.7840386	10.84371766	9.478496446	34.96677952	48.57798325	36.4794304
SMAD5	597.8891338	400.453468	369.5248021	314.1916222	431.4694035	463.7156688	299.1753052	273.4449515	388.3040879	482.1489254	466.2439381	416.4595289	375.9665016	282.0398136	328.9655882	275.9152895	475.6651571	479.3575553	443.1466108	389.7002497	293.6559079	275.8550033	507.7476299	415.6295407	414.1006736	357.8681754	414.3643166	382.8454609	394.6159851	316.2293439
SMAD4	33.69637562	75.60088169	96.7443418	71.40195622	119.2035463	127.8644444	79.99209685	58.45220047	145.9414235	69.61218587	107.4101432	74.14614714	83.34998705	61.28052924	95.65046252	58.08371311	84.48901714	90.82384252	84.42468417	70.03998529	71.39422828	55.52015998	110.0247656	61.03229524	93.98022811	43.18837266	101.9121379	39.12478537	69.4831134	41.65687593
SMAD2	404.4263854	266.6472699	435.9031504	382.0137138	117.4655422	152.6176058	344.3237926	344.3971232	250.3186245	279.5726337	528.7583777	460.331689	323.5488817	276.3826374	434.5187365	345.1836547	493.8121569	557.9909647	481.5418205	377.8446857	348.2916053	24.40526346	461.7138548	416.6359881	580.4810315	499.6281151	524.2820798	472.6730283	537.5571819	354.8315559
SMAD2	143.4220153	107.3963738	146.6796816	118.1219935	72.21919319	74.73708577	145.9828751	98.64411876	128.7445879	129.3722576	159.7826219	132.5266861	125.0855271	113.7610066	111.5741719	197.0303426	165.1981385	135.9106766	166.9385243	129.7655779	98.92182781	109.6773385	178.9122596	119.8582038	19.9633352	121.0559795	143.4102076	128.9772422	141.4985157	99.94727239
SLC9A8	102.4492156	59.73453009	94.25236151	88.55184779	101.0663326	98.05627733	136.8503218	73.42707916	132.4350229	78.26482645	89.03893909	59.22414448	110.0376233	75.5556554	94.03104008	62.92364045	91.03787508	76.52942886	84.76181538	73.05594288	76.80468242	69.96026652	114.8721741	72.0252416	91.62283985	51.5029629	93.23888904	66.82969551	88.07734904	66.80901632
SLC9A7	113.1547242	78.32207188	106.5304654	85.87806994	137.0437151	149.6972465	93.4115951	60.38581238	109.4708557	122.2082787	112.0534788	85.38876789	114.1649586	87.89513989	104.427072	79.49933705	121.3726158	110.4071488	97.62226466	72.5951535	86.56806385	75.40740712	136.8753945	78.65017762	87.39242141	86.95904839	131.3285652	89.43958439	97.80278544	68.48900913
SLC9A1	14.89717445	9.450743164	13.81468006	13.69960608	27.18892977	28.24140071	16.4463149	13.15319242	20.12815175	43.13175374	20.70806149	2.3181625	14.37218555	10.21896779	11.42398917	15.09474119	12.33850603	9.766076944	12.74199777	4.436074002	16.48338241	10.54336731	3.371670793	12.41670113	15.11438746	9.032406248	3.078974054	8.996811965	7.591078614	10.37370236
SLC7A2	38099.13375	34862.65222	60667.78058	35388.43234	38083.19803	38098.63272	63104.83352	59388.78843	66957.01483	52263.30631	41913.17487	41719.34073	60333.55492	60469.8522	59966.77313	32825.32441	45921.54086	41127.76878	78217.24599	47685.60872	51557.30698	40928.80397	43960.06905	40821.35689	39883.98651	29303.86833	43060.21786	34438.51366	32249.87992	27456.83005
SLC7A1	373.1970062	266.5328321	585.4993288	516.5448705	324.2088106	321.296023	678.430511	571.1333824	454.0483824	203.3058344	828.6963566	653.5524029	573.1727059	521.0203817	665.3680485	475.920381	721.8174102	613.1386752	767.6685936	609.4876708	6569.845721	384.6590448	534.830738	541.7545759	791.9831692	579.7202807	786.2701227	582.548333	694.8687565	654.6183862
SLC6A19	50.60076963	30.40400892	73.00912396	50.18482789	81.06821978	67.75827734	60.02591355	52.50952792	72.15901323	44.01903553	79.80835252	57.01230899	82.59939439	51.53576593	30.99002359	34.92853969	67.70967199	50.02169803	67.97684641	54.02169695	61.77759265	55.94923196	72.70679561	60.44748725	72.13044562	38.45481216	57.93097735	52.40551464	67.72932245	59.45669637
SLC4A7	256.475467	219.1393603	97.69877896	75.705143	192.62781	204.4047676	120.8816206	102.866417	94.22932624	80.53561059	98.66562298	67.5363461	103.8674189	98.02074578	95.9173096	89.19294673	74.32448964	75.40407527	118.8927709	93.23435226	77.14203827	76.36045734	104.3485181	105.424276	81.59890832	60.62660557	86.30497505	74.1676974	86.1021637	71.56248434
SLC4A5	102.6932821	80.08319944	27.69995173	52.74256475	59.38277531	62.7568562	56.07956988	25.22572349	225.5963248	60.65063978	124.0590835	96.0588586	74.32993389	70.8413419	107.8181389	73.54066939	94.60777667	73.42528366	108.6447631	98.71436152	101.894228	94.39344358	94.70712803	26.24993719	11.97478101	28.35842817	134.589086	14.11818678	119.9031559	105.8655933
SLC45A3	4653.032685	4248.373373	4148.811643	3859.047617	14818.80544	19013.23996	6814.130398	5800.473913	10754.54542	9910.116052	7327.835516	5655.395778	6515.482603	5308.429774	5424.268331	4773.286183	8755.005968	6624.365663	8789.21763	6219.435627	6189.269241	6242.076198	6809.664588	2929.609374	7666.991403	5970.521158	2646.074401	1873.975173	3252.534086	2920.763724
SLC43A2	88.21740101	0	54.60502267	44.50945639	132.6794844	115.5836753	47.49313654	38.66355439	45.10349106	55.02132975	45.66219279	0.290938741	57.70874349	45.41640213	57.89481105	43.97658119	53.11642042	11.81755885	53.44636106	1.982435653	55.36384379	46.81590047	53.02403562	9.313608828	60.13419721	40.97454759	49.52858453	2.606074092	42.32829425	28.09972467
SLC41A1	15461.00262	12764.98876	10419.09437	9420.00657	22197.38567	23563.81737	15235.3036	12469.92884	32419.72555	23118.24538	25923.28331	20268.36658	20690.41295	17265.4568	12851.58984	9873.652601	25905.24532	21785.49004	27923.82192	22040.94347	12721.55442	11088.58142	21979.80205	19385.51725	15287.66422	12097.56512	16245.51335	13469.65646	14530.29252	11379.52462
SLC39A14	235.2548421	163.6147251	230.7214028	219.2304436	61.20348598	76.70107693	229.8238631	195.9846898	275.757322	305.9216167	273.8528086	266.6716459	181.5371204	160.7063253	185.1304303	150.9327399	333.4304241	342.135761	329.5021528	263.8709065	162.6900593	149.9407196	297.3048335	281.9467647	129.084785	208.265928	350.5213577	311.2765172	228.0058456	187.8249324
SLC39A11	854.1499033	639.2599342	553.223494	540.6765618	83.81442924	106.316456	503.9741391	406.0720101	505.3497011	574.8863037	355.612437	296.773874	389.8496927	407.1087019	482.6465778	595.2753001	232.775891	229.0148409	336.3606252	264.7534353	590.8672115	532.1250239	372.3710767	285.7689543	586.0357198	512.2791191	214.1900087	228.0270908	464.9745469	412.8455711
SLC38A1	1084.464676	741.3111491	879.8701826	775.0629259	219.7637376	239.2265871	660.0090945	479.8551286	222.2180815	243.8381812	408.8846058	301.6427163	474.1665762	404.223727	575.4607586	450.630431	415.0293286	403.9238655	552.5567528	418.2704927	657.8805988	499.5426693	511.6319102	478.4797947	733.6656503	620.0025048	574.1722937	484.8029855	736.7947786	532.5548261
SLC37A3	51.16384434	12.52233596	54.83323662	29.19204548	40.86231541	34.00814936	51.7318377	44.64771661	74.22933741	54.83730093	25.30232305	36.72488182	44.45135443	36.17080142	50.56981302	34.11699446	45.0491428	29.16092692	38.69329101	37.10135483	51.81243573	41.00030029	48.35423548	29.22162819	57.89085448	36.91050147	29.33736666	17.76083416	34.95426897	15.32830647
SLC35B2	58.27620709	40.83810738	93.38979014	62.66987159	84.92339696	102.6400882	117.0915869	65.05484833	76.56913236	64.34107478	109.8731909	81.89516614	95.07014016	83.44150019	95.43038246	16.33177453	99.21418815	60.2239168	98.35640367	93.16796735	85.07986995	80.45418687	60.91100173	60.47492268	100.4231299	95.64931804	109.135941	100.4905098	104.02064	93.41107298
SLC35A4	53.89414905	40.59910445	158.6386728	104.2125466	151.0531692	208.7363816	146.6119744	72.33483929	45.18236055	93.72981945	202.6592807	138.2543235	140.4976348	140.1103216	197.8373029	70.71264061	167.3169262	108.7837321	94.7833335	188.7127748	94.95012061	94.34638922	126.8773437	113.1177501	64.16201711	84.37222735	221.5529	190.8700378	147.0738923	159.8800391
SLC35A4	224.962525	146.9108505	216.7839127	205.11309	111.8269306	122.6201454	191.3542489	176.8135645	154.6334988	184.3212903	266.1984323	206.5431377	177.9828977	160.8292672	226.0625707	175.0305895	278.0202208	296.3677919	268.3733654	219.2433252	212.5469476	162.532148	269.8217456	298.4628977	291.7848264	243.3208416	256.6836572	226.9495231	242.9116216	184.7471161
SLC31A2	41.08318666	29.87232866	88.0035541	61.70963239	46.26736818	57.28249295	73.97609372	52.15541835	97.25265678	99.55958944	67.31200779	25.42033435	63.57945036	43.8708468	66.97586457	61.87367516	59.35970985	39.8867851	59.79458081	42.95103692	74.27172217	45.72407975	45.03310365	25.43986982	68.40585267	14.0920028	51.94432737	41.64594245	61.54909051	39.95517779
SLC2A1	22542.61198	17550.3521	23644.21173	17614.24217	25609.75332	33088.61825	35472.81588	29731.94527	65587.4921	51571.19694	30243.95964	23655.74765	25125.93397	19290.28033	19300.41522	18739.95658	35652.36221	29964.98937	39079.56007	27771.72889	22204.89141	22436.06949	39173.50369	23152.71607	27841.44904	20386.87079	13483.16705	10219.23201	12666.46857	9689.635625
SLC26A3	73.01944745	50.75065282	45.18152713	48.37942346	93.38743002	115.7584076	44.69017116	38.05375263	52.56651679	49.97368222	26.25809771	35.90347646	50.23794315	31.74304423	39.09813984	31.3623257	27.68289074	19.82829957	35.23606902	27.71244586	49.96535262	27.31067095	51.27971943	25.93081974	31.7824776	23.01170522	17.31868002	7.12131707	34.76036799	23.05829922
SLC26A2	51.7917334	36.06412503	102.968007	62.36429698	100.6877459	93.78756701	102.9667642	25.01248585	21.10416172	48.54088644	115.9548621	92.06750623	140.2683897	100.1680694	87.79085334	41.51718651	56.30267874	71.41687749	98.27570044	87.27402865	49.2523594	72.15427586	107.3158772	69.18206396	60.04832763	49.54003801	116.4505175	97.35736456	135.4354926	77.84545486
SLC26A2	63.01170592	43.07015174	79.35366518	53.7656595	34.48400368	7.249061071	106.4190912	70.83542167	50.56520342	72.8951285	80.94289677	56.81601297	77.39701079	44.54101882	60.51926578	16.30793252	40.81291342	47.98367729	65.58308465	71.734753	87.48522516	48.9819962	58.91976661	36.48479911	100.8082013	74.43014026	64.71116225	77.26424049	97.4091954	73.23379501
SLC25A27	65.53744032	30.18424775	24.98459253	28.28982677	35.70771229	37.81265417	45.25944812	30.18325743	45.46497623	61.90269297	47.19400279	33.64023011	32.90498385	29.21487807	19.13412731	22.03735011	42.87112591	40.69310903	41.32005079	29.90705289	29.92019424	22.77909659	41.47227274	13.96030545	49.28377099	37.34655792	29.43253229	16.82235467	30.1067445	47.25251089
SLC25A25	24.27905236	17.03706089	45.9502987	40.66366452	28.21985039	28.76210299	42.79129479	21.33148313	56.80246579	72.55993315	38.49037756	31.65039607	42.72277281	42.04428142	47.85365827	23.12582941	42.92227835	36.26303884	51.94944642	35.34020221	57.10405767	42.45499786	35.09569962	19.09073214	49.94523508	30.69971589	53.73051298	40.19649674	48.07731356	39.73088934
SLC25A23	2682.976054	1630.155974	776.5443826	697.7419121	1074.40742	1152.182518	878.1444473	713.4622714	682.8356354	796.0987992	1173.775409	936.562187	947.0344052	682.004944	729.8304154	503.0241575	948.9436493	823.0871186	813.1084138	730.88875	993.4747041	803.4348949	1208.790908	906.8090547	875.3732633	692.0256135	170.4504224	670.510654	836.676935	687.3312178
SLC24A3	41.68170672	14.43132127	50.64995887	50.54552198	12.23359141	13.18471762	29.42582961	27.98430456	27.40714866	37.11138248	20.13319458	12.88659991	53.85502329	28.33949476	30.38205243	26.49122035	30.43031501	25.05930922	12.7706344	15.82564193	52.94413302	40.14614398	20.27045593	5.07988773	25.68037071	19.28174542	11.09045576	24.3741132	24.20144678	24.13633078
SLC22A18	56.20012228	33.70751559	56.03039285	44.35183404	42.90260634	40.70971586	58.17142149	42.88102828	58.07752258	37.41700176	44.73679728	41.16374238	72.42109911	60.31363279	45.94904874	110.0143545	43.8672523	36.37072818	54.41479975	36.33207087	47.99943731	47.02086608	42.4873839	57.00939382	37.90068504	30.42734832	58.57078318	68.18397559	48.59245348	39.10577574
SLC20A2	28.03828496	28.12537925	61.97362564	39.22959127	44.79495725	32.32780698	70.48710136	48.1029383	87.69301704	82.89512291	72.06167038	33.10275292	76.59927499	32.35313186	65.02357103	81.54424761	50.69341029	49.08076243	77.80051146	49.73401275	75.38188611	45.74003039	54.92574459	47.05899406	76.96865966	60.62258044	50.2840532	44.13488961	73.81694497	32.222291
SLC20A2	521.2937569	431.4843532	594.5137799	486.3471365	354.1940398	386.133941	445.916573	321.132993	312.1753102	272.497383	569.638192	453.7090352	409.1996386	307.5507202	477.7277885	355.4072906	583.3033438	453.155393	465.1720827	410.0908305	385.0665834	374.0319366	458.8129184	236.2710943	633.4920789	428.5871398	530.8660771	441.5260506	540.297842	418.826114
SLC20A2	974.8818307	660.5170172	782.2023479	762.2171881	2447.31645	3016.537234	877.7382344	867.1149474	852.9571309	766.7100545	595.4441078	566.5617192	790.9490315	790.0422194	549.7563245	5.280087464	712.3434406	682.6050296	698.8586817	647.854244	894.2825131	716.9051125	707.1339453	475.0157098	690.0989148	590.9182104	476.9774428	398.4540878	489.0616789	451.2234947
SLC20A1	140.3230789	101.3848424	90.95292931	105.8003742	39.53027277	66.31324114	128.1596819	121.0707364	96.28321927	128.1990739	117.0847327	143.4608417	75.12951843	84.92697113	106.5361725	116.5718233	110.8796358	160.3076964	108.2269287	67.6214919	108.5336783	101.2378595	90.84161937	54.93874032	141.4392706	132.7006993	96.51697887	74.42391255	107.1259497	124.0213812
SLC1A5	183.6595772	36.01348882	176.0747988	173.1931142	138.3332395	151.5086381	118.6923165	98.06422816	101.7449316	101.965109	117.251818	110.9680085	98.91369222	84.7901636	137.2676021	102.7627165	117.7932914	109.716591	123.5488263	130.0181009	159.8245283	125.8823824	119.9275144	105.5802248	123.0215878	131.5991536	106.4786239	114.2499954	148.8681999	99.53776509
SLC1A3	18.52272744	26.53438937	45.77333619	29.09050962	38.13707383	30.18850108	22.12075186	18.18405695	20.39762251	4.065065096	26.47075173	11.25781033	47.63305385	22.89677361	28.44809889	0.10912303	31.30125254	1.335347805	34.61517486	25.46577223	23.01516594	18.88554749	18.86402879	8.773563913	10.72967213	15.8254949	0	22.39466815	50.75719873	29.33548165
SLC1A2	49.16675202	19.15162923	60.51537718	64.004343	39.03461545	46.18466155	60.27581649	37.49991369	74.80442746	51.34075343	30.83132756	30.10807021	52.77812619	45.1603502	49.48591872	45.4208566	23.55973517	25.47795152	25.77687014	30.66071687	61.03668583	43.96233252	37.06671916	24.64424215	60.08321215	51.11923322	25.28038278	28.00065563	47.82697872	34.89059999
SLC19A1	10274.73515	8274.105385	4278.222491	3703.216169	1397.693644	1477.215482	3307.955528	2415.580121	2214.451605	2093.281774	5042.306061	4106.693806	2872.835167	1923.966802	4461.632642	3502.148683	3821.084284	2953.277821	5028.81315	5002.433609	5428.07082	5457.036369	3366.918686	2620.267604	5920.48737	4003.159229	5805.867498	5671.588798	5689.934505	4332.141454
SLC16A14	94.71200194	85.42734557	94.45253222	81.42016184	75.00384376	73.45513306	106.1730478	77.09746824	72.49420858	73.3847766	112.5056607	74.55276032	96.65359487	73.98699069	104.445412	77.56905151	110.1635017	82.95444406	95.13217969	81.62089796	96.2508946	82.16329701	74.38035726	51.67681128	105.3888066	88.13170481	97.52427043	94.24471651	97.30790384	84.21379969
SLC15A4	58.99929224	37.72398016	37.96377745	36.40882816	39.21400729	40.20823413	51.52149469	32.62342935	55.69172043	57.50243253	35.97591904	34.62638392	34.65390172	33.9763347	31.11015063	34.9615517	34.06079185	49.51825037	46.21300918	25.24579086	44.63225904	41.06649541	57.86422427	38.7893758	48.57400526	27.5225415	30.65065232	17.75204965	23.15235567	32.90673251
SLC14A1	327.3378117	247.8237633	194.5427226	132.104933	109.8320701	126.461344	259.0383849	203.54353	221.794158	212.1359314	281.0842137	275.5750725	277.685082	263.2278539	349.894285	215.4455417	234.1745063	242.1125567	249.7504456	246.8060796	244.2512199	205.4776278	246.7312156	191.9657517	358.0103968	278.362338	227.8718976	214.5779916	307.8539792	281.3170386
SLC12A7	30.87796389	0	14.67144939	18.50273613	32.4629333	24.14684026	31.35365226	17.52215187	27.62075354	20.83797718	23.15124585	25.01021588	32.85691634	17.96615631	32.0950089	15.04155517	19.79599277	8.440151955	20.72771197	2.961287662	34.56661314	16.27522667	31.04536276	0	27.17772147	10.56732496	21.09016702	11.95865909	23.31008109	21.76610837
SLC12A2	50.91572688	34.97139551	142.987644	79.37687338	84.56461329	66.06919835	97.0163726	61.10175052	24.37395943	41.19287872	94.53172231	36.25166821	172.6862279	67.70123936	0	27.30459957	30.16782224	38.97277184	89.84221351	49.02070038	104.963927	39.6086077	113.8888303	46.90737717	57.35014448	24.89144396	59.75083695	62.63215932	129.1134524	58.48140339
SKP1	287.1488606	193.4080613	180.0230935	249.6689627	578.7460251	557.53527	236.1042424	161.0301195	106.5231084	57.01607066	828.190427	503.2527481	469.0122601	276.4288561	430.5866394	249.7954543	902.5497358	562.0723906	689.4463427	477.1591148	397.8821181	295.3187612	506.2444568	389.990403	257.4598043	16.72444205	450.4569787	10.48725209	603.0783485	425.3738896
SKIV2L2	293.3761023	192.4236933	146.0791694	116.1792739	74.66777529	78.31676835	98.31220135	102.8268571	107.5024046	105.225048	189.5004369	202.9058192	132.8789344	106.2828113	152.9758164	147.5040759	166.1000367	151.2456385	162.3475521	144.4965196	177.5672131	139.9061775	208.9208517	155.5488192	145.0981196	160.2151905	140.9417576	151.8433462	195.870376	139.9169204
SKI	169.047991	104.6569546	155.740549	146.7947555	144.7505748	158.5573394	164.0607957	136.3013073	248.9877018	258.0314036	192.1317383	162.5260925	149.4354186	138.4603119	143.8498299	151.570055	186.5058203	172.710816	200.0658961	160.4132781	166.0077906	156.2077227	227.5668409	164.9533981	185.0959008	153.4878457	188.6329135	150.0879064	149.3124357	129.9614075
SKA2	270.9452718	206.1278785	301.9483305	257.0994542	299.3181931	341.7839687	273.7344143	199.5856078	421.2321011	363.3320348	374.4662022	302.320405	302.0599315	251.5123227	299.5803151	312.0643565	511.5674367	387.059715	376.5352108	319.1382968	199.3852841	223.258594	428.8404256	306.0668456	388.7396304	275.9687235	394.1028226	377.0213246	348.4487409	250.7559291
SIVA1	57.59059274	52.10972883	32.2245834	28.09835914	30.40866379	27.19417174	30.44666863	16.90366623	43.51624252	50.46004409	14.98392939	10.0671815	32.77372257	22.69710856	31.3669107	21.68797301	28.86881959	25.43352967	27.10847334	28.62361129	42.99492673	35.66561164	38.682522	32.38247931	16.85995498	19.72451044	15.61448326	31.25678415	29.77682343	33.96739981
SIRT2	107.9969193	55.36361201	124.2083435	125.5747262	153.8424793	173.3338684	128.2330124	94.19217995	86.78601787	87.0620611	99.74992479	95.89761544	111.0756967	84.44906916	125.3896978	83.86242426	93.53626775	110.9119426	107.8064909	74.42659603	103.5427257	72.73567637	131.4388461	90.47196296	119.5492367	91.56514623	122.631891	92.8289448	98.95316811	81.28792074
SIN3B	3345.176219	2766.294908	6288.094049	5122.54545	15754.31756	18805.9824	15640.57284	5706.904078	4943.963717	4396.527283	5916.275523	8315.910218	10208.56302	9193.697968	8873.225498	3929.453379	11401.77032	9784.109523	6018.297159	12503.05114	6447.696584	6637.660628	7960.207176	7464.934006	6839.42066	5059.061205	5837.554724	4073.529524	4131.838849	3918.005139
SHROOM3	35.26609828	15.78837183	52.83152951	52.64489692	21.04301201	12.93776262	77.52297865	60.1252958	61.03841478	30.87412011	22.64297938	37.8687735	68.26880573	58.00177042	122.510317	27.48158062	25.20872818	23.83299687	42.95494192	41.82900177	58.13127833	36.344311	36.4169325	18.18969464	66.21483671	60.07382016	32.03567821	25.20132211	52.67305616	25.33735923
SHROOM1	60.8728322	119.52476	36.78402737	21.00825454	60.02520777	36.19871007	65.58360049	29.37276142	36.77290091	28.37658618	10.89793429	0	76.82574692	31.39085728	69.79564035	30.98360459	21.25518331	11.43256947	36.57287888	6.535659496	39.26088394	34.65194902	48.16218742	9.16343591	37.35729162	32.12863934	31.07962968	20.60262619	38.57761263	25.33012412
SHKBP1	61.53211572	50.16934908	88.60116521	81.10201612	109.6451065	139.9897018	88.3797657	66.69899738	51.8731225	73.59838147	88.38111374	67.53167239	94.7928276	70.69713937	81.00046646	40.47547422	93.17012399	90.01886471	85.72765075	73.20823767	66.81480202	75.79899512	96.46588393	61.65753441	74.48917559	61.12303907	88.84809342	67.67300938	63.07280492	57.78393867
SHFM1	77.6435466	0	110.3327419	95.78216858	43.68191244	53.0912473	105.3914981	74.76536245	66.85175363	77.86719276	49.75519846	39.27673006	69.04805402	55.94226249	72.33848206	61.304218	56.99862109	42.54536566	56.36339212	46.05160273	77.09578144	66.4200239	62.77516747	56.86499678	83.41692829	70.84776879	43.85378499	49.09375082	93.32425164	53.06085812
SHC2	33.00164675	12.54157773	69.75320713	80.09729453	55.89511842	67.92893256	183.5020863	144.9977365	41.0318535	81.42289238	36.60336524	38.46116684	96.69241863	55.51520115	84.3860314	47.90134228	34.37712929	40.88291149	48.62889924	34.03853731	79.42616868	54.06625994	52.95616902	31.36303624	38.19183658	44.9151562	38.84514484	37.41619635	57.70869352	44.9228051
SHC1	11.44074641	0	18.19619451	29.56627768	32.24743012	35.92671011	27.30792634	26.13560175	3.894181195	19.7239456	33.55376639	11.05917745	17.75447439	18.1491826	34.53514658	20.58757271	21.48671539	14.00634467	16.65219915	8.639149985	28.35623484	37.51428981	29.29382671	15.00862793	32.10046338	26.2090053	26.60391704	1.89452802	17.58710817	18.55661307
SH3PXD2A	334.6223376	288.5788273	209.9906796	183.7741186	219.2197377	296.6861421	275.2444456	245.5976593	304.4658173	284.6367124	274.3517277	213.1342438	277.8126458	247.7473425	234.290814	208.4286558	232.3330186	227.7925669	290.4066473	234.7812992	185.2897112	174.6721735	220.7671845	199.5321564	193.9834021	178.6221396	208.7201812	175.5381232	174.4775993	172.7932654
SH3PXD2A	20.22511699	0	28.16508271	27.18066829	20.58404848	28.28566623	33.06823728	22.62152261	17.65690765	17.6174729	16.19325307	17.05789029	43.0546235	39.17594518	28.74153897	29.28165212	18.69217704	27.03944694	33.04276365	21.10259146	36.7685978	37.59882816	25.07887723	21.30145076	34.97441082	23.60608371	25.64054808	20.04334513	31.11097793	24.77446758
SH3GL1	73.5967003	53.4252577	79.11578115	69.45536859	119.4918546	125.8317252	83.2302214	53.80246204	60.86424465	58.35685204	89.34156212	68.5669002	77.08087447	74.49262392	77.01334936	59.83885159	62.27405259	72.18281791	84.53532569	61.51798515	76.26076589	73.47658319	77.36793194	65.08407608	90.95600891	72.60809515	63.69069391	62.86641317	75.81528267	61.95570376
SH3BP4	872.2148793	704.6059696	291.5655628	255.7707849	306.8491557	260.7472007	483.8593649	405.8983324	200.8773113	191.4622656	571.243613	435.446495	446.6081784	341.2016748	418.297002	239.6882775	379.5160768	353.2587237	430.0492585	338.6606671	261.8072823	265.3889966	342.1661047	363.2798393	427.029412	307.1460889	433.5555633	338.7325326	465.0165106	370.0296304
SGMS2	63.29526872	14.35232877	58.64905123	93.42363542	40.03990867	52.25719174	77.93691054	70.81901878	51.99471297	37.07852019	25.2228699	44.45520597	61.23153736	17.97170256	90.97192723	69.82131636	30.38185481	54.2727347	47.49124412	44.84495936	67.21277027	67.69926453	25.65935331	61.88423776	77.41544981	70.7605575	30.57305573	41.40143999	56.07500542	45.42781586
SFXN4	37486.96115	31089.16147	9513.39636	11544.32549	7684.669883	9417.44127	11040.81017	8796.917228	23651.51816	24225.9444	11774.17869	11945.85942	10173.03282	8873.127423	12532.60213	11107.11056	13180.10226	12856.30464	16364.56765	15143.29357	22623.30518	16257.14583	15338.71234	11652.67187	18801.25147	13516.66723	14556.37032	12391.53239	12635.81485	13857.55887
SFTA3	20.26461323	28.47173096	17.73203054	14.90063034	21.06922185	20.04121343	29.39109406	19.04858603	45.1429258	36.21095577	14.69182222	18.01717024	25.79099234	21.06188884	22.98461137	19.79436749	23.94472456	28.52421371	21.21062965	13.71303979	26.24516878	18.25629508	21.80828436	14.08159896	31.56512023	16.46280818	18.07122052	21.04770851	16.10246337	14.54980851
SFN	17.93433462	25.45482527	20.11860694	36.8343118	46.051865	36.6518492	23.29404133	26.56207703	37.30855621	81.77451887	31.05566587	10.14546622	29.38958498	32.81809258	16.96908971	4.922457365	30.01032659	6.896156055	55.07474386	16.62876918	25.93014381	18.18451724	19.77661806	35.11591521	3.947317169	12.91666295	20.12386989	40.5713029	28.58158307	19.55071734
SFN	259.8782207	9.053755238	136.554138	122.279162	120.3433834	100.7791891	144.9668605	83.38556646	140.4238453	127.0587525	149.0120463	82.30061089	88.0846368	89.92137032	120.7625145	94.97188234	130.1748732	77.87285337	118.4436965	82.60365497	126.5020644	96.30034156	194.8349208	115.0902136	177.7003833	111.1997619	121.9130245	161.6922566	127.0282934	120.3097692
SF3B3	63.48059727	21.16391241	73.85912422	51.15860522	38.72359194	26.18421899	57.24996471	48.20714493	70.61119944	92.86554126	31.51368991	42.27141277	55.8710856	33.21557392	54.25798805	39.05504083	48.27578462	28.30345056	51.56285194	34.47719838	64.07448356	53.20492584	56.41736597	25.41387835	56.47937329	60.46157498	33.02686482	39.9827401	46.283006	35.07292479
SF1	721.4313711	517.6266822	645.4045238	479.9639149	478.4234697	494.2967351	711.6907586	552.7852965	993.7161715	970.9031708	1015.68584	815.4253437	609.8999812	539.9931826	548.058957	527.7684924	1117.83957	989.9840564	884.2339877	657.4045594	483.7531394	443.2536889	1051.356264	784.706921	859.694015	634.3454078	740.1923902	604.500847	604.351728	417.4934065
SEZ6L	12.32688017	9.063882481	14.61149487	12.14368978	13.00532578	15.70493996	14.14797979	7.91102	15.46170677	8.741368759	23.63263847	14.87643395	17.50304434	8.897111262	0	0	7.993241198	6.637701641	16.13283485	21.29914287	1.561566807	6.96085551	15.3219695	4.541286785	12.34777699	9.306115528	23.70063337	27.7415123	24.14501291	9.064147243
SEZ6L	156.1651252	99.05456374	175.7982344	151.181105	122.1431262	136.3016852	197.2264854	162.9569773	302.0734427	305.5338417	166.6716774	143.3732095	201.2300095	154.3364559	159.1389751	133.7224791	169.6874378	134.6305196	220.3015788	147.423964	162.1708662	133.2890581	239.4897042	190.0062839	170.9274204	107.5972648	133.0971818	123.393216	138.4713452	109.9736894
SETX	73.13996164	25.18138971	38.55365249	37.96571147	36.09678289	30.51758026	46.97789264	37.1139632	40.26944841	32.66511483	27.28280967	20.49190218	34.211126	23.09181677	33.36138625	23.03046139	22.84494718	25.910055	12.36581661	15.88682018	55.571202	27.64005149	41.44772524	23.10352577	40.08499243	15.68864026	13.64089456	11.94548231	20.14110241	26.52825853
SETDB1	319.2745009	240.2658019	263.0716973	194.0311752	98.58979331	117.7416193	242.0835802	177.3413517	397.3247861	289.6613563	237.4878028	182.8263723	238.292833	191.4482712	225.6636756	288.9119341	192.1191271	170.3174204	217.8713704	156.3677036	246.9899433	221.9992917	262.7665064	155.020326	276.1257038	213.1108506	205.0760698	145.0104542	210.7732579	163.1691206
SETD5	275.874201	168.3026259	98.48302266	88.88739966	100.9475146	104.4514798	109.141007	82.41683075	99.59573796	106.7367133	136.3147319	128.4044697	111.6441874	78.82239734	130.2543841	70.18261446	140.8859241	109.8108191	115.9431982	81.70029952	166.8986333	128.6099404	121.9100857	76.52609722	176.2473091	119.7357347	0	68.11369943	168.5462552	117.365079
SETBP1	83.80496124	39.65828357	114.7190914	92.71675238	81.10666089	107.6088927	111.8156438	84.56753981	143.1349841	132.0373892	121.5586461	87.27578021	133.4566689	139.1951901	71.97810096	162.7006041	145.2365734	109.3746773	128.18796	127.1544381	105.9265476	84.60214854	117.0034744	184.400791	117.6104626	110.7502884	142.2711482	91.81286872	120.0001064	140.3380039
SET	605.9362411	484.4954067	384.731007	360.7095547	925.0887597	1173.736913	377.9323605	502.2026264	577.488997	616.1843418	372.773149	427.5268854	411.7684773	433.7454976	372.9605094	390.4880523	396.2402311	420.891667	395.5004685	368.3099903	519.0542791	429.2562124	527.3596354	371.1408139	377.3686199	386.7270622	306.9677104	346.06175	373.0799532	392.7652436
SERPING1	20.03168665	7.635941219	30.32828019	40.47896594	31.21126753	20.14896503	36.68459329	36.8910768	24.06834015	16.72361865	15.20476241	14.95939238	40.61797049	25.341746	38.86338778	28.36831987	17.32048408	19.83233792	31.44692248	20.27733591	44.79017029	39.60142992	34.62785322	14.63319564	32.82498795	33.23689358	28.38717448	11.88545476	35.55478319	26.47616573
SERPIND1	13.19782307	0	26.99887074	23.75068998	50.08060961	29.33871961	41.68844129	29.63327799	49.71407014	28.79722347	21.56802499	17.60471491	32.10817243	14.48495932	32.460892	29.70989124	9.682617706	11.0570029	22.12830341	25.36944903	42.00997525	20.22779311	23.52227718	16.87423764	33.44351725	30.41795634	95.43501889	13.47252461	29.37165721	13.11146842
SERPINB9	14072.00264	8529.045562	4923.351417	4044.919176	9001.756018	7319.009909	4770.207083	4413.034999	5114.170655	4588.640222	7365.16097	6639.307369	5412.000469	3706.747309	3950.213347	3303.995015	6738.132719	5239.367688	6608.988788	5373.438046	4771.05315	4324.148362	7778.531157	5187.463522	6020.219518	4493.580515	5614.51724	5008.575732	4703.25201	3959.922479
SERPINA3	24.56767878	0	44.464007	26.07247682	19.59098652	15.97635748	19.97197256	17.06480055	47.60431122	34.47254071	23.48074274	21.15907496	44.46152255	12.06679381	36.4305861	28.4985339	31.60143657	22.66995201	37.92530872	27.37661631	35.81953523	21.70322651	25.5091804	17.16591965	38.95124566	31.49400949	24.6464333	13.49009364	43.49459416	24.51545061
SERINC5	252.8732067	186.0465683	201.8784473	139.7375292	105.699651	129.7463114	154.9909593	96.07368855	64.9687445	88.09065073	245.798836	159.1937339	225.957046	139.0093907	309.0666827	319.9459737	172.3971708	125.653267	250.7110743	151.2469538	226.5619698	211.4487466	151.2371237	103.8301328	209.6304493	159.7496164	217.6027944	276.28192	301.9559166	254.8046973
SERINC3	126.7961205	55.26031413	116.7449737	112.8837097	37.92040576	41.25546311	94.25682666	96.47507705	58.68547492	70.23985558	155.7655641	128.53066	78.54138728	82.84712694	150.1991397	99.63207763	107.9020256	127.2605304	112.8530457	225.9872511	108.0264482	81.64809162	120.8906426	109.080409	157.4821228	133.7485765	110.7098341	109.5107472	144.8729715	106.3141702
SERHL	50.69495299	26.43514239	92.47790134	59.27277156	37.97166057	63.16689469	117.9358536	92.37724781	79.24740888	51.90269856	62.32048048	52.88775575	58.72000995	78.76231295	87.80185735	88.67209059	63.2311416	90.2678963	75.58768112	64.93615719	82.31004282	61.79832847	64.12527976	62.04885038	64.05736356	61.49603505	53.97647953	46.63554947	41.32840189	104.0669447
SEPT5/SEPT5-GP1BB	58.78662014	20.72945369	67.96037381	57.02060931	39.35554046	30.98469797	65.0683566	43.43293747	46.81561629	50.33188117	67.68824183	32.88893047	101.8679954	59.68413328	52.6367316	29.46046717	42.70824579	33.70810927	54.28593493	49.06625865	62.12531641	45.76714646	44.75441737	42.4873839	45.6101631	36.90513462	60.29401307	34.32843778	66.0203892	65.34462982
SEPP1/CCDC152	1150.736342	847.983425	515.8341195	522.2647244	877.9663681	1089.2917	713.1322837	582.8682068	517.6894905	522.5531092	817.614979	820.0967215	616.9372496	578.7411421	686.4443824	635.1593091	946.6902498	905.169279	774.5570043	677.2692675	700.3284189	640.7839147	989.0186193	696.7027034	900.9060456	781.0911499	783.620126	624.9658491	791.2216257	729.1530542
SENP5	29.12291268	17.55152484	40.9769752	34.13249071	62.82150716	34.25976388	47.90224405	24.49241757	56.79917956	58.43572153	31.06851859	17.56966205	25.31863662	35.65684881	31.94186986	29.73556725	25.37699277	23.82222794	31.78405369	23.35056676	41.1749597	45.21445708	37.18079282	14.22166408	52.98689655	28.107528	20.024312	27.91866678	40.86390775	14.5555966
SEMA5A	39.61068553	22.36399071	67.05235305	41.36571252	61.36540458	54.23632636	49.0842174	39.2752859	54.71242423	50.77223584	43.66184289	21.88700602	64.50105243	47.36868254	31.07071962	38.24532961	31.24067729	24.53163146	56.96606297	25.83674673	54.36613181	36.65056313	41.38274657	13.42026053	44.73670849	25.2711485	35.58315997	21.43569145	47.43628271	6.615785631
SEMA4D	996.79921	694.4372049	739.1124597	499.7285968	528.3561393	611.4611553	707.1317186	333.9726006	72.83597638	78.36669954	732.6818983	540.3877484	739.9475544	592.6502157	754.4472872	366.9596598	282.0787627	481.3175013	713.6052434	708.191619	712.5210815	655.3891102	532.8163993	399.2260374	425.2798193	365.0302349	708.6457169	711.1566254	1016.194513	870.9424214
SEMA3F	48.69786067	25.48014338	59.99802776	45.49580482	34.41993517	34.17123285	60.62703143	36.24460974	37.93293969	50.91354368	29.93046905	45.8619941	63.96121731	33.57885337	33.03126616	42.74596685	35.33691052	34.88192307	43.62009268	31.59531228	50.19344665	52.44886592	32.94707172	23.09919386	27.21797284	52.57901605	55.4947373	23.49126899	40.43703619	33.24822976
SEMA3C	63.16867819	45.84096542	124.6947487	66.77578868	60.98507059	64.72900154	91.81665474	108.4993643	106.8714486	103.3486113	113.8014481	50.60931982	126.8501594	64.37995928	73.65804543	65.78926624	111.331931	51.18743513	120.2282791	72.56781854	101.4005559	68.19134151	89.37021358	54.73802844	89.03870223	65.25953766	123.1282163	75.7152369	157.269611	92.60942266
SELT	66.12887131	57.0052381	64.91623179	45.0954634	58.00879692	56.86313541	79.4469418	54.84645809	113.7330945	76.35881371	106.6868859	71.79994235	61.02632607	73.04043049	72.21377003	71.7653569	94.97661266	103.7600244	88.06544092	76.79822949	58.93040496	47.296812	88.06775231	63.69786453	113.5370245	71.29590065	90.00764998	78.59948744	83.24284777	65.22886804
SELPLG	72.45029639	0	85.20793321	67.07846227	36.021648	38.01417877	86.21651325	76.68643098	73.85470732	73.83170372	72.94032874	65.18196231	73.67824937	54.48174968	64.68611494	69.46827126	65.69588134	58.51704077	56.46101699	56.92440969	87.73086488	63.08155676	92.51229308	54.23697073	79.62659144	64.16470053	53.92377241	47.10844943	61.84862412	34.32626132
SELM	68.30420311	38.25869859	57.58437513	55.33027887	112.380832	141.6240313	63.65384808	46.56975001	79.82578516	50.11827629	61.36120053	52.16917211	49.69625929	48.01666956	54.60278014	46.48549389	54.08697059	51.39608322	51.99500469	48.66664753	57.60809762	41.76912072	78.63718188	48.26759725	62.63380696	60.265685	61.48870771	61.73613834	58.45101592	47.73002823
SELL	113.0969989	155.6385085	83.79416713	71.36617692	51.70503764	50.78944034	54.4971729	0	34.58755872	39.79294522	61.10998836	52.32457312	74.34472389	53.5453576	71.81854292	72.32289306	68.13504488	66.63547083	47.52769073	55.04220224	83.35879683	61.57741223	76.17376845	62.09072552	81.67136077	72.24180773	67.4958549	60.77130529	105.3808409	82.90713862
SECISBP2	338.2215598	248.7939532	364.6597835	296.742925	1322.563992	1610.639909	439.3969045	410.2248373	742.6022796	637.6204126	321.5994782	286.0278354	387.1348027	319.9798691	266.884671	210.8458685	404.3842374	364.2389979	454.3305157	364.6926635	458.4945172	369.5904833	426.6239311	241.596457	364.7887267	298.9146848	146.1641544	111.6292804	160.7482524	153.2613594
SEC62	918.0923028	694.9911651	595.7476824	529.6575026	376.5108503	426.5244792	486.0505987	362.0147978	514.3769718	397.222913	439.1001715	364.1758508	411.4116685	331.5964922	427.7980416	332.4098412	484.1887683	412.7167	572.5555325	404.9870024	604.750641	583.3361209	521.6804999	373.1652604	696.9000537	510.5295264	537.4500744	443.460109	628.9236125	452.8586298
SEC24C	70.32965171	55.75958721	172.9532961	145.3867915	94.71597802	124.5678282	255.3380846	49.43736209	37.34470473	40.68022702	95.14748423	193.1868294	158.5386655	153.8308226	317.4068	161.7038248	170.0926189	169.2082202	60.47535156	204.2767821	161.5479941	160.3493041	125.4232655	112.5704854	151.7986301	134.3872315	212.572193	149.1918854	145.5487309	131.1465187
SEC11A	66.48129937	32.42338117	80.30230029	64.31571966	93.27443646	82.74914459	111.4055714	78.17330521	44.04861159	19.35260174	75.92566402	84.62461554	87.52446543	85.03327428	166.6730492	38.06559756	78.94974676	82.21677209	83.21673914	84.35179094	105.1617148	83.22560906	70.06432985	74.40923667	85.23092313	73.33530314	104.4479358	77.0885501	65.15362289	100.767734
SDCCAG8	188.6614225	145.8839481	268.1581608	201.0458532	217.1794467	233.0474702	217.5303754	139.8279298	178.2253358	157.4728006	250.435161	195.5283605	217.0756492	146.2620385	256.4785521	197.7841168	215.5442506	248.7166055	254.4754892	201.4769009	215.0105226	196.639383	277.5859742	164.911523	266.0185862	169.8111159	257.1580213	261.9602252	245.6435996	169.508525
SDCCAG3	52.63533275	39.76867052	33.74858842	35.01536925	57.61739655	40.95492353	55.25267097	21.32955338	35.93819878	33.68713201	38.9892966	23.71442848	50.13533751	27.3541108	35.29992479	33.71718235	53.71409625	42.59247975	43.53678613	32.09384994	55.23225109	37.30294395	58.30463523	21.89492258	66.22959555	32.72704296	156.0277056	28.15877698	30.44824174	24.18118847
SDC4	38.62024116	22.08144063	52.81702439	44.72026419	23.8719281	21.03019831	59.97766974	33.97425603	41.57408127	90.99896327	40.48605374	11.99742568	65.43652013	25.35930913	0	0	42.90881718	21.15422456	41.73398023	26.10358804	22.66265699	22.55419269	29.7573412	20.53614647	23.51484728	26.3753776	35.15271851	22.45908796	59.45814339	32.37133429
SDC2	46.10326101	0	54.058663	26.64687973	29.66139194	16.86690982	23.29693596	30.72262323	26.17481284	34.6992905	29.25979099	25.89237954	47.91776141	29.91647884	31.91069185	29.32933613	36.98590353	20.76923517	32.58197428	13.06220734	56.83847966	36.14333305	46.30090962	25.63913773	57.44540605	19.82782227	35.52166833	23.05057894	46.51452955	21.46512775
SDC1	66.31014896	58.67319502	71.97055708	63.01122551	32.87704888	37.13178061	69.56467971	48.31424619	44.44953151	55.91189777	88.95481222	74.33543259	56.28982756	69.92251295	70.26881249	81.65153664	81.74293899	70.38979041	75.40805137	73.30456088	75.95371624	70.10541726	101.041826	73.88940734	105.9670845	76.79960393	93.48192741	102.7203137	93.93200098	59.44222615
SCYL2	55.15701625	45.73766754	64.59615206	47.80115252	43.91488885	40.89260234	84.77981258	48.90764505	68.83992209	37.25269032	34.46514076	26.91942835	55.77217745	56.95722645	72.88684821	94.02187007	44.44742861	50.37438062	42.20778626	32.6366442	62.87579362	46.37327045	31.69370545	43.83316428	66.55965674	35.15688368	45.30762295	38.11017338	55.51211377	39.62091565
SCYL2	24.46336818	1.276032617	28.86519669	27.71058882	35.42697571	21.69418108	39.69018267	25.78438681	57.21653062	48.36014385	28.26779504	19.1727462	29.62067878	24.81207901	28.80572899	23.03596339	17.10375929	7.53421539	17.90179746	20.51554059	37.12509441	19.74369145	29.98837646	18.01208628	30.87682189	26.00103991	322.4958126	9.446286541	27.26045177	13.62805535
SCN4A	0	0	29.35933791	21.97332879	9.75122774	18.54375754	48.59791979	20.85386941	38.8103628	29.69436395	25.33387063	11.67727622	18.66405958	11.25241926	32.31508896	23.7998246	16.81299807	17.15221949	19.45598536	14.66325517	30.78551599	19.3329627	13.73215813	16.33708066	24.8525343	10.29361568	26.83231454	10.64537344	25.06097799	29.98085356
SCGB3A1	461.106539	340.1315578	394.4010897	274.507537	341.7973648	323.7480997	627.2486527	515.9250958	527.1472571	658.8823133	468.7946179	366.1762007	531.8642272	415.9605188	495.6679815	299.0026049	358.2716624	344.2101269	493.2112464	373.8212395	378.2596515	369.9134836	311.8008519	311.4687388	449.7365485	307.2816019	352.2065213	264.2632334	435.1094551	354.7360524
SCFD2	31.35596976	25.95308562	51.49028905	36.61383391	36.72640165	28.63105376	65.27580498	39.50106693	46.69731205	43.71013002	51.61533692	28.11005717	54.96797103	44.55026257	43.53091907	77.8881676	41.68654318	36.56053064	61.99569617	30.21164248	50.93435348	57.01712673	34.3072918	38.53379305	66.43621922	56.17212121	45.57408671	28.35057232	56.59738045	47.49850467
SBNO2	29.97562654	25.32620928	41.31059305	33.65575563	31.26834675	31.25262084	36.26101264	23.3480744	45.93490696	50.13470744	21.98632246	24.24723196	32.07397055	37.28652228	41.42181849	46.02791076	19.72464858	26.70964834	35.39096714	20.81362186	42.35849654	38.12121133	39.76261183	11.82467329	35.0602804	19.03755381	36.74857287	28.39742309	34.23220487	16.59734497
SAT2	75.2180719	38.42782355	86.41089149	81.12909235	91.06698496	104.3751801	160.6576773	104.6755599	88.76432765	90.71306136	110.2400775	103.3370008	111.9963744	118.7849858	151.1766619	86.9224541	74.84274459	88.78986012	104.9454314	111.7544406	98.8811537	103.7708197	38.26088265	63.87547288	88.33430335	52.83259965	102.7188496	64.13724031	91.55309643	134.9608693
SASH1	9.189460294	27.44584124	55.72191722	26.01832436	54.17284029	54.60209933	84.08896122	28.67515592	59.26713743	42.07687428	59.44030378	23.79621849	73.09311987	24.73535587	118.4745989	9.424928614	51.78780319	1.771489629	62.2950791	34.63469983	53.12597022	29.19364298	45.02155188	24.79874698	30.88621388	25.90309492	42.47315136	51.01609649	47.46377614	29.64080334
SAP18	3667.113172	2554.321585	1469.038341	1122.935446	2067.160684	3040.069599	1263.566177	1359.492239	1361.037688	1471.428688	1269.176442	1238.830013	1295.265953	1261.570629	1377.589308	1298.173418	977.0169139	1104.088988	1354.241755	1199.748449	2234.334927	1811.855341	1591.749176	1170.964661	1192.854561	1341.996601	979.1269259	1141.974347	1197.199629	1424.534057
SAMSN1	103.703981	0	54.19694518	48.48289335	58.47183754	46.54926964	42.56358401	38.39338905	49.34601251	51.20930427	53.68812939	37.24366416	60.04279086	33.30986019	64.08272877	26.16935326	41.03502268	30.86241848	48.01060841	37.15992975	96.78603828	55.29286349	59.49591078	29.24761966	74.52137668	28.64555457	704.0353083	42.58588602	54.82477822	40.50794028
SAMD4B	34.20577594	24.44716459	48.6298786	35.31707583	37.50104822	47.9966356	63.22447817	46.67009713	41.05485711	89.31970032	39.82705997	44.06378236	53.72006452	36.75408217	61.22994098	41.33195246	38.70489461	38.52855331	48.54168769	54.48639132	50.55153832	48.20041527	31.99693923	37.7468292	37.15200966	27.02879142	41.28138489	61.42135973	37.03798098	48.24806218
SAMD12	28.95378772	35.23166566	58.05434115	29.65814347	28.02997462	18.84895664	57.13900395	32.51536321	66.51327206	75.93817642	29.21071699	16.29256951	61.86011249	39.46712337	67.7910778	27.0487565	30.2526276	24.0281838	37.80946054	31.73589209	65.89046294	42.20457295	26.11131604	12.97118575	64.26532895	41.07920114	44.6590326	86.70906294	45.73024351	34.51003314
SAAL1	55.8882032	36.46415113	55.72481824	47.21514551	56.18167941	76.30676435	64.18260024	39.07748628	82.94770257	52.30361848	34.78645864	49.32171142	40.33511168	58.74404371	37.46954739	49.63538976	43.2964988	49.6488237	54.85476249	47.22179948	51.9480161	48.99236411	58.47357976	36.02561653	54.98873109	42.93210563	45.03676694	50.35140118	61.86888243	30.32235081
S100P	74.02710813	0	96.80719734	79.09160594	56.03432183	62.30313464	71.83117392	49.45955424	72.78011049	94.33777179	67.27812336	81.56099554	64.00928482	64.20894986	59.44637548	61.08505494	65.64607503	68.63041584	66.20397881	54.19221505	73.48535604	65.10808447	81.08615562	66.500611	81.06222345	74.5562612	48.18455306	50.70131787	62.07580661	43.46710074
S100B	43.14610606	30.91543469	26.78129388	27.60905295	39.66947618	39.08004585	55.27486312	16.90366623	31.53465211	19.53991678	26.91124935	16.86860485	28.5243698	19.57919103	24.60495082	25.72277413	23.31070357	16.7349233	30.01378942	23.17354033	37.10834624	34.08570161	28.40578494	14.68662254	33.22213475	15.05132699	28.26272712	6.900239998	14.29223856	18.79681876
S100A8	32.99759585	20.86515874	66.62203437	35.3016037	33.02149425	42.11048654	56.41824143	33.68672293	60.80837876	54.34765283	36.00980347	13.87976428	62.86675708	18.34422576	38.69557673	28.59756993	24.64066691	16.61915726	35.99624133	28.20187187	51.65372695	24.18354968	10.79656639	1.477181679	67.19160316	42.52422514	27.57021417	31.35927021	60.3697674	31.80844264
S100A7	49169.14914	40338.52036	21670.71322	17912.76052	32538.83993	32811.59706	35355.38176	26562.76113	61893.15962	66951.51039	72676.82704	59479.78966	43862.18263	32200.73012	23323.03399	18470.38143	68441.49777	58018.1026	72513.77992	63236.06177	27188.67654	23233.90572	55043.95233	48183.78921	31200.81452	26695.11298	45936.74242	42047.00407	20087.73189	20121.05102
S100A6	176.3294787	125.8937831	342.5936219	295.7333684	302.3614475	373.2992705	487.1466981	357.2328713	163.8480846	186.1024264	68.64752178	418.2682565	452.7506516	342.0973944	518.4040858	247.0903035	511.2430225	521.7400409	97.54416477	394.189692	291.5025726	285.1653868	351.6298864	282.4738139	437.9335067	393.4825829	504.9385681	337.5466225	415.6933109	439.2812202
S100A4	322.0493654	214.7228696	248.9050262	199.032542	363.3325395	368.587905	235.3564633	177.2863538	294.8075907	273.9006027	319.2544418	261.7794351	208.4345898	170.4621811	190.3499958	157.9129458	288.0353293	260.7253129	249.2336847	193.8738762	203.0778553	186.7053298	351.7800593	207.7714513	243.9755971	189.74225	260.1857523	214.8312786	207.8401438	174.0796682
S100A3	35.27825098	5.440354937	63.87282988	55.55172376	40.36549321	41.86178422	75.03552779	34.12284697	51.35389834	75.8330171	42.66984695	30.15714422	55.47452864	46.06161602	71.97718396	44.18290625	39.07238447	32.61371636	43.57453441	31.53283236	50.28037759	44.10269808	74.71247044	38.74172478	62.89812426	41.64003683	33.88189137	26.29938703	46.17013826	45.42202777
S100A2	37.7715782	39.93779548	79.14672541	38.33124059	45.66395927	43.13383543	48.19460154	47.58865928	65.24807395	52.95757802	51.58495777	13.36098195	62.05423128	48.72751408	57.72975101	84.55200845	32.73082852	31.41701858	43.96112889	22.55134451	57.16227748	47.99066446	56.46357302	16.1941276	63.90843351	39.10688427	53.64559596	29.1367868	45.9834724	26.78872253
S100A13	424.0205752	285.6358505	72.22294624	77.80451794	690.6084846	696.5604495	74.34757106	63.42903193	146.2470428	150.4829918	63.39076115	68.23272959	67.85653439	51.91291101	59.89387161	65.2656591	46.10853667	40.72810806	67.53167702	61.62862667	106.7647532	94.52423876	96.63482846	70.44120612	305.0825356	256.9499537	35.36647515	47.63844877	271.517804	291.6343071
S100A12	31.26381185	25.45381255	60.38773209	36.4252673	16.54714969	24.67802648	43.8208177	30.75253439	39.73379311	32.99373772	27.69409656	33.3422808	25.84368173	32.93179073	46.89631	38.01883054	29.94436687	29.20669489	30.4407355	19.97665132	37.65944056	22.22640722	32.51243665	21.86604318	50.00561213	25.14636927	19.4577105	20.04334513	23.46201842	42.86658651
S100A11	1668.03085	877.9519625	521.9514137	554.5424933	1058.827704	1173.124185	571.8628288	503.2774985	969.7036972	1011.540677	938.7471487	768.7489548	1060.992304	734.425337	735.1306769	469.0694721	976.131169	898.1667797	874.7799954	759.4889313	891.0525103	736.7197843	1223.792316	920.0011679	786.5626521	612.487575	143.0017274	579.8383087	861.8941914	667.7095963
S100A10	71.20262005	0	39.62219662	33.16548244	66.11579363	62.15868927	68.53901631	42.66200138	73.32891071	56.32924883	53.94401527	41.84259944	81.91905425	47.14590812	97.15250894	43.37319503	46.63621443	52.53220575	55.29602689	26.36261935	61.53913071	40.22190948	44.89592646	23.62768702	63.13158217	46.05695325	40.77041868	37.31078212	47.28000431	47.42470654
S100A1	0.016203589	0	22.34659398	20.92412482	25.28609492	18.53443849	28.20912071	22.05321053	23.73643103	28.18269867	22.75047482	15.45597457	31.70422047	17.27472366	25.19274799	15.65319434	21.46248529	4.540451762	28.89305593	19.21517735	37.0517215	19.68547165	36.73749392	17.66842134	46.30651171	19.89893302	78.35937724	4.854911062	0	13.78578078
RYR1	41.75057197	19.04022956	54.73460178	58.3531467	29.43831703	33.13681757	59.7846945	42.82313571	51.8271153	28.67234677	45.49160221	39.14820291	54.15636961	38.34215876	28.41783788	62.91080245	33.51965293	35.29248867	43.58494773	28.65745458	58.65366151	34.75483059	37.02051211	17.79982264	44.36773764	32.9189078	28.47941193	26.47946968	38.42856934	33.32781598
RYK	151.8428179	84.1827074	72.54689401	60.00479682	43.26896175	41.0283111	68.98864862	54.40454479	51.66280386	52.59609285	77.92951921	80.7606219	67.59401183	53.84670392	85.02701458	68.11752989	72.95683504	69.09886446	65.90069089	66.77410804	114.4992144	90.68811193	103.5947656	68.38788026	88.58117839	76.02946115	1726.717346	51.30305745	97.61901362	63.50401755
RYBP	28.01195413	3.719736352	56.13289573	49.35223378	13.46137711	18.99922643	41.04776349	35.66954353	45.37296182	39.69107213	32.43674857	30.1361125	36.34365958	31.1144691	23.45870051	49.0301696	36.95763508	19.1471645	40.09648578	25.49180553	33.91263726	39.50811873	39.15470031	20.29933533	30.56554467	21.59351547	27.46479994	30.56573529	38.75704338	24.91772278
RXRG	152.6347683	114.9654752	221.618954	184.2827649	263.2901383	304.3434944	349.7782377	260.0679078	217.830966	176.6019388	238.0603329	204.0029737	253.7382182	216.9628754	260.9883594	300.1231792	230.0876959	208.9765471	274.2399692	224.5202747	178.0018678	185.9963242	198.0477548	198.76974	236.7477937	193.7150597	207.5284148	152.9501957	179.5884818	177.1386732
RXRB	60.92245569	0	74.8280665	64.47430902	49.56456685	49.38342769	71.65556645	52.88486477	53.32563566	37.25269032	38.32562911	42.33684477	55.27763672	40.65032362	48.85960755	44.33696229	48.95288134	30.96337724	45.27711211	43.19444826	65.0658153	42.79235372	69.38421981	53.90630151	75.46191691	43.9437566	33.95802387	36.61094874	54.87542399	40.53688073
RXRA	204.2148423	82.13092797	83.93921837	68.41970273	81.23421547	66.25091995	80.39059073	76.63143303	80.11825952	84.10774136	113.3901612	14.11812373	94.62274256	66.78241041	109.7878554	84.48139943	99.20341922	93.61568863	86.03484366	77.53236849	137.5845631	110.3209465	118.4055696	80.92731888	125.8955352	106.2676281	388.9126357	66.13425439	106.1636799	91.80921937
RWDD4	2279.889503	1453.294815	1195.580008	1138.936532	2144.721443	2172.562707	1357.764146	1114.807353	1899.223388	1818.046963	1035.393727	866.7859631	1362.50593	1076.195503	1197.92695	946.6487065	1051.043912	884.6975356	1202.330953	1077.325563	1790.438428	1409.69287	1408.633518	905.6423267	1448.751271	1023.616356	526.9598941	648.1599085	1039.158756	861.1012232
RUNX3	33.50699618	13.74975782	141.8494753	78.54814729	44.62197226	43.45126579	88.4646748	64.45662509	68.20896615	79.62203897	34.47565662	5.310508348	81.63619544	32.62859567	72.89968622	34.06747645	28.77593754	27.33290039	40.82151313	24.36196039	70.55123741	42.23089149	21.87037509	19.72174719	61.91867438	23.85698388	36.35912585	22.57035854	42.35723469	27.16928937
RUNX2	179.7879322	0	105.2259713	96.90873321	103.3949318	110.361509	83.79949836	87.37532957	69.18168989	99.74361826	87.27344335	69.3614317	84.45461541	80.19417013	97.58166506	100.6618689	81.55986712	65.42800411	71.52778828	55.19449703	133.2188753	92.28955531	107.3707481	45.45329902	107.3369726	126.0471487	70.64364103	48.24897287	121.9593745	88.11786566
RUNX1	34.15108883	30.43439065	19.17674089	19.53259993	38.68689816	23.54401379	49.14982898	17.79714159	43.43737303	10.13801602	25.58858808	17.1969333	22.33013161	25.17535846	32.8331941	23.78056759	19.04485963	24.35125181	5.257424558	23.05899382	21.92414276	16.21381674	36.67107129	9.471001597	29.35397859	31.31824519	16.64373611	30.03720004	30.80420921	34.7024871
RTN1	147.8354678	106.5527745	61.63517275	65.97220482	93.14338723	92.19109615	82.5895436	82.17271708	126.6808362	140.9989353	134.1940338	115.1346252	131.904643	79.1108024	103.8126818	91.35248233	154.5395861	116.8173568	106.9239621	82.4839018	112.0834913	86.57284904	163.5917341	113.4397555	101.191931	105.5511538	87.08972545	80.80879407	106.7135483	104.9091116
RSAD2	52.40443161	59.44792911	66.71776819	52.49597765	39.43242268	45.04424201	95.60572359	49.03500871	74.022305	31.1008699	46.11203783	57.70869248	79.59240188	62.40087198	83.53505516	61.25286599	55.94326557	58.86972336	70.61662284	62.12976765	72.11599434	59.00457539	54.43335069	39.27166191	63.00277781	49.94389337	48.42759143	46.72778693	65.27951382	54.83346035
RRP12	41.83057719	0	46.96662439	26.34033811	21.11872934	10.53228116	41.75984213	25.97157279	45.51426966	45.39925165	16.58701353	34.94887023	38.44661315	23.33862495	40.21963115	34.52597657	28.77862977	20.38693802	28.75507945	16.60403755	53.70737073	28.03562715	48.47552899	25.31568837	35.7217445	36.6381339	37.11313043	23.28483279	28.27481436	23.00331238
RRAS	288.7803595	183.7689514	147.9890108	117.5649967	127.6879648	127.6227314	164.8105045	94.13428738	154.9391181	109.1356603	171.9261012	141.7490937	116.2595928	92.74903404	160.4722935	110.2555256	128.558187	107.5506891	149.9075406	133.5312944	187.6775208	163.08723	179.9851296	140.0290257	180.2228022	127.7806408	154.6997791	128.466276	141.2293696	121.9695037
RPS9	199.1866661	149.1297295	221.029079	156.2704695	116.7339963	135.4198695	294.8333623	168.0872241	123.8809692	119.8224766	298.5230117	264.2716934	279.0587035	225.1879659	266.974537	556.7236924	167.3330796	167.1217393	259.2044378	293.3314884	280.3147998	223.3686534	204.5225179	160.3399128	225.7511209	203.8906047	292.2594968	288.6388107	355.9124815	311.0417692
RPS6KB1	67.31882236	37.72499288	60.8567311	57.73909645	39.69801579	47.34546653	64.27233373	56.82541918	53.88100833	80.43373749	86.78737702	63.95628063	58.5767318	57.53033907	56.9878978	36.35264108	84.79189341	61.05177859	68.29575432	52.16291946	52.94333549	45.92266511	94.56128702	72.64037298	69.9434548	51.99134612	77.67272064	70.69927632	68.44270441	53.38354408
RPS6KA3	326.0040538	186.11037	159.6907778	139.9106237	113.9027505	99.58693236	179.9281849	130.8835274	76.48369041	50.64407291	207.5374705	0	118.0787632	114.6105074	148.9896163	110.8203977	218.9781944	142.1889651	151.615325	110.2314926	171.6814301	135.5755811	189.5933084	112.2109367	259.0524166	194.1739252	110.5883149	83.49539293	155.4724094	121.8855764
RPS6KA1	69.60656656	23.94890424	96.16220283	78.00565566	68.69426007	82.47073778	106.833988	83.51003549	67.4399886	100.2332664	76.13364432	77.38386301	83.17435576	71.933029	72.16516901	77.72402455	67.12545732	60.07315172	69.83041724	68.29835765	75.1721353	66.73504887	82.64275567	71.30758833	79.55682241	68.11738455	48.90488365	62.06409373	64.77450306	47.57085578
RPS29	36.29097527	0	41.62487074	21.30319206	23.53935427	18.4622158	28.10201945	23.24290289	39.76336917	38.23855898	10.52286869	21.37172898	31.87707863	16.26068407	23.0662244	12.16584237	20.6427002	10.32202316	21.01017326	2.150350426	39.56713606	21.50543868	34.64662484	15.32485744	20.1404412	11.21537193	18.17809884	7.343858229	16.08654612	33.44213074
RPS27	645.3626108	0	364.7294081	313.1830326	543.9847795	588.8834112	334.0333878	320.7152016	407.1834727	501.3207845	409.1042704	376.5109524	588.2067441	471.241853	480.7850673	392.1927558	704.6678829	534.5106504	563.6287145	552.4890663	514.163018	436.3566359	711.0297773	589.539887	569.2374836	440.9308916	513.7918995	471.7989686	548.7122763	352.6711517
RPS21	858.3506837	664.3754968	605.757185	583.3458014	1104.378088	1397.53289	536.0051345	586.638943	582.1061485	747.6663583	777.0646617	652.5230172	709.3026679	726.3897434	563.2848292	475.1583538	686.323004	704.7001897	624.5101855	473.5964579	457.9370426	421.2226769	752.5468131	666.9222587	704.1359074	635.7166376	627.0360675	600.1730071	605.9868631	501.5219874
RPS20	0	0	93.69826577	95.51043926	27.17262142	34.74318994	89.55402004	69.26074371	52.09001361	31.33747838	56.19557734	69.16630411	89.90658031	67.66333997	90.29793204	75.14083484	45.9577716	64.60956514	87.94308442	79.86234868	148.9246644	88.45980873	82.57488906	81.24354839	96.98432163	88.20952412	133.6725678	66.85897725	67.25325214	95.49912605
RPS18	3212.265269	2217.699117	1119.822646	1108.745567	3628.305918	3925.255906	1127.46074	881.8515017	1053.742428	828.9117943	2095.535942	1573.477334	0	1428.56363	1583.046883	1335.735582	2005.377412	1568.920598	1681.652133	1363.522626	1636.590601	1397.56082	2359.141448	1653.935203	1504.738236	1215.124299	1919.541939	1535.169436	1127.441582	907.0861426
RPRD2	75.32136978	49.12725577	97.91248779	79.41071867	102.2160712	124.7058667	99.11015397	86.41527775	139.1685058	160.509276	91.37579645	48.18483031	103.7869983	63.37701219	74.74469073	80.35581528	78.28072674	82.07004536	84.22552944	68.9713184	80.71497969	69.47377226	70.9437078	65.14472283	101.5917612	62.24336872	72.48692602	54.90763859	83.90413693	51.79760771
RPRD1B	54.66381952	14.88603448	50.36565844	59.11418221	29.96892081	37.04499689	73.81785402	46.93833272	54.66641703	43.05288425	30.39082995	32.73820317	69.17192029	49.99852998	65.82502925	39.46402294	30.3010878	42.68266957	50.17918215	32.70302911	54.98342124	54.4745961	37.04505961	37.48258263	60.10333783	25.24699768	33.51294156	33.29479266	52.92628505	42.64808616
RPLP1	58.21038001	26.55869476	77.13728224	70.85172852	26.10558945	31.39124181	74.28292435	46.89587816	53.81199753	43.18104718	45.34321176	44.04625593	56.53016511	64.19785736	73.65712843	53.87651594	40.72676195	47.36984806	66.1857555	41.54393716	65.94310002	71.52263086	38.49480585	37.17646091	67.73097145	48.48545226	60.48288024	42.78792997	76.56918125	51.04081509
RPL6	1849.401671	1527.880947	1610.780478	1458.563707	1271.972582	1334.498792	1398.520517	989.5722109	1405.329481	1328.84579	2017.590064	1818.716493	1450.546196	1071.127153	1474.834434	1106.37823	2623.351339	2097.978129	2249.400617	2072.779007	1318.912245	1377.434314	2650.019169	2041.841957	2197.770133	1560.377697	2046.737388	1930.658748	1763.611882	1243.550645
RPL5	33.28217138	26.09891792	43.06281203	35.27065943	29.17330636	30.22694218	51.43465583	42.16701989	48.40615106	38.60004415	38.57684128	20.51527075	58.08403982	23.92745195	20.39041765	13.53675775	20.75173565	4.650833334	54.21304169	15.77748033	27.29392279	18.72364858	33.8351135	8.099229754	44.83062834	31.21359165	34.70910028	31.59205998	58.18331681	32.17453926
RPL5	35.47471949	28.31678414	65.99638002	47.00627173	36.47187492	40.22978445	68.82944404	39.94394511	63.04630061	26.05322238	40.62626518	35.23396683	48.12944333	24.91653341	44.0105102	44.11413123	18.24257405	33.46042379	57.00511292	36.39715412	49.66707582	29.62750015	37.60532011	23.53960482	40.31979206	27.44874733	38.61821142	27.07535291	56.64223814	53.43853092
RPL4	4043.648118	2981.768206	3246.63258	2756.92799	912.4940549	1027.49063	2333.702656	1960.066889	777.8207943	874.6166653	3818.228628	3424.010139	2223.078901	1999.65187	3103.505748	2301.531254	3467.690949	3766.320217	4164.532384	3039.716878	2822.512065	2317.141832	3742.501153	3724.360553	4656.8159	3708.521923	3883.791225	3612.115322	4176.96279	2937.112181
RPL4	6202.625428	3295.412973	2190.853924	1962.845946	1186.914059	1182.408877	2034.734799	1509.045156	641.5671735	672.8027787	3298.55011	3125.650708	2098.799429	1344.917843	2105.727858	1709.352664	2888.722101	2612.603943	2841.393911	2415.914798	3341.673213	2855.939803	3589.493722	2468.44856	2994.426486	2124.119528	1018.957401	1747.05058	2893.017072	2284.056579
RPL36AL	1908.369568	955.6724761	766.1886911	665.4699453	2191.029	3129.876764	619.9242775	619.7071803	888.0080479	998.9379892	907.6061875	901.5128319	964.4098857	1068.253271	641.1106408	714.2790081	921.1019167	1128.437548	845.073399	760.0733789	813.0076663	703.5185452	1102.247555	826.4492162	545.8554658	530.2822128	771.8884003	732.3683116	624.9529835	564.7959284
RPL3	622.242115	328.1287494	160.4624504	164.0181397	145.2118681	132.0009406	148.8717145	126.8001713	116.3456464	134.4790573	351.057902	297.5613949	249.9122292	158.1568985	243.3296855	161.5626068	315.6980283	255.1833503	285.6829054	238.3452577	351.5072526	288.2462513	387.5139938	255.6650602	330.8460925	241.0479812	137.0223979	226.7855454	328.5333739	269.3573999
RPL27A	661.4335327	575.2334785	264.910947	197.8141116	391.5232679	478.5318037	403.8093754	287.228208	373.8512534	253.8973277	365.163173	289.8743027	361.2375072	278.4449184	277.0532868	197.4466608	372.3883886	281.355898	330.0006904	324.7484725	236.8317838	235.2215675	282.4969174	262.6697604	292.9816337	261.8163437	261.0759169	276.1882185	272.2196098	211.2420931
RPL26	436.1479486	377.5902042	352.9212702	285.7635132	548.96698	455.5824622	547.6280332	379.9566708	400.2528161	228.2943187	495.3062647	405.4412465	529.2898422	363.0104588	465.014497	274.3884841	425.0242454	401.8791142	662.6997322	403.8467439	409.146454	269.2450617	405.5780631	353.2745686	336.6248468	282.6907014	447.9665674	336.6169275	310.0983107	306.599411
RPL18A	856.6493069	682.1660246	1226.23417	1013.953615	2656.981242	3242.142855	1314.295508	430.9146778	372.6222038	394.0122675	1416.039748	1898.274801	1670.591863	1726.765219	1736.484868	578.3337204	2246.753643	1967.851716	990.3977774	2089.436413	918.3296849	970.643768	1532.79331	1420.131854	1131.606743	839.7508055	2302.104831	1926.228422	1345.954962	1310.067363
RPL17-C18ORF32/C18orf32	240.7772277	175.9993306	228.9382396	188.8605821	191.2043241	211.1803041	262.4714144	208.0929213	335.2873578	347.2985243	336.0062038	278.7707249	183.721419	199.334116	204.4415387	191.3641981	395.1404538	347.0558177	288.3721451	246.8490345	193.3950246	145.8254568	354.6506724	260.9961988	337.5385527	266.7538444	227.5995775	195.3662476	255.6902749	200.691854
RPL15	3021.31509	2430.158547	3065.740146	2835.421018	1765.384589	2311.066602	3601.394644	2977.736295	4151.233303	4988.304803	5889.923951	4627.006781	3525.446829	3505.841755	3097.874449	3560.59186	8229.525069	6336.093417	4832.430966	4320.788144	2505.764428	2276.687841	5294.610454	4107.523864	4703.508825	4049.701882	4881.207521	3894.095467	4856.442465	3525.546664
RPH3AL	261.3952817	194.7853663	205.6120662	191.6919823	166.2746831	138.5935906	130.1955706	141.1874404	119.4609914	213.5391511	300.7593842	188.851959	299.7443717	127.2060438	240.0945086	176.0732188	372.0262832	372.2053168	363.5563101	199.1482224	210.4805433	327.0916212	199.5653677	105.6625312	238.6355827	139.9365529	415.791801	283.892242	505.1945298	294.4878349
RPGRIP1L	91.83890311	57.29588997	36.14676892	39.38141156	58.31399602	44.07214793	54.21156955	45.75442961	50.51262376	46.28324722	49.60914487	27.9932143	69.4584766	26.58133314	56.51014067	23.14141842	52.46759215	39.81544092	40.63407339	29.56601669	62.56395877	34.66949471	54.87520563	51.72879421	51.5365057	25.89638636	756.1641106	35.26545318	39.54711752	27.21270004
RPAP3	68.46826444	59.11170464	33.15871338	46.39222148	65.24912138	55.56429191	75.15903195	43.23610272	66.45740617	71.71537234	63.34986614	66.23354812	61.83792749	26.91595696	65.90114027	49.58495475	67.63698168	43.88205958	75.16854502	44.9178526	54.44030224	53.55982739	94.61760187	47.39977107	61.85293049	55.20072161	51.19910731	46.05577119	54.44276435	48.45643339
ROD1	70.85829379	58.55470628	103.8296114	80.64462121	48.39851991	65.79778083	125.4184686	51.22238307	43.71341625	119.2342416	162.3636809	113.0291167	114.5023555	178.621641	125.0412377	61.48853505	108.2143247	123.1871812	32.94253545	117.0834567	63.04806043	47.76017784	86.98333057	67.56626113	29.18358115	19.44006746	124.1750382	87.87886811	115.479609	112.3960046
ROCK1	176.159341	130.9138575	299.3441773	215.3150271	340.9842772	377.2027902	339.6180913	187.7996449	81.58391759	37.71933482	561.4965809	411.5638128	350.5082843	304.4531389	419.5395373	200.9101707	484.8577883	341.0952128	461.729179	428.5445339	312.9378285	265.1513322	332.2734637	264.7678493	351.0576444	288.6680291	443.7895284	369.2880193	400.7745117	379.6277288
RNPEP	22.3093036	16.75552354	41.91787424	29.31872357	21.04883642	18.42260981	27.81448635	23.65008065	45.04433894	31.26518134	25.49628221	22.5868948	34.99869367	27.17755514	25.254187	110.0867975	31.75624	27.02194742	35.03300929	28.85791098	31.88451449	24.51532281	30.67715032	18.65609706	31.53426085	32.35404698	33.80722296	9.179822786	25.40971034	30.03149934
RNF8	80.26447709	57.36475522	92.86083661	73.9741982	64.71677027	80.11534625	83.55924418	64.33794531	110.9299413	96.48367923	104.0111842	81.16372979	71.05209944	65.89870772	80.15590923	58.92735334	101.4743182	93.942795	68.17860448	65.60781628	65.49010209	60.95852773	99.22819923	79.26386502	90.97210945	67.55118202	106.1111382	77.07244515	80.74962847	78.25930322
RNF40	329.305535	0	272.9757959	173.1099514	269.0708655	265.0415385	168.8900011	126.5772849	189.7139919	211.3472365	252.1258773	213.238234	197.4151131	175.714481	190.0574727	166.1072601	274.7437726	264.8309689	220.1245523	227.9592734	213.0541777	20.51968967	242.9162459	187.9356304	218.656147	181.9992291	210.9163111	212.3159778	191.5191801	155.5939592
RNF34	69.05969544	39.44358602	71.23853182	50.96520356	67.52763069	79.001719	69.59941526	42.62919559	83.87441911	86.06304753	96.11260631	63.95861748	60.76842539	53.89014955	65.11252006	105.7658923	78.42476123	70.35479138	72.26322895	49.72490109	46.87970299	41.37673519	90.63368764	63.61989013	64.71614423	40.809517	75.57468459	52.90476816	63.03807639	48.70821525
RNF217	67.62567783	50.50557354	86.17590848	67.88301315	51.92112326	50.72478939	121.3409017	74.00696976	102.0669821	71.51162615	46.330534	41.64630342	80.44744893	63.00264023	88.31812849	117.0349085	48.08867439	48.00252292	58.04123818	46.35489065	65.97340622	60.7934387	47.44742209	40.533692	86.44517263	74.97890053	39.2419123	43.02218382	70.79556256	59.1007289
RNF19B	92.23487831	74.77652411	88.693031	71.66594948	84.97756398	93.71010235	80.33173328	64.76731522	58.73476835	78.0315042	74.05384128	60.25937229	89.69120089	70.43461681	64.68978294	93.50926693	70.22152582	64.13977039	72.75786162	56.55343519	80.36805346	70.51375343	77.04737052	56.65273314	81.93165293	71.50923289	66.60422618	60.70249322	80.89288367	68.82182424
RNF169	82.32739648	58.11315848	84.364702	78.3499106	64.69813216	71.15216123	92.31742549	68.57471673	131.3998608	87.7686003	72.40869369	58.71821486	75.23582158	62.98692586	74.38339263	64.74847096	56.68901424	62.92288086	81.11975698	65.62994459	87.23958543	81.53803227	87.69520796	65.92446683	93.23155273	79.83858197	67.31284408	59.68788123	79.85826278	65.83517036
RNF144B	104.2731321	52.33556635	115.4211394	96.62056475	83.29139719	114.8835812	122.5826974	97.83265787	90.61447449	76.08277049	81.30744652	69.9479829	87.9395099	92.18516517	77.19033041	70.58242657	74.15622505	107.5708809	97.30465842	82.75985476	79.81536408	80.39676459	111.8687158	81.84135211	94.84831588	75.94359157	83.99611053	71.53380566	94.87835352	95.13881752
RNF14	2720.321275	2036.230062	2302.770625	1978.419614	1155.794235	1358.427217	2408.496	1947.120181	5001.643606	5695.530829	3691.199399	3368.072785	2778.946379	2418.911484	2279.680055	1891.106699	3739.593069	3499.264117	3945.403605	3252.329522	2400.373024	2032.784345	4564.540484	3470.107696	2832.897759	2253.409595	2828.790941	2426.274013	2215.431549	1684.255735
RNF139	40.4846666	41.77690281	55.50240634	58.97783404	49.49758613	49.86801863	75.01333564	43.90765656	59.97696286	46.87148218	81.35418366	29.90359519	63.48054221	59.13228129	48.90362356	50.94670013	55.81942283	62.16905549	69.5427493	46.31714237	60.01345283	56.76749935	75.53120164	55.97984295	82.51932286	59.53042674	64.16212979	45.01480564	62.03239594	52.99863616
RNF122	446.8099101	316.6626849	387.3477314	343.6708691	415.0399069	478.7111956	396.5062275	328.763234	561.3733307	596.0529038	412.3595127	386.3654799	413.5700846	225.7111622	336.7188254	279.0230034	427.7541701	393.3083889	502.0013895	385.6507702	344.934795	287.5627667	436.8689008	432.0893589	373.853334	333.4369387	392.4220512	323.6744023	293.254972	253.9292488
RNF111	387.4521134	286.3032358	517.7778061	406.1057577	385.2259154	445.203363	709.4261942	582.3674361	545.8163233	462.6057224	633.6435466	519.1690836	714.7601791	572.4794245	629.5408486	340.1172283	579.1788421	576.5539145	580.4813701	494.9125224	476.2212513	407.9373961	524.7402731	419.1528284	493.7245816	462.9416796	640.6637852	428.7460389	542.2006763	565.6482245
RNASE2	31.21722653	16.91958487	78.02402882	70.60514141	36.8690997	29.7586596	83.90370499	64.00216839	54.90302551	52.83598756	41.09831037	27.6999387	50.59105448	53.13678377	57.41980492	57.55001896	44.15935963	46.38045225	61.93451792	55.77373792	67.06203681	60.4600705	33.54631942	58.24543245	53.05800729	30.23548348	25.45607317	53.27811023	57.88088916	41.3747066
RLF	16.56614409	13.28998098	27.11201071	27.8836833	12.09089336	13.90403229	33.68961755	18.73596614	41.2586033	58.8202103	21.24437025	19.37137908	34.03826784	31.79573362	18.07590901	26.64252539	33.9759865	19.77849325	37.67278573	29.53738006	27.32343146	29.0476947	24.67456553	20.46827987	36.37650003	24.50234743	26.25839261	28.65949458	32.29464211	16.47434808
RLF	52.7750887	36.32439518	34.25530076	36.1322638	22.89925157	30.2455803	48.57958714	31.05164601	35.41240216	29.66807412	33.46963952	33.86690527	26.68763628	24.90544091	29.33483813	6.648251844	37.6670386	34.42693561	34.98614936	30.95359148	39.12929123	27.44465626	15.15880085	20.11883904	43.3695038	43.4580568	29.29051589	35.5026352	39.9493897	24.28537407
RIPK2	330.8793086	248.0354227	163.7319053	144.9322976	191.5054461	187.4994167	149.638791	151.6611716	319.0468148	329.7829244	264.5007055	271.6211098	231.4959022	195.6338421	191.8098602	187.643011	297.9050572	269.0671983	231.4321154	207.6272676	216.8647835	183.2264971	321.6082986	224.885388	193.0925052	198.2701724	161.5692733	164.0523641	195.5390079	173.9610124
RIPK1	40.86443821	29.03581839	80.34484865	37.40194565	44.97376665	55.53982939	81.48572522	21.87084893	34.45939579	29.6779328	24.07664137	73.77575525	66.28602093	77.4413808	89.30573777	42.88718489	62.22963074	79.41011868	23.3193268	59.09949175	68.91789276	53.10762699	47.22649462	43.54725814	47.16118236	22.52063857	71.17656854	58.83139059	97.32671513	63.07714599
RING1	83.03022715	28.14259556	82.16185718	61.3711795	51.64329889	57.62613316	72.64552943	53.09617265	59.4347351	73.54251558	68.20235045	74.58547632	66.92938607	73.86774629	65.03274103	53.67477588	72.70780344	83.61404126	57.6064821	63.08649136	57.01553167	53.87963755	89.26769168	89.58247722	81.71429556	53.97573841	48.44076821	58.3174962	75.78344818	63.19435479
RIN2	80.62905783	76.75842556	77.81612204	87.63802498	73.49415661	77.90847718	120.9636351	85.33944078	95.80671609	94.31476819	89.2550984	83.80554703	100.2697506	85.41596561	106.4829865	81.79733968	78.86359529	78.02092621	90.16502641	86.60627456	89.76696297	82.39458117	63.21269049	73.57750974	104.1088132	71.19258882	70.14438751	67.16643542	67.98689241	63.21895417
RIMS4	25.8437114	0	13.31183577	15.98851464	23.34889605	7.515236623	17.82994738	15.2016246	29.72065378	28.53761139	11.76257152	13.82367971	19.12439843	15.04882819	21.15702987	11.31670014	16.74973059	17.61528365	0	14.92098482	32.21469255	23.39479096	10.96984283	8.965611971	22.12483349	16.27362677	337.2186671	10.26763911	13.25617064	1.358753873
RIC8B	43.2605439	17.59507198	22.22184991	19.09841322	22.24167565	27.06836447	19.90250147	20.46309454	32.32334703	73.17445795	21.66967829	12.86439976	20.67919751	22.76828545	24.5315908	27.46874262	19.66811168	19.24812326	19.84257984	19.99877962	35.22138656	27.5315872	28.58628123	24.32945661	35.01063705	19.21063468	25.18082489	19.72710243	25.36051159	25.67451541
RHOC	602.4109478	0	290.7087935	205.0821457	630.7830541	595.6688492	200.5996927	178.5754284	181.0482064	180.5947068	477.6945392	437.199138	266.1904764	241.2092368	252.287861	245.375513	458.2800594	401.3595131	385.9852981	368.8319579	325.4965581	281.4608527	256.1184669	336.5360642	359.1709779	185.8486013	339.9828625	373.1195339	361.8336965	282.9521737
RHOB	16.35144654	0	10.13521362	9.714565023	10.28474372	8.642842459	6.868953699	8.017156383	22.61911322	14.04534213	10.71682785	0.923058657	0	9.429551374	16.62246361	6.380487769	12.13658852	2.997801978	7.626454687	2.245371964	8.989775814	3.978884984	9.800226839	0	7.804739623	13.10718607	16.94240977	11.31592509	6.214960474	4.42065291
RHOA	1437.68367	671.9395346	370.9027888	315.8287672	340.1595407	379.0159292	366.1859576	280.4306552	298.4684497	314.6827029	618.0473606	621.9510808	431.5935521	341.9605869	455.1714162	275.0331353	583.4366094	558.5186424	582.272461	502.640507	612.6581664	549.2113402	745.1248055	610.7171563	522.4399052	462.1057929	396.3970462	559.3689144	599.2365044	490.4508203
RGS16	21.85459038	19.63672417	27.05689124	24.86565051	25.9856066	30.45525907	41.76563139	30.22764173	33.41437501	18.66249368	18.75678559	15.43026914	18.23514949	15.51101579	29.82176527	15.83751139	13.14482996	27.94942186	22.71405262	18.35217352	19.75166677	20.14803996	27.27226821	3.36011903	31.62549728	14.95740714	13.76827009	1.336711037	20.2901457	22.04538366
RGL2	18.7171705	9.407196019	65.20826829	57.24979027	21.74776566	26.66939237	54.78277626	38.9752094	49.12912141	55.19549988	44.55685926	41.62760856	40.97200619	40.81948428	62.86036743	49.92241084	27.00444791	37.13936084	37.58297085	53.08059322	60.98404874	57.83379906	64.73896716	48.15207962	89.7967696	51.22791191	50.18888757	44.54776203	58.00099201	36.65886115
RGL1	38.54732501	17.92218193	35.02987438	27.2164476	29.73244975	22.485136	33.12516497	26.46558941	20.48635069	30.4173343	13.80031113	12.74405161	34.54944733	22.69710856	20.85258578	29.84560728	26.20350845	4.448915823	14.77780168	16.13023152	37.04534125	29.04370705	27.01668545	19.32032343	17.8555054	19.95662664	26.64930372	18.76226938	30.15739028	17.02132248
RFFL	0	18.70400509	23.78743629	30.27606175	41.30031106	37.35718529	45.49680767	22.28767545	52.93457442	51.16001084	5.27311863	27.09118736	38.53258005	23.41812122	29.44946317	19.97318254	19.92118162	15.41976725	16.03651165	18.91969942	27.40956487	28.17679023	39.00163945	20.20403329	33.68905058	21.21246922	24.36825685	13.9849549	21.7747905	21.02378597
RFC4	1552.958026	1148.734186	482.7517997	492.8734752	556.0943109	821.8650656	544.06764	457.2750957	258.1004144	306.227236	527.4088426	426.6505639	346.9568348	442.8783245	405.7643595	536.4130538	427.9843561	402.2721803	449.1941459	356.1524401	411.6674513	446.2061508	555.7509806	455.2029925	543.5128364	489.4740375	470.2865672	517.6702649	552.4470407	488.9647285
RFC3	107.4551118	106.3421278	168.6172311	147.8758708	78.2026099	97.6811853	243.6418553	171.1063217	201.6824374	193.7001875	201.7899698	177.8418556	55.70100056	151.2222358	162.5126191	129.801386	234.8839098	167.9630623	223.4841495	202.7603425	130.8095324	147.5568978	241.7524058	187.857656	257.8636597	221.0430529	234.8716955	168.0273591	247.7765103	216.9202083
RER1	112.2017506	89.2463289	131.050894	106.3554369	97.56993907	101.8840798	145.4203523	114.8115844	174.8273752	184.531609	115.9104619	86.06996181	87.24807725	83.40267643	106.3170095	102.2803744	117.1000413	99.89263099	139.5645113	117.3828396	120.7933335	99.70819394	134.2285968	99.20220776	117.0590189	86.16207137	106.6235685	78.44283018	87.24531126	71.96909759
RELB	35.58105554	30.66529179	18.66616053	16.73407801	45.50320554	29.96659104	53.02670157	21.66822492	44.89974487	26.26682725	23.72260748	16.95156328	26.67469503	25.22342597	19.65956845	12.10532036	16.18705379	10.29240859	20.07037119	6.457559601	24.36299428	26.32332687	17.90956439	22.81617567	24.9732884	0.358237146	14.76238487	13.27194475	19.42627343	13.52821082
RELA	321.0943664	242.352014	285.7141958	231.0627567	415.1255258	481.3822701	244.5691013	190.37104	377.2755039	356.9961856	436.7481245	334.2629082	261.6628867	213.899496	234.8300101	210.1929643	406.535332	379.7799157	365.8836869	295.8358916	225.8027197	184.0655003	421.9093678	323.540331	286.9989392	202.5596262	351.7233727	284.3519652	200.8003807	158.1508475
REL	28.68744123	8.763103364	17.95250843	11.91257481	18.59093527	18.93457548	22.00882622	19.51848074	17.70620108	13.46696585	13.12028564	19.32931564	24.5403127	17.37455618	11.29927713	16.2290705	36.67225833	10.33548432	29.72612147	15.14226786	15.34131721	10.89587626	22.26169105	0	15.80402751	9.076682749	14.29973352	16.17522841	20.40301343	3.757916729
RCOR1	74.19218219	56.35405637	19.81399934	19.6689481	46.37511977	42.05748441	46.82447733	41.02943084	32.5928178	23.74957595	38.12816467	26.56773131	41.7355401	20.42314558	39.28429089	22.73885531	24.54643874	15.09535311	24.7954148	15.89983683	37.26466243	19.50363445	39.53446451	23.55260056	21.54253041	36.34295723	23.74016371	18.79740746	33.97752896	20.28580463
RCC1	58.2012655	0	50.18772892	56.08454531	22.33836086	30.39119055	60.80746328	39.11801108	45.32366839	39.99340519	7.767713861	36.9644097	58.79026247	47.67187761	67.13542262	44.42316032	27.75558105	40.81425954	31.64087055	41.1417227	47.2688984	46.21137154	13.12713455	26.69034815	38.44407846	35.06967239	27.62877764	37.31078212	42.54100651	30.43811259
RCAN1	54.8045882	6.360921326	57.20047285	56.40849308	37.10790052	37.72878266	55.6000264	41.28319328	59.00095289	60.23657494	42.86614296	31.27649889	53.72653514	38.82653136	57.40329892	35.63738088	34.14425109	35.48363725	52.5325923	41.02977952	54.12208715	43.78209039	70.6707974	65.08263211	74.70787467	60.59977133	40.01348592	36.99746759	44.41634732	44.53355612
RC3H1	155.5433124	119.5034928	245.8193028	208.9472777	144.9095812	179.2264243	272.9403212	207.5709232	347.840752	301.9025588	230.9270758	182.6078762	183.4533501	165.2607219	190.4664548	260.9012443	231.4190054	214.0244848	231.4204004	183.1911123	199.8797537	182.8787733	266.5453769	187.1963176	243.0068809	179.2594529	163.0040781	131.1850847	185.0857193	134.9377169
RC3H1	82.336511	58.7056022	76.71469963	65.55058921	66.11928828	80.94183007	68.46279109	57.81538217	74.98188382	88.83662468	66.34805413	70.10922605	73.56455122	51.38047089	63.4655876	65.33810212	60.50256296	76.73673084	60.09656707	71.33253854	80.1694681	68.46250224	85.72707636	52.58940054	73.54595194	81.80150685	62.57798812	55.97642178	75.54613654	45.15866973
RBPMS	3430.21873	2845.066629	2857.013346	2713.643734	6630.996782	8435.983867	4526.958897	4978.819107	8208.539612	8365.841529	3520.564412	3512.537307	3574.213167	3428.587098	2307.194648	2440.60443	3723.270057	3315.885326	4861.046767	4393.716524	3867.571111	3239.538131	5828.143063	4466.515112	3239.997379	3019.527237	1368.893124	1405.820316	1798.635608	1660.269895
RBMX	3.382499161	0	9.841243106	4.196815867	4.290843075	0	0	13.16573581	5.971077833	0	0	0.833089648	0	305.7537348	9.039788507	0	4.856789195	11.85525012	2.915729391	15.60305723	3.374356057	35.37929781	3.810637782	0	14.88361297	7.195602304	5.348308235	6.841676535	4.686905	8.593865019
RBMX	84.69210772	51.39272003	67.48557275	63.07214703	45.46534688	49.40672533	91.76841093	65.86630922	64.11761122	50.745946	80.17640756	82.89534109	71.76571709	62.36482135	72.4852021	67.51872872	108.8994981	111.2027038	102.2158401	89.68861706	63.75387587	55.48506859	55.63040212	87.37464654	118.3792637	72.29279279	88.03991763	66.79016518	100.1527495	97.4743114
RBMS2	48.76368775	22.92909087	58.14620693	44.37697626	49.4544855	51.30315333	80.90293999	37.53657898	25.82318636	42.63553319	50.7915947	11.8595511	63.45743283	54.72116285	51.61977831	43.54834208	46.22295659	34.17386566	62.93940323	24.41142366	55.70199718	50.29154303	34.71160351	15.79125987	48.09367231	58.643555	56.29705674	14.58669448	43.79123372	38.00169778
RBM47	34.36781183	8.438018864	55.75382849	35.63328753	31.30562297	43.91255909	52.75653623	31.85345814	47.12780803	49.76336358	35.77144402	26.6203106	42.14226519	27.47150645	36.28845106	31.60716476	19.11351158	21.58094356	37.84330383	30.62687359	45.98646764	34.17821527	25.9033843	23.30134971	59.83365369	37.44852804	34.63882413	22.52643595	43.1198154	35.7443431
RBM26	35.22052569	45.38523948	78.61487086	68.92351404	46.45374931	57.82183335	75.81128826	58.48983064	100.5125958	83.22703202	82.60089707	58.56865599	55.01696292	49.92827746	63.40873358	56.50097067	79.95933431	72.69030392	61.37350034	45.9969328	62.01525706	48.27618077	76.99971949	60.362293	95.89350965	58.23567451	69.22347705	56.01595212	62.86443372	57.62766027
RBM19	265.6669528	217.6425538	163.8711545	127.3917347	195.2406404	64.54087308	207.5400472	172.974322	120.5815954	74.49552195	142.5038986	110.2587723	224.9679646	192.0158376	157.4489437	246.0082432	128.1610825	109.1566064	134.1964452	96.86729902	153.5599179	140.2092395	109.3980825	83.9856481	177.0268438	123.8776001	62.85909274	63.3319927	107.9796928	96.92299593
RBM17	19.29442336	28.02309409	34.40712105	32.3299873	53.60437784	64.82801651	59.7200478	48.17337426	72.58293676	48.8662231	37.84774178	14.39971505	39.04560828	25.05518969	36.37923409	28.91668602	28.80420599	26.91829644	38.66986104	4.428264012	32.08309985	34.4063093	29.11766233	9.371367642	43.74384149	20.99511185	28.61557198	0	37.53865067	30.45692388
RBFOX2	35.5668774	27.71826408	55.61071126	31.62310426	43.96556122	54.73606077	66.94504082	47.86461387	71.70551365	73.53922935	56.26568306	60.48721588	59.80984831	36.73004841	34.35174653	49.08243861	60.35179789	43.49168573	58.01390322	37.92921371	61.58538754	51.38735141	43.81583663	44.65189547	67.77524795	53.97305498	61.83130397	57.80360182	58.03861459	62.09027683
RBBP6	148.676029	99.78878886	83.90924111	80.26748799	63.52160128	97.82038871	62.08495937	62.72274255	94.47907963	109.0633633	116.0296416	120.2687008	103.9681758	90.94003178	89.73214288	94.05579908	114.9799074	98.49536181	92.06025052	74.34719447	87.15424956	73.32425467	105.0762792	78.60830248	61.66106565	53.7878987	76.68885447	67.92922453	72.25416097	68.55991321
RB1	63.28514148	50.39518659	33.33277487	36.76758823	37.62161351	42.78378837	82.14377079	45.29997292	37.55502337	42.55337746	36.3533215	37.62223505	53.31241505	48.29767962	47.39057314	17.22126478	56.32287049	38.02510565	46.94324319	33.41243649	60.33246545	33.72521734	50.35846634	27.0628925	56.60415252	39.94142923	51.61197972	35.38258011	47.10491462	35.74000204
RASAL2	91.51078043	78.74539064	112.7367245	91.58535271	87.27412896	91.21783718	109.5134492	81.22231401	116.7432801	100.9989577	130.8196118	102.2246567	113.0261283	99.61621737	101.6613992	91.84399447	135.4489585	117.5388753	128.3636848	107.4251031	86.24267098	77.86380434	163.206194	109.2897847	141.8994778	106.7855289	112.7815166	102.8842914	120.9753994	104.0843089
RASA2	0	3.536433254	29.30131742	19.20478413	47.93722661	44.66390802	45.35207624	24.36312416	58.52444971	63.53266249	24.51947584	23.8172502	45.72144594	37.34383354	56.84209476	23.88327162	21.15960903	23.7549221	20.01309794	34.71930805	43.98067575	37.20165744	14.225996	29.70102635	38.25623876	35.36753249	38.20094675	28.09728534	30.59873206	32.2483374
RASA1	145.7563448	112.8701486	92.7302905	69.96884997	119.8116147	104.5947603	150.5727912	96.64393039	144.1504288	115.1001657	125.1585749	97.33595114	111.8965419	84.5183973	107.7842099	79.78360712	106.9516672	93.31685072	106.8888171	90.83798717	96.08500803	84.67233132	133.9585744	82.55756141	130.627754	98.28846585	92.08226065	81.66235654	97.74345753	93.71639467
RARS2	110.9368579	121.1927169	245.5069592	195.0146226	453.5118844	485.6777727	332.4944103	244.3124442	468.1923114	418.5472521	205.4658464	159.6961582	207.718199	177.5650802	169.635877	158.3998729	237.2342297	197.5291703	252.7820232	217.9182303	239.4333317	194.000351	293.6154892	187.2800679	215.9083205	167.7260952	133.4119604	110.6366297	120.7959687	115.6590397
RAPGEF2	93.70940489	58.90105799	65.34171543	51.52800237	54.82342692	83.14170985	60.65887234	47.18727078	139.0009082	104.5776609	72.95434989	64.06494449	53.64056825	59.91984896	47.6152382	37.00554526	63.04403137	60.4971785	52.67837877	58.29245951	53.72013124	52.33641397	71.01879426	67.7380936	54.69355441	43.80287682	77.01973803	135.6856868	43.09232198	43.26741167
RAPGEF1	45.05610409	29.55230779	65.41424105	59.0319865	33.8398239	42.01554865	60.75825459	39.3360731	44.91946224	54.65655834	36.50872252	31.04281316	69.27729906	42.98899287	38.86888978	57.83887404	40.37946383	51.85645515	63.32209271	51.15673249	60.11075168	57.41190486	47.24382227	44.49883461	47.26986104	46.19246618	50.84772653	29.89664773	70.108227	44.19205888
RAPGEF1	132.1250757	117.6967926	143.3744473	121.2841105	101.4146323	73.97408802	150.5853346	103.8660288	151.1336651	156.6118086	159.0663751	141.7152092	166.741571	129.3884937	115.0129229	136.7971809	165.8671585	168.2686308	180.8051605	126.4216007	117.5529627	95.75004478	166.1114624	104.2171168	130.7485081	96.32151583	132.1469896	98.21531929	106.3199583	97.57126189
RAPGEF1	64.8528387	52.94117548	104.3498618	87.98518095	54.55084452	59.55226565	78.17234033	56.6748985	127.4465275	133.943402	86.70558702	50.5146771	86.48454334	75.1156528	92.80501074	155.6598762	62.53385312	72.63780537	99.90538491	59.33899809	105.4137348	58.61857012	72.07144865	53.33593322	98.61316019	70.52173274	68.8911294	78.86741528	95.81602392	100.965976
RAPGEF1	70.03697439	9.895329131	80.41447324	77.09570088	38.41140355	44.5060665	61.91224653	59.01665304	66.28652227	84.26219411	58.25668553	57.15602571	72.53757038	69.43351847	74.69975771	68.35228195	71.11803957	54.51099736	67.6397152	50.3366836	89.15286366	79.21322775	77.84155422	61.14059302	69.69926319	68.34547562	64.32171522	65.76091232	89.88902087	49.50697152
RAP1GDS1	6637.760653	4759.336329	3267.315919	3061.79862	1520.362714	1696.149241	2659.720817	2060.597341	1311.885563	1356.374529	2495.959955	2247.735461	2514.049103	2450.094356	3491.675623	2932.436599	2127.486354	2305.996241	3045.199491	2205.625626	4262.170589	3588.788369	2630.918329	2180.678263	4470.800926	3582.783368	3154.087551	2573.609437	4332.164607	3368.735759
RAP1GDS1	83.71786695	13.42973694	105.3023649	89.52272409	89.69883097	93.53886469	110.3249101	95.25450865	99.89807101	113.3354608	88.106533	81.88348186	91.94113012	89.50632585	90.65556214	76.69973527	92.66667633	92.42168309	97.50901981	78.1962176	82.64739867	65.24845003	111.7878534	80.36561441	98.48301411	83.79663283	83.10301773	67.80477717	81.39210634	50.27968139
RANGAP1	62.72307949	49.79160291	47.95780786	40.84352806	63.43132292	86.3463004	102.9262394	57.32329531	77.67987771	76.63485694	67.82845327	41.48272341	64.21819362	47.23927002	66.14781334	44.99720248	42.94516233	48.58539147	35.82702489	23.65645801	64.65588407	50.94950658	45.69588604	36.2855312	55.81925091	37.22177869	33.99609012	31.19382843	25.83947594	38.95817947
RAN	379.8738975	258.4006559	393.7928415	327.1234237	217.152072	250.3465513	428.4291567	318.3599388	221.9683281	104.0354331	725.4399774	675.5632623	116.7199316	359.2306887	612.5185729	352.7929228	662.2678979	625.0437317	745.0508642	626.0435468	500.7517272	406.6932469	548.2437787	430.6959275	732.9612514	574.5989654	657.335339	495.5903753	715.7015356	566.857935
RALGAPB	26.0270145	0	49.83186988	39.30695193	18.55831857	19.31199726	44.37465664	29.11127996	43.1613298	46.96678282	18.26370869	30.50533596	50.88777892	43.13227102	35.17521275	32.95790614	21.22287651	18.65044742	28.74726946	10.83766201	37.36913907	41.57372548	30.18042451	15.55156079	49.15496662	26.99122348	17.19423266	34.0312282	37.9640752	36.40997333
RALGAPA2	34.01740922	18.608809	70.77049982	59.30951788	37.78236724	46.93018607	68.85839033	63.65384808	61.55763894	102.5927787	35.69549616	13.76876356	64.16827736	57.38243904	30.39213943	1.669857463	49.95035385	24.68643488	51.23873738	36.12510615	63.2011865	43.10339103	32.67993721	29.4454436	43.02870891	58.98837503	47.46568656	36.34009272	57.8895713	56.99097049
RALB	111.2113062	84.46120658	146.852776	162.3249083	44.91319278	58.28021444	175.0227542	140.8449093	76.72687134	84.51851996	193.2405772	146.8516217	140.2563729	108.829465	173.065458	124.3892505	130.6029383	172.6637019	166.5128798	130.5413701	134.487748	124.0672006	121.8220035	131.4850531	197.5000297	148.0485447	175.5791177	137.4733365	168.8776233	116.3695277
RALA	24.11296557	21.02922008	44.33055986	44.72509923	32.59980694	31.53335742	86.95560842	58.35378309	56.69730646	60.44032113	91.16547929	54.03632114	68.74948083	65.95509461	16.37670754	26.61318138	77.87016114	70.25652486	85.99058706	75.44579965	58.17195244	51.41127735	71.32491598	38.03273534	83.25592283	68.06908291	61.41111112	47.4495816	76.38106836	52.53993012
RAF1	93.09366851	80.28878247	59.84040541	45.71724971	61.04389713	78.70700384	71.73082679	40.63865598	84.6598278	78.39298938	107.5667127	96.62788336	68.79477521	67.12165611	70.35684451	63.64165165	108.3260524	106.9516672	86.99547236	80.61601266	77.64368563	70.20271612	122.5512085	77.75202805	102.9737247	82.16108571	108.5869085	77.89086954	59.50300108	68.49769126
RAD9A	202.3332005	153.0115017	167.2353762	147.5915704	273.061169	302.1931221	181.9496005	132.8171393	231.314363	216.3258732	179.0511793	138.3267661	184.5561298	127.8179802	145.6774114	125.9050519	184.864904	144.1637183	208.2781	143.4057244	164.844192	136.2279619	190.3658325	129.6223314	157.5304245	91.15994915	176.9026519	170.6217205	160.8582261	96.9736417
RAD54L2	37.32496678	50.89749785	77.22914802	72.95013645	62.28449653	75.47270879	147.6424622	85.88652559	110.3975722	83.66738669	95.56461326	69.42452685	90.55641608	80.75619025	77.33521645	69.02444314	55.13290329	45.82854439	53.52576262	43.44827292	86.78499244	71.46520858	82.14025398	50.18518989	99.54967528	55.78839153	55.63089735	62.51796057	41.17067646	66.76705267
RAD54L	55.05878199	28.43932378	25.75239709	30.73442367	13.50156554	18.62413441	19.44611502	12.64084315	37.11138248	46.37854785	18.79884902	12.07921569	27.59075085	18.11220759	23.4440285	22.06852812	18.1981522	22.32803835	19.70720669	14.42244716	38.5877673	27.91360482	32.30739285	16.04251071	24.64993577	18.51160264	15.57788109	16.27917856	28.31388396	24.24775149
RAD52	63.0319604	59.1724681	138.4717154	82.31271047	84.89194515	86.45113979	143.1133333	137.3578467	103.3814736	76.37853109	86.07930924	43.63964275	128.8357173	67.3342624	89.36350878	60.84846887	83.87114956	49.69324555	102.2653034	54.56449122	93.66928492	53.15228876	108.7150845	49.14841917	85.34094353	47.0551871	95.7395489	70.81201098	76.04825325	59.61876286
RAD51AP1	130.6120656	105.9208345	141.927803	120.5443492	79.03957767	89.1682272	130.4387194	103.4868324	174.7123572	198.8234183	197.1758449	147.9920081	121.990719	122.1792915	119.011044	136.0369877	217.4099684	177.39261	156.3664019	124.6916881	127.3602084	104.8602479	218.7817253	184.2000791	219.0734195	187.3030173	153.5211894	138.884716	184.5561091	150.2269538
RAD50	424.5137719	297.8665219	186.7312299	165.9647274	317.9318436	353.7909906	145.7455156	169.1070982	108.4258349	121.3637179	274.1449158	302.1603302	160.6480897	149.224661	195.0798831	187.693446	238.6718823	242.4921617	240.8991243	186.3749846	217.5315199	204.3929849	300.0945842	216.1204879	226.6433595	213.9427122	179.4940851	199.7409383	225.689163	213.0233775
RAD23B	991.674825	707.6887024	580.3857891	465.6144793	583.3024613	575.7767407	485.2622949	395.971686	342.5630685	238.8266822	737.8779007	605.5311526	480.0779555	428.5329459	556.2010022	477.8414965	767.2690419	635.4559447	610.4027413	474.1392522	579.2934334	519.7632847	705.9325619	422.1649506	680.6089847	589.2021605	541.2625558	391.4630745	647.4918017	588.5126227
RAD23A	160.261595	89.35772857	176.4848103	143.5436738	53.87113584	65.61897143	150.3238531	117.7747193	142.5237455	183.7199105	153.3772959	125.6528202	148.921466	128.3263866	193.6466117	109.3522803	162.3012953	152.3629154	183.3108655	128.0356652	137.3660394	110.6718604	189.9326414	166.3814848	213.211479	142.5904596	170.3611131	160.0876177	167.7706513	141.7242512
RAD21	964.4821648	599.4426529	346.583498	348.3772983	332.723516	367.4550571	455.5740189	371.7311012	648.6720002	612.684508	751.994856	652.0871933	511.9337736	379.4125723	519.4925651	342.653651	753.3488487	646.7875554	106.4540611	447.1336104	477.4311067	428.400461	770.3538556	533.5932554	691.8780251	594.5274161	7183.079562	509.1639219	771.8083755	660.9085918
RAD17	75.63227614	62.05265601	45.3526876	39.22088819	48.55053702	47.82015597	51.94314559	51.9672675	53.58853397	67.94278161	73.7453761	59.55364136	62.57373014	42.96958099	54.79168219	48.39927342	67.87524435	60.89562905	69.29152797	53.04284494	60.61399409	49.75081663	79.41403794	57.27941628	65.34943237	55.69849682	32.83653356	50.77598629	58.22672748	48.48392681
RAD1	104.9972299	0	41.1287955	38.7770314	40.04981017	37.04674422	61.75497171	49.9072568	55.80016599	34.58427249	62.01785745	31.23326703	56.77789766	40.49687734	61.63617209	44.22233726	55.43308732	42.98016137	46.97318148	41.24976089	77.51687811	47.36779231	89.65611971	53.74313286	87.23007424	62.82835523	22.44737527	21.85442021	69.74068335	49.58800477
RAC1	3587.553551	2964.698738	4165.829054	3831.394081	4526.310588	6156.780284	6301.407727	5258.664083	11204.14753	11510.80527	6039.676781	4419.850219	1963.621573	4014.523577	3800.5424	4023.573368	8597.091668	7103.015161	6958.293169	5556.698146	4248.557522	3802.526829	7769.23632	5327.46078	5038.427014	4729.264331	3374.612662	2919.912761	2981.991575	2288.649427
RAC1	3109.460588	2249.183702	1153.782043	1227.228254	3470.689804	4233.882672	1551.164897	1993.489236	5687.44342	5246.901438	2417.863351	2515.032217	1863.841741	1681.166715	1466.347597	1306.596065	2904.101484	2727.488276	3364.441921	3144.662309	2412.888687	2034.05242	4358.829578	3215.192057	1980.118929	1885.44906	907.5067392	968.4698398	1199.333987	1032.913408
RABL3	473.6501422	362.2312275	316.4225102	271.9894475	115.3932171	123.4687619	210.9045705	176.7180417	172.3232688	166.5592234	175.2199016	143.2715562	214.121346	159.6710251	284.980754	239.6882775	170.0414665	147.7740034	240.5073231	173.5457753	323.3615661	339.049012	198.6917656	122.7331488	357.3542996	228.1970621	252.3748504	228.166179	302.3495067	207.5290341
RABGEF1	58.88991802	0	111.1198867	83.09695417	27.35434302	24.23304153	91.23290463	67.78062361	96.02689342	99.02393414	62.29594347	63.58121502	73.41295369	54.91990352	74.09637155	56.09840756	67.47410156	66.22490522	78.24958586	53.47760102	66.16959899	56.36793604	79.53388748	56.42458582	81.37886752	82.28452323	60.85622231	55.320511	82.12864066	55.56999466
RABGAP1L	114.2444155	0	90.01396428	76.43523424	62.87858638	69.11361762	72.44965956	70.15807858	107.3545243	106.6315539	90.16296748	0	93.71500612	79.0026505	81.26823054	73.17662029	105.8949655	79.95125761	71.96124269	76.27365853	101.0727704	72.59850094	96.13377075	80.58798584	107.5905562	90.89831528	87.23613411	90.70748336	103.499712	86.07756432
RAB9A	217.1331534	169.0540673	236.3474569	204.7185506	488.0582092	718.5243008	219.7563448	184.3955617	176.0432798	171.7744686	276.64769	261.8098142	245.3485889	215.8647176	232.9877566	212.3790929	311.9921689	319.9275271	352.4088518	287.8866241	189.6561966	186.1558305	270.3343551	286.1068433	234.9391657	197.9092519	284.3900314	290.5245542	210.452019	172.7064441
RAB8A	483.4279953	375.8300894	516.8475441	455.1147035	468.5796338	482.8640001	408.0480766	327.071806	421.9123504	460.6799923	646.7030739	576.9595661	416.981029	380.8342614	459.1411103	478.9061338	744.1656403	618.7923655	617.5293566	510.557233	416.1017268	399.4093911	660.0446278	559.9038393	403.6554445	461.1800115	663.5562428	610.0702323	483.2591198	413.1436577
RAB7L1	127.3247626	0	179.839362	148.5421395	51.61650661	47.58368491	151.2308368	135.3345013	74.15375415	75.39266243	170.8242729	121.945396	113.0196577	114.9608456	156.7080075	146.0882275	126.3694011	165.8348517	163.2248743	121.7225904	152.2057093	128.5485304	137.5425088	131.489385	233.6242878	181.1821264	196.7878757	168.3787399	222.7517079	175.8609526
RAB7A	225.5205361	169.7690507	190.3478408	159.25369	239.9010538	266.5459836	183.2502536	152.5421035	106.0071705	85.66212761	244.0239928	221.273518	181.5093891	170.6239468	175.1002816	216.9228292	234.9229472	213.7808377	187.9213626	173.8256333	189.9688289	186.3623912	184.7863311	155.9372472	194.2114932	183.1624935	257.1609494	227.4107104	216.2198496	179.4987665
RAB5C	248.4121562	198.2478707	102.0938315	109.8240956	321.1259502	410.3273766	122.6280466	92.58566107	427.5383742	402.2705606	240.7185081	241.7186831	143.7144605	127.9492415	134.7669424	117.8198607	279.1859578	293.2986457	310.0162291	247.0091393	165.0411823	164.2588038	375.5189321	265.175049	208.6952759	164.4509758	192.0940142	175.5835099	120.3922495	126.2469014
RAB5B	183.5431139	0	114.2510594	109.5581683	188.5897463	189.9864399	113.6363652	102.0308342	181.0744962	193.1809633	164.860613	136.2925317	189.2112832	141.5902463	112.8818143	92.50973665	201.9175109	150.1350922	166.8604244	163.8444668	123.9826622	103.9056026	213.0419431	150.34475	130.0253252	111.9819801	159.0407958	130.3461631	138.4337226	96.63214446
RAB4A	1454.258929	1134.12665	1247.339125	1329.901324	2188.473249	2726.191545	2065.857846	1688.022938	4395.659719	2769.870289	2079.251551	1641.838591	1646.979623	1318.329115	1372.180841	1196.653237	2414.685745	2152.192981	2669.488234	1954.956205	1695.469166	1535.611939	2638.503506	1322.669631	2073.641633	1565.07369	1086.050632	862.7598614	1082.455108	852.0081355
RAB3GAP1	51.49703063	0	55.93756006	74.79518822	15.8744303	15.86219904	74.59457937	56.16447898	24.98848423	32.04073135	43.11151299	43.04608098	57.36302716	41.81318762	68.02674686	52.35979752	37.30224096	41.87769176	36.3125459	28.01052712	43.07547742	53.08689117	35.55343823	32.87776115	78.19632628	53.82144151	31.57595503	35.76031444	47.11359676	43.70007132
RAB3D	17.17681684	0	14.98089203	15.15398651	34.99771667	34.66863749	18.98972858	12.40734311	25.42883889	9.421618132	20.59005019	17.15720673	16.80883856	13.94882171	13.51933475	27.87589073	14.61075109	14.27556802	12.4699498	9.664861931	14.89230694	14.17532606	12.42680893	16.59555136	20.42890932	18.53575346	6.660129801	8.746453161	14.8290838	16.40778506
RAB3B	769.705913	596.786277	380.0033036	359.3073927	486.8531387	592.20449	417.1777353	329.3855792	440.05562	426.7266757	628.1823109	525.1035328	408.3778691	401.9922852	345.2038287	333.4304625	575.4137536	498.8816325	544.7220318	437.7095565	343.4306504	345.9141637	693.5129729	522.5194467	412.0505374	405.3205093	551.1919909	502.5286816	484.3270222	385.2740096
RAB3A	86.05219646	84.89870348	51.95542003	45.54705626	82.13583419	85.42779089	75.55752582	54.36305511	66.53956189	79.52016587	86.60977586	73.33642607	62.08566004	47.8844839	69.33072123	46.62671193	67.21833938	63.94323735	70.55804792	62.46299387	90.22394855	73.07542482	105.7794928	68.28680234	80.75497137	54.01464806	0.382126594	48.58571278	56.42952587	35.6271343
RAB39	203.7378491	156.5702149	109.047588	93.22056369	85.960142	135.8963062	83.65959131	78.23409241	147.0981761	88.49814311	110.9785244	112.4694394	86.59639274	58.09605669	89.47629981	87.33693822	83.49827522	93.35992645	110.3772791	28.88264261	130.3046949	131.3773749	119.3340425	17.56445547	137.3202142	124.6034664	94.41894281	40.49224223	99.35688732	92.8134528
RAB35	128.8175182	87.83560395	123.1252943	6.27878466	95.26347258	90.14323348	63.47438111	125.5718839	205.6291982	242.8325951	181.6567752	118.2601719	181.1498072	135.7750019	162.9216012	98.76276139	104.7803809	117.2548447	156.9352295	127.679009	147.953271	122.8589402	97.18064926	103.5009075	153.8272989	70.84642708	116.39049	84.90530829	147.1505845	113.0674229
RAB31	425.2287552	244.3065719	396.782831	340.4207543	403.6438657	449.5128442	512.0559422	472.4140033	619.0992268	729.3949259	393.0991343	338.8151063	400.5613524	315.7148019	316.8437619	271.4439963	477.9185565	408.6271974	483.7090926	406.9394997	336.636479	311.4815359	561.2149644	436.7374995	408.9807	349.7575254	240.2302524	195.2008059	241.6324539	210.0786872
RAB31	92.92150538	44.06160883	60.35678783	55.58653606	95.88784937	82.83651075	83.40196936	48.23416146	67.76203902	68.19910746	54.08305829	37.86409979	70.38192742	50.2213044	62.54400234	51.80501237	62.57019828	31.97565703	49.96310577	31.94155514	78.42526656	64.10957495	88.44029666	39.71784875	76.89486549	49.5829728	44.2666574	0	48.8543645	34.5983015
RAB31	72.60423048	60.06366548	29.00444588	40.74199219	62.41379844	61.50402555	90.09435071	44.63903272	63.95001355	35.1100691	33.16584807	27.43353696	44.53639694	41.08477996	49.34194968	34.71396163	27.33828486	23.10878606	34.83125123	27.8035624	53.16823939	30.00473258	41.98488221	33.37881886	45.08823707	23.23308773	27.03435849	26.09441491	25.91616812	22.9917362
RAB31	28.20639719	35.66612438	23.44704939	21.94141752	29.83379449	26.45738383	35.37525628	20.76992518	40.52906049	26.48700458	17.20861759	10.64321684	22.03433155	22.33105599	13.99800888	20.02636855	19.72734081	25.55064183	4.59748045	18.36909516	27.6225058	20.04356332	31.92474071	8.396687649	16.16092294	22.19996937	12.4052055	5.917837911	13.54846913	13.70040647
RAB2A	132.5342164	116.3751874	149.0575549	126.2999824	73.19419948	70.89239253	133.754999	108.3121783	90.76892725	64.43637542	149.8065779	112.6411984	142.1328545	126.1365417	110.7103577	107.8465659	132.929028	136.7264233	144.3507331	106.2666213	100.845474	99.14992184	155.5805865	152.3128816	144.1817302	107.8656072	141.8553476	107.4068548	151.801314	109.6321922
RAB27B	123.7336422	52.33455363	122.5402543	116.7304686	92.05829959	86.79128535	141.6245293	91.03124551	138.1201988	152.9016562	131.5113216	100.7629525	129.1740386	95.64325278	126.4387461	95.70548254	149.1443502	82.39176726	100.7449588	91.63460609	115.6979043	114.2017351	118.6452687	75.51098605	133.7365011	120.3609726	107.7758046	62.71122	129.9368081	89.47661954
RAB27A	626.1522436	478.6388221	770.0103077	591.3062135	1979.63727	2153.556491	1544.373134	1142.070895	937.0977345	755.6321771	1050.807638	830.7189067	1035.748541	868.0095697	555.407797	582.1566944	965.9922178	823.0857725	1487.029799	1254.048703	817.8032236	770.9107601	943.7862477	691.4018882	851.3123392	695.826684	529.2438692	503.3105038	329.1512524	410.4739017
RAB25	91.74471975	84.65159875	222.7397166	155.6158049	630.5640563	759.6918153	308.2798771	236.4680007	196.9042606	80.8215125	395.0842947	270.9165473	439.856542	322.2094621	288.454351	193.6906277	387.07183	285.7684687	510.8709342	412.2073376	338.655829	297.0430244	352.3475397	282.7799356	287.4537796	31.02441023	0	105.3864153	222.3610119	160.722206
RAB1A	402.9062862	135.4994731	146.2280887	119.2021417	80.14971027	77.8816849	140.2051964	126.5512332	121.2125514	112.7275085	301.5375577	249.066931	192.8551703	126.4249468	187.2074359	136.3249258	229.6542463	223.0071218	203.6571896	203.7704345	234.7510239	193.5928124	248.413441	187.4591202	281.802488	187.3996205	540.0429717	170.7388475	257.7638578	174.9999743
RAB13	165.4548452	102.1879327	58.50109897	50.07265493	82.22785987	72.87036227	85.3790007	63.76963323	79.59903537	80.66377351	84.64915254	78.3817011	83.75948526	55.81284996	78.39801974	43.11643496	91.43767175	73.55316475	72.14607911	73.37354912	90.03254098	62.03041016	117.6417093	81.04716842	79.25091204	69.66437867	46.70143337	44.85229203	63.54308715	55.04183155
RAB11FIP3	133.8112617	92.72807504	102.3249465	94.97181566	200.4325198	251.9517587	127.8953058	94.09183283	110.9036515	77.50570758	81.83908157	72.13878667	114.0605042	97.89318201	77.83681558	6.962782931	65.90318332	76.26962833	86.97334406	74.54765086	89.451938	77.31590015	102.8973279	63.79027863	100.7853922	84.76937415	45.66486008	43.12906214	71.25860967	65.49077907
RAB11A	265.746958	198.4666192	120.3064652	101.1326253	90.35465958	70.93957025	109.2124078	100.8971047	57.3282624	44.59412558	164.8629498	0.959279946	132.1588461	71.63907769	125.0962577	106.2088035	142.7395268	102.8769718	102.6518979	67.86360157	143.7175808	110.927868	143.9494053	79.71871568	175.3510454	157.2151221	412.4844294	80.55843527	167.4204719	166.4307087
RAB10	608.5450189	413.2360741	335.465804	299.6197746	264.4142495	365.2656613	332.3419599	304.7300975	434.1272631	532.1226076	470.6477458	495.8834684	332.8859956	309.5307319	379.9801464	341.4808077	494.2806055	459.5965616	480.3065405	402.3836726	398.6118595	305.3716466	592.320974	442.4440703	455.7957206	388.5195896	460.7978221	393.9739829	420.6348918	383.4059039
R3HDM2	68.28192317	0	80.5730626	72.50821368	45.444379	47.27499116	86.90446998	51.13843884	81.86981951	70.99897445	53.39018008	25.69374666	73.21421302	62.52104076	76.30175716	45.34749658	47.5017675	45.05587338	58.52415586	34.39389183	71.64545072	45.02225198	66.27823957	41.06074118	64.49342001	54.13271873	42.65176992	18.0946459	48.80950681	45.73313755
PYCARD	25940.72735	21345.31665	4860.047188	6284.193137	1502.019899	2232.930973	5709.786163	7005.487542	5773.982971	1899.164236	9948.226115	10111.90077	10982.71523	11125.0117	14113.37943	9206.453303	6894.217647	6031.242398	9299.759243	9376.150051	13698.82487	12230.4265	8025.448645	7294.24227	11286.6155	7801.849575	8041.709235	6587.840527	10625.14852	9449.205646
PXN	234.3595938	208.579684	307.5608465	286.9171541	223.7790861	339.959181	290.626502	207.775477	317.4398489	278.9219604	315.6159549	265.2590157	237.2251797	204.3275908	222.4770997	286.6551965	350.6849485	305.5510003	341.3004435	291.0626864	200.7985101	222.8542455	336.2674857	235.8147996	320.7121406	245.062384	276.315594	263.6380684	255.4399401	217.6581897
PXDN	32.18944186	7.866842359	34.98926003	23.76326109	15.93558661	15.60767231	34.02153497	8.522751514	52.51722336	43.33878616	17.1805753	25.30232305	20.61911312	25.22712347	27.63930466	21.56692898	17.67047444	22.94859817	21.70005566	15.11623456	33.22755764	43.57552971	36.00540095	12.29685159	30.77753519	16.42524024	34.47923869	30.41347029	37.18991831	29.02871294
PVRL2	63.93227231	84.05307869	137.1033987	108.0525364	178.8851138	205.4444249	92.47855981	77.93112128	136.615106	128.3272369	104.7087361	81.58436411	106.6710489	78.69483356	112.2224911	107.4467538	118.2603939	89.79675545	119.2897787	91.15819674	86.710822	74.798093	130.3775279	79.90931977	103.9102398	64.2935049	127.8308624	98.51984929	109.2849068	59.98196544
PVRL1	68.99589381	36.90772437	83.48279047	70.96390148	45.60746249	58.07868984	65.70710465	68.13087367	94.94901035	90.35814864	63.16642284	60.19277185	65.16290507	61.56431243	72.70619916	72.16700301	93.18896963	68.75560469	84.76181538	53.52315929	68.19134151	41.81059236	78.23864606	77.39681134	85.99033221	67.30162356	59.87089205	58.42437452	56.3470456	71.09654318
PURB	112.1257963	46.08098108	145.3577813	128.4525428	66.34702272	67.57655574	143.8611123	115.9414545	75.60298108	76.8813241	131.8817135	127.6216225	116.8160666	98.26755396	102.4069204	97.15525994	147.7309277	138.417146	131.140136	108.6083165	102.6734163	86.52978234	144.2136519	112.2253764	163.5345864	120.3462137	128.0519395	118.014162	162.8131531	117.2116946
PTTG1IP	138.8981759	89.82763265	75.50207126	74.2778388	33.99009369	41.99108613	71.51179989	56.15097072	78.67560506	77.08835652	92.60965713	106.7838654	73.58673623	62.76969768	77.5250355	71.67457388	92.02727088	102.2617965	106.0401316	81.18353856	90.40738081	74.20871717	103.3045276	81.40238513	94.16270096	90.58837978	64.04646695	77.98310699	106.1361865	92.00890844
PTPRZ1	41.96324408	32.43857204	63.6890983	27.67867755	49.97344046	51.98053225	55.17065649	20.00960273	40.89054566	45.67529488	50.14779049	29.11373741	64.8338275	42.10529018	197.3127787	30.57462248	33.53580633	13.89865533	48.84107062	39.71770129	58.85782959	36.54449143	40.87591298	26.38278246	28.8360777	25.97420567	29.31833354	25.50585211	45.45965035	30.15160219
PTPRU	35.16583858	10.59107072	66.96725632	43.33550836	43.64055913	38.77135211	22.3503924	31.9846813	38.73477953	42.85242429	34.58315205	10.67125913	61.94238188	16.60824915	37.4961404	23.94654464	28.78805259	10.93316016	46.44991219	11.86988228	49.38793977	27.00441883	25.65790934	5.404781061	40.60423504	16.65735644	18.81936875	20.75049894	38.21875111	24.72382181
PTPRN2	36.60491981	0	99.12608316	72.311911	66.29227326	40.12086798	198.2521489	86.87648857	81.85667459	98.51456866	52.6902913	57.57315475	115.7123627	120.5246599	209.023789	98.61879235	48.30001472	56.81824145	78.6856436	94.97597991	128.0516683	83.39149563	90.56293309	96.03558076	102.6812315	107.475169	71.14875089	76.84111947	80.69608865	55.06787795
PTPRN	4057.208496	14.92654345	32.98851993	30.65319497	24.39670746	19.23569749	49.77506876	29.71046809	44.90960355	49.46103052	33.4158918	25.28479662	41.30847876	41.89453263	33.75936436	58.23226715	35.38267849	21.27941341	35.85696318	17.6961344	36.79571387	34.44140069	24.59370319	23.6724501	36.36308291	28.50064966	31.01813804	24.48538377	45.74471373	33.35675643
PTPRM	41.03660134	30.02727548	65.9238544	60.63915424	52.20418961	51.56583424	88.51388349	54.15464185	26.03021877	47.43999977	53.71734011	40.15305157	97.46519629	57.61353284	18.09975102	19.23958234	55.2298237	45.29009769	71.36898516	66.27687205	59.61947223	27.5921996	45.62079958	36.95264551	57.79961806	40.6002099	60.92942664	56.75092358	74.43337644	42.35578767
PTPRK	76.07483666	40.75607671	79.48711232	62.49774412	53.19200959	59.93667673	72.71017614	56.12395418	54.15376533	70.56519224	79.89598467	36.7482504	80.57871021	57.36210279	73.99366752	79.61579608	58.02166981	37.56204149	53.2185697	41.23414091	69.88051336	64.79146444	96.93661827	34.32750739	62.43523356	54.08978394	71.56894374	30.64626006	60.55498624	47.88196556
PTPRH	233.6922085	149.2694854	212.7505212	165.0557396	144.6964078	168.3359419	151.2221529	131.3244758	234.4625702	222.8490375	210.1465717	140.8435615	218.3753207	127.3456245	203.0605363	130.8110033	177.0830032	182.44324	249.8090205	161.0133456	188.3641954	178.4931472	180.307135	85.31843274	219.0935451	131.0503933	207.0306253	196.0338711	305.5459788	143.8036221
PTPRG	73.49340242	58.78965831	62.51901831	59.54546789	47.85917951	83.02522164	95.33169875	49.35727736	102.2017174	70.04268185	104.7426205	77.35114701	66.26198718	60.26279215	61.35923802	68.05242287	86.182432	84.66535844	65.46723647	67.56682197	67.65859042	59.78456127	96.33015072	44.2605795	90.8339131	71.01279939	58.09495505	61.00263097	43.21387185	53.29672274
PTPRF	144.6129791	66.49952841	33.65865666	40.07669051	42.62769417	48.8015691	53.89123065	31.14427413	42.65196433	53.73641426	64.74263313	59.72423195	51.09946084	39.57065339	59.74806857	38.51584468	56.55036422	36.65475881	29.02322242	52.01452967	119.644888	108.1197594	82.46659128	54.59940729	69.35981001	67.58069969	9.340872308	52.88719912	72.51173092	34.32915536
PTPRE	25.47609248	19.20631634	74.77874908	61.33540019	28.8232593	32.57825663	50.43118458	31.238832	54.71899669	76.01375968	37.94939508	39.99063998	46.51918174	43.57319799	40.19945715	43.92706318	45.87835071	36.59149132	54.99664397	30.77396172	65.61451702	50.66239521	59.81936014	34.21198976	60.06979503	53.20559563	43.98994504	44.77762362	53.72504132	29.4295381
PTPRE	62.00809614	41.45485648	21.12236152	19.11195134	32.29460784	27.68458708	35.89821919	20.35213378	66.91747821	56.99635329	18.34082498	23.94694579	38.0907287	24.92577716	36.39757409	23.67878057	30.97414617	19.49715485	27.44300122	25.93697493	43.42958144	43.35062581	27.7646621	37.3425175	36.12291643	31.46985867	11.91912876	14.60279944	21.15691201	27.0535276
PTPRD	86.98390281	66.27470361	51.36070994	54.96281573	31.83214967	32.03775135	69.04557631	36.08444029	84.84714285	56.11235773	75.2853651	69.90007732	64.39937116	31.03035095	78.9876509	58.61282225	53.94158998	48.02271467	53.67545409	56.47143031	107.4482378	76.04942003	81.57999348	46.33267697	124.591391	49.16435861	96.46719992	77.49849434	77.8613721	66.4892244
PTPRC	44.86166102	50.21593439	45.97640793	28.85359259	44.25678174	37.54706106	92.73811151	36.09312418	64.66641144	34.00589621	36.80316655	17.29741817	59.75900767	28.71756421	64.99422702	26.3261603	41.3580907	3.878162326	31.08766296	25.29004747	45.23359784	41.00189535	43.59924108	23.51216939	67.40761882	36.24501224	24.46635065	35.06926558	36.67767244	29.64514441
PTPRB	156.4223571	58.54862993	125.0070923	92.321246	27.2518334	39.16915933	71.92573178	53.95298272	92.45476265	81.15999407	62.49574478	66.72896188	69.28931594	64.86895375	78.14676167	65.44814215	75.94117585	55.77634709	68.16038117	79.78424878	105.1649049	81.09699731	83.62754345	57.37616229	84.18975449	93.46903578	64.03621834	60.09782547	71.82439536	47.79514423
PTPRA	1963.207576	1469.677656	1134.291991	1041.345091	469.6629741	522.6074463	1060.689376	861.9943494	1735.930676	1646.20677	1440.558056	1344.254996	1218.93752	1031.389188	1313.475401	1121.802174	1468.707591	1397.367442	1771.273063	1361.924182	1024.13421	841.8352422	1423.224839	1289.237385	1171.89165	908.5296541	1346.246633	1191.969975	1166.55604	982.8768259
PTPN9	68.79031077	73.96128105	84.30281348	62.50548019	50.05323488	51.53030533	91.45193153	64.48557137	55.65557192	51.20601804	54.22677501	61.56684398	80.20711138	73.57749248	85.15172661	96.35655272	49.77535867	72.27973832	77.08459577	72.19554238	65.90641357	53.5725879	74.51753444	60.9124457	68.72652187	37.54647303	60.225201	63.33931313	49.45777277	57.90693556
PTPN6	97.33090698	0	107.4017399	86.35480501	83.85985964	90.91438541	99.75951565	67.58089424	88.86620074	79.20140167	89.54253185	70.76004083	93.56525734	81.01039343	85.15447761	69.28028621	123.2342952	103.7923312	109.7694016	83.65149522	84.39160021	64.19889849	132.6979882	119.8221045	87.12005385	72.32365217	82.52616762	100.7745426	110.3947729	72.61302248
PTPN4	49.12725577	28.4484383	33.37435623	24.00598016	30.57116483	26.72705403	49.57437451	23.82665299	28.22541965	21.1928899	19.83057155	19.32464193	26.98436072	21.13583886	30.69474951	27.79152671	25.47122094	19.56849904	26.27801113	19.42734873	33.6685926	25.97161545	37.80747596	29.60572431	45.01578461	26.39416157	23.50005351	24.10032901	37.22609387	38.43001636
PTPN3	47.4613243	27.00328072	66.08244376	54.90382822	70.30936905	76.31433608	55.43696233	55.76791486	65.58326929	58.60660543	59.85860125	27.09118736	81.67409482	52.74299993	63.89199272	37.37876437	69.38154898	46.65640618	50.12321056	48.01321174	62.09660528	61.82384948	76.75135659	39.01030327	51.96048675	34.56250519	65.00105139	36.50260633	39.33006419	37.58061431
PTPN2	108.7463353	0	54.3042831	48.12510029	55.11581232	43.58988676	59.86284948	55.4581896	48.78078115	33.04960361	0	0	68.35939449	40.01712661	69.86349837	42.42134876	78.01015728	56.10345346	47.02785141	46.33146068	66.58272034	50.29872082	81.30563911	45.34788918	78.21511025	50.4550857	37.71194184	40.53616483	54.8696359	48.47958574
PTPN18	160.1876661	120.0402367	182.534414	139.5228534	312.940324	330.5119874	162.5710268	131.7808623	200.2496416	185.9216838	193.1330817	177.990246	179.8057656	175.0248971	183.6834039	151.9533611	277.8075343	228.8371534	211.8719968	174.4257008	150.5691745	127.3139516	219.0026527	228.0289115	201.2957334	140.3498003	242.0442556	197.6912171	181.5434089	153.495777
PTPN13	66.99373786	17.54443577	103.4544122	84.00594194	37.81673126	53.14424943	79.70359887	66.92284866	65.39595425	53.10874455	82.66282379	74.06435713	60.30531341	56.98680646	69.04278315	63.91950273	83.10520913	78.422069	93.37363041	66.00091909	65.75169244	63.6206881	101.2945208	58.24832039	92.25612799	68.44207889	67.52220846	72.16775514	88.29440237	59.34672268
PTPN12	55.30386127	47.8572995	76.66731622	69.77931635	33.54044921	42.35802398	85.70705861	64.08611262	69.34928756	73.28618973	82.72942422	75.00844751	76.22490304	60.1084215	75.54339795	30.72684452	86.45165535	93.51876823	77.38137536	72.93488804	68.89715694	63.67811037	101.2526457	62.61199882	87.55476859	68.68627051	71.31565676	62.09044729	81.46590448	55.526584
PTPN1	30.32299098	34.57136941	61.42049692	46.23653315	44.4053042	33.28009807	64.84450532	57.2750515	64.19976694	93.79883025	47.03626492	28.13225732	63.89743542	27.3541108	48.73031051	15.81733739	45.45297782	22.7655263	54.71157935	42.8182671	37.1729463	20.26926476	29.45843933	34.03582538	39.11895968	51.07093158	40.60790507	40.88315334	55.67128622	36.93379538
PTP4A2	453.5850356	379.4637441	384.6797556	339.4324719	277.5267444	108.479642	387.5106866	337.3950165	343.7724007	339.4937307	579.7626265	521.004685	387.2836271	337.7565285	397.4902662	500.7866769	655.3798185	684.3469046	601.5462133	454.4619838	333.8012543	324.9590218	484.0448564	465.5346004	503.8384079	396.9468837	567.4404237	518.8195728	457.1128751	351.6220606
PTP4A1	410.4419677	328.1388766	313.818357	282.6884269	156.9259221	196.2325375	304.5438764	261.2450567	218.3304728	279.1618551	524.4538865	453.9053313	285.5117668	238.1088824	283.8464247	280.2481157	496.1463233	547.1533788	439.1101479	347.7749247	274.7751456	259.7656015	511.8470618	402.7305535	481.0467435	408.113954	441.7002769	411.7509221	469.4805741	324.3804201
PTOV1	160.8408733	140.9894515	179.2978373	171.2648997	168.0761732	235.5012943	198.2328513	133.458782	112.9805481	44.23921287	28.23858433	180.6869794	253.34351	219.4337303	212.4799629	290.5166846	181.8078729	193.8111959	98.607625	209.1476122	163.0577213	144.8732041	172.8836834	182.5799443	185.1348104	132.9797754	250.9444379	175.060831	219.568259	223.4187851
PTK7	16.06484556	3.716698179	38.66389143	34.29784912	24.69375239	30.95033394	40.00955669	5.11480876	27.17382642	34.31151549	16.31710651	17.48904047	48.16456959	28.65008482	64.63934792	20.5692327	14.21633888	25.24776556	22.24935825	31.57058064	37.7160653	27.66876263	36.68117908	3.891500123	23.693295	5.926342602	31.37683925	35.22885102	43.0026066	27.79729702
PTK2B	35.04228621	34.0872872	24.27094043	21.97042777	37.49580625	28.3136234	57.49407839	23.91349185	38.50474351	31.56094194	17.47735619	24.48325455	35.89533761	22.37727474	25.9767832	22.95710137	15.77648818	12.3438905	21.0492232	22.32615648	44.66017264	14.31728668	40.7531755	36.79814068	27.02744971	26.22376413	100.6076367	11.67316221	22.82966971	21.99473788
PTK2	133.4659227	84.75084573	142.0128997	121.3547021	84.23728143	46.96163789	119.6533332	87.90408173	100.3745742	81.18957013	168.8122388	143.0250178	98.49310151	90.08498473	132.7587118	138.5550704	161.4788179	153.2150073	156.6384499	106.6896624	136.4895522	97.25578437	178.3433353	139.0529018	173.4686232	141.1870287	151.0629881	146.664872	170.5084173	143.9353011
PTHLH	20.94820214	0	79.76077566	48.2788546	21.55323035	23.38850204	77.27693521	37.5684199	58.97794929	39.84881112	28.48395435	27.98153002	55.07242543	50.9108883	42.5368908	31.62917277	35.45402268	36.91725158	46.14662427	40.69264831	53.80785971	48.21078318	28.11843484	12.11202339	44.99029208	47.04311169	35.49677886	1.286932094	44.94016937	40.10277406
PTEN	229.8914542	171.4289058	231.7174213	190.9473859	255.4126233	290.9968581	295.4113231	256.3820807	334.6235396	355.4549443	215.8005981	187.5573401	202.6720348	196.1108197	210.3717793	175.1965666	204.9893493	222.1052236	275.1211963	212.2572897	190.8501013	196.9647758	237.5793314	200.5703711	270.7964231	212.5513567	137.6285297	139.0413733	186.2216317	133.1303861
PTEN	107.1634472	103.2948404	131.5431012	123.5198336	77.66385195	72.32927455	143.8736557	108.4038416	110.2102572	134.3640393	174.0584835	129.1592747	125.2583853	118.302462	127.1081562	249.3837212	148.2626438	181.3919229	166.7745145	125.6770484	119.4239718	85.55838889	179.9894615	121.9201935	171.7391562	143.2183809	146.6370544	126.233544	154.6606299	146.3156527
PTCD1/ ATP5J2-PTCD1	111.8999588	49.67919052	111.6401371	109.0872353	83.88898169	95.98977655	104.4169731	93.03336363	54.88330813	63.94344109	102.3239732	74.56678147	107.6924835	103.692712	143.2501117	91.27912231	86.1905087	92.98166765	71.71913302	101.4843044	95.28508387	89.58034058	93.62270629	83.88023826	105.755094	99.31219223	74.3419237	74.09595715	78.38808819	53.63098488
PTBP1	7691.198495	5415.033792	3557.678524	2727.496127	519.0091256	974.7057463	2299.022111	1775.817989	1835.161643	1807.600041	3114.824048	3109.66894	1833.196855	1452.520662	2018.343236	3150.371797	2428.931698	2791.769389	3549.805512	2936.795536	5794.97761	4930.047448	2767.979996	655.7906912	4287.203718	3334.749091	3391.969409	2429.273926	3018.310386	3028.02714
PSMG1	333.2187017	246.5376035	303.8978192	236.5679348	197.990927	215.7815883	285.1817056	229.2767783	271.1007358	284.4559698	367.1787125	280.4742939	256.1212574	229.93833	243.4929115	224.2762542	359.9718078	327.4550119	307.6211657	255.8057908	203.1408603	203.0778553	382.295485	281.834135	323.3526301	243.7434809	349.546276	298.1275557	286.8084879	207.7981802
PSME4	453.4250252	306.6245616	210.0206569	203.8608143	238.8648912	223.0405508	231.0907456	201.1612506	202.2871035	244.8864882	296.2071861	337.7798785	231.4709441	105.6865893	224.5137573	189.7264356	290.9227497	292.5932806	230.3035719	219.3591734	252.5678791	206.7704264	352.6666571	261.1117164	255.778639	218.4642821	172.5338176	174.7841187	283.104111	227.7178882
PSME3	504.6536839	399.8367189	289.1045268	271.5011083	262.2737787	348.3603104	338.7053184	298.9775056	301.1204364	334.4658006	609.3063456	504.1290696	344.0977423	282.9540206	388.9007248	353.56412	690.9065315	633.8379123	530.7577706	381.584369	325.9503536	355.0403175	586.4526784	462.6235561	505.8939109	468.5339359	579.4298286	472.8487187	434.2499239	356.9601256
PSMD7	225.3919201	36.67378506	212.8830014	180.1700788	65.48326267	78.49033577	227.5004412	151.5531054	127.3282233	135.4813571	248.1380302	230.0437437	201.2540433	159.14598	247.0435365	211.9581898	270.3729316	249.9429178	266.2113	178.6365868	385.8720903	290.7744263	331.6698841	264.1454981	254.1860266	196.9043095	314.3467067	265.5618782	211.2420931	153.2787237
PSMD5	179.8193266	12.09395359	104.2802372	68.1470064	84.57393234	75.57055889	71.17988248	74.61098226	111.284854	121.2585586	98.84088728	79.67865694	93.89618366	73.70505625	75.3618319	67.60309275	93.6695333	80.59200918	73.53625723	73.70547367	111.0490928	92.33262201	90.41853606	48.03367406	92.79415456	87.33338608	72.06966134	77.23788693	107.1534431	44.28611532
PSMD13	60.14670888	36.98570414	59.86844865	43.15177679	22.58997539	18.76333781	40.87119114	33.74558037	50.8248155	52.53036827	58.2391591	33.30372265	53.44275196	43.88563681	55.8948335	45.38876159	53.10968983	42.44171467	56.25795726	42.56314078	56.39903977	51.66409486	56.66717284	26.84052107	72.57589405	60.60513818	70.73295031	57.58545292	61.70536892	53.34736852
PSMC5	63.38033756	48.52671026	69.93113665	70.43881599	59.10961047	60.27041544	82.9176015	63.81787704	57.1343749	18.59019664	97.09525483	71.88056393	60.51699533	54.18964712	79.41589002	79.80103013	71.94993972	88.33352655	102.8979125	95.85590538	81.99342279	62.29598817	83.23911542	65.98366961	97.52637334	82.63605181	98.14065087	66.56615993	76.31595236	87.75900415
PSMC1	46.89419869	23.07492317	43.44091226	34.99893011	106.8802589	121.75988	41.97500952	32.76526615	69.30656659	89.93422512	73.51636408	43.26925086	60.05758086	58.17925046	65.61045119	65.39312213	70.22421806	75.05812327	56.41285538	38.84428414	46.10051465	36.77099039	84.29321379	53.61750744	67.09902502	54.40911143	66.634972	47.84049272	46.7909108	53.58468017
PSEN2	93.72155758	62.72206677	58.30866432	50.81821831	59.87435554	51.8931661	91.53008651	52.06954437	54.7880075	38.01509541	59.4531565	60.08995013	70.61117247	57.98235854	63.4564176	59.64719854	49.6972839	60.23468573	54.10760684	36.50389064	72.00274486	66.3873251	64.79095009	43.1400585	76.04153656	52.0436729	49.67938545	56.12283044	50.71523509	54.04049217
PSD3	74.101037	20.38310198	53.17288343	55.4279467	55.58001782	45.2626574	87.88381933	61.14516995	51.10085872	46.57243536	74.97689993	53.76057197	39.80914219	60.64733223	77.64057753	55.36022235	74.26526051	63.73458926	63.68395555	37.98388364	81.19908135	55.7530392	60.24821934	45.21937582	75.16808194	48.56863841	60.10368182	39.1438185	50.33466824	56.98084134
PRUNE2	1713.474828	907.5387029	518.8976016	543.5843556	1269.800077	1647.900991	567.3809789	431.0188844	624.7088194	562.7831228	1009.810981	757.179174	813.2625243	565.1093811	785.1869697	497.77158	1055.644939	889.0885684	800.0462065	619.5755739	879.0057959	758.9270507	1123.902779	368.0319457	787.7460422	555.9397744	678.8456989	396.528814	704.6491798	548.1233382
PRSS12	1088.760653	2444.89875	2448.814015	2045.993185	5735.41565	6322.205186	3371.140446	2778.575233	5379.228015	4702.537628	2613.139331	2219.995796	2550.81058	2421.25385	1819.194622	1640.5914	2869.490131	2535.619527	3083.726168	2578.581258	2588.615995	2362.929714	3818.931948	2352.373559	2620.338352	2044.751887	1591.331796	1350.842401	1449.353382	1366.638697
PRRX1	50.52278986	38.38528913	123.0179563	79.79848898	89.93879668	93.77941284	138.6691135	45.38681178	9.559639744	28.46202813	117.9774122	91.87354707	146.1427941	94.27425311	163.6552014	75.40676491	112.8799653	74.05795853	106.7365223	107.25068	81.75496085	81.80440781	105.6278759	66.91647446	56.02184945	48.95505151	132.6286741	111.5180099	155.1670877	96.80723415
PRODH	90.78364439	0	94.91476217	110.1654495	78.62604453	87.61543941	103.3739419	88.35371404	71.70222742	57.71275118	69.69443387	64.61060069	82.82124444	85.54260501	114.2774887	70.6805456	58.68530537	64.14919321	76.36087008	54.41089476	264.8634233	67.68570649	76.99394361	53.92796107	78.5076035	60.54744456	82.08401347	81.76923486	80.65557203	50.9568878
PRMT2	30.63896096	13.17858131	64.22868892	44.70189103	60.97749886	68.57602455	67.65036532	3.90967838	23.89417002	16.60860064	35.93969775	26.31535072	59.53530887	48.67759782	86.47037298	37.8574385	41.15078872	41.25174748	35.57580356	33.59076458	48.43169942	34.34091171	54.09546163	37.17790488	26.0989849	27.79356735	57.17843685	42.64591357	57.63489538	43.19361354
PRMT1	165.5014305	134.5181433	178.4313979	155.0220619	272.5992933	295.012789	176.3243722	147.2410737	128.3338093	137.9526012	193.7535173	147.4334992	151.1002183	138.7829188	164.3411176	237.7057229	190.6908973	195.0886607	211.7847853	160.475758	193.3710986	185.3567039	176.5181568	163.3722506	206.4371744	179.095764	202.7525644	179.6917368	196.9556426	142.362388
prkrip1	225.4820526	191.3096965	332.5164288	264.4680572	146.7664032	164.4504778	310.4035696	231.6349358	448.3336305	378.8989009	367.1600177	264.7565913	282.9170456	263.8795385	276.6232137	265.3496126	452.7771342	329.5307239	331.5704983	252.8366931	218.3346342	197.8181346	388.4583505	269.1546313	358.1432263	285.5472066	285.329975	226.6918439	342.8342946	246.1023056
PRKDC	103.2047079	115.5022191	261.520616	200.1552386	307.7851384	331.1322871	342.5223687	129.3725312	38.90894966	41.05814333	293.3527148	211.1549257	319.4714627	218.7321295	266.690267	197.8758169	191.3356872	216.8701756	208.8313076	225.4041052	192.1444951	170.4316982	196.8839147	152.4500588	154.4082603	104.1396726	287.3723758	212.9001484	310.3906092	214.1549488
PRKD3	374.3910081	359.2315381	200.7982991	167.0835559	204.3255556	277.3502648	226.1293521	178.1962321	131.6266106	140.46328	218.1386239	180.9977814	188.0733774	158.4009336	168.9536289	114.3352597	207.7838876	150.1929752	180.9639636	140.1216239	167.2216336	171.6535165	218.1896974	142.9848331	181.3739912	173.530342	227.2935834	157.8212117	197.0583812	169.7559658
PRKCZ	91.87131028	67.38464944	50.74375867	46.453143	112.578862	102.1939384	83.91914301	38.51399858	53.75941787	40.48962574	55.07388581	43.65833761	75.66380729	38.7877076	72.24128003	49.36854269	54.11389292	40.64734106	44.26051182	46.81437836	79.74278871	56.12787904	73.37102198	39.30920513	71.08659356	29.60756219	48.66623754	75.55565146	52.46323794	55.85361102
PRKCQ	56.87358394	0	97.91248779	74.20241215	32.70231657	30.48321624	64.12084817	46.07187389	77.22966436	69.93095007	39.69619596	32.46595929	62.52566263	55.8932706	103.2523946	59.32624845	38.94988785	34.63962205	40.85926142	31.7020488	95.95660545	65.07777827	58.30896714	30.0446913	80.91866025	64.36729907	38.94177455	41.19500378	55.85361102	46.24827746
PRKCI	167.7648693	132.6668832	158.7943611	177.8985764	55.84910558	79.34128212	191.867563	197.783219	143.2138536	133.4899024	260.9334927	228.4651966	213.4410059	182.7517494	213.9031473	167.3938114	235.727925	217.1730519	213.2895099	222.0705414	157.4359213	175.4641223	185.0938967	197.9668925	300.6307347	272.1166679	239.0267732	205.5328648	267.866967	244.6523893
PRKCD	151.2078397	118.6639444	174.9675743	148.6088631	108.8780317	76.77155229	120.9549512	91.40947698	88.41270116	74.22276496	163.0331905	145.6703403	119.1852403	109.1261894	151.530624	249.5231052	136.9794933	165.1523705	175.6206292	137.2905027	131.2170711	147.7379375	144.7652485	123.7973549	178.1954751	143.0815262	219.6525156	211.6395698	201.2258052	154.3495201
PRKCA	28.31374597	25.39507454	52.9823828	32.13658565	60.44631263	43.89100877	33.66067127	21.29578271	11.91586583	16.94050976	39.15404505	30.14195464	65.40416699	39.7305703	17.84023995	23.53572853	30.97414617	29.81648578	40.07565914	25.29004747	49.6742536	22.01745395	41.20513822	12.67950374	21.26345428	11.12950235	29.4427809	41.94168793	61.36821274	40.20551264
PRKCA	0	16.17421979	21.10108734	23.87350003	30.69289501	35.38969948	29.5802098	17.42566425	49.05025191	41.76796877	26.75935362	26.29198215	21.29020951	12.16477758	22.3463792	26.11983524	22.95802099	20.99134443	24.17582231	5.646622365	21.10348277	26.70853462	22.91436566	0	35.78346326	15.18952334	12.96595065	7.920708337	16.91134879	11.68325748
PRKAR2A	74.52739393	47.42486622	87.17869605	76.66344819	45.52067878	49.77599295	108.6161143	69.68625411	85.69170367	53.37492909	49.7855776	76.16168661	93.57727422	74.26430325	94.39875718	77.75703656	54.32523325	79.80991536	64.39856959	62.00480782	71.49551478	73.51486471	51.56995747	66.48761527	73.95651586	65.41383455	78.03581411	51.73935525	58.99220224	62.50123114
PRKAR1B	41.91463331	14.47081752	64.40468442	78.26868191	52.20244228	64.14190098	167.3433045	96.79638083	44.84387898	77.65030165	64.80689671	27.08651365	82.4163681	49.88390745	72.53747112	60.54310779	29.61456826	26.20350845	49.02070038	28.27346344	101.4515979	46.64522871	46.80774322	40.16403559	79.86675792	42.08011841	51.31916241	40.13500511	64.62835382	37.77451529
PRKAR1B	33.38749471	21.26923574	12.50244985	18.13720701	16.4393981	32.92364416	25.95131039	21.45112778	32.90172331	29.13899127	21.23502282	13.46263524	26.10250678	16.23665032	22.46100423	1.997226554	16.34589557	22.11400579	9.231407517	15.05375464	25.79615851	16.36774033	19.17303845	20.36287003	28.97561577	10.81554171	8.958745714	17.39920478	14.62505367	11.91767508
PRKAR1A	506.3044245	415.7678848	914.5935154	876.4150621	337.5595239	489.2248386	1126.749626	707.5379315	213.7921907	31.46892753	4.257754108	1246.875813	957.2404317	975.9618026	1041.892021	359.1504856	1281.154492	1308.539891	422.5803053	1136.760885	708.0796282	732.4976522	729.6122319	701.691621	1137.97585	0	1267.263555	880.4899497	1222.966754	1471.424812
PRKAG1	3441.691883	2866.713611	3911.132616	3419.925296	4111.294561	4192.607988	6358.292968	5067.196943	9946.445312	10321.67678	5174.715904	4579.234406	5316.418225	4605.412858	3390.301245	3005.04743	5972.084605	5496.399256	7230.954219	5157.26665	2951.133968	2551.780404	5729.070812	5559.775395	4796.260044	3547.831766	2772.622724	2294.403736	2398.517484	2062.025488
PRKAG1	613.2460851	438.7597646	284.3555492	322.3473699	321.9174876	391.3363043	305.2887608	270.7336493	345.9971776	386.8778646	397.8125756	412.9472323	338.5403987	302.8086755	340.6426695	296.4038262	499.5237302	458.0417968	408.0836632	353.4970437	386.4518957	200.6900458	458.5659994	357.4505309	375.7639321	319.1490459	315.7288044	276.9480794	357.2857056	352.3311015
PRKACB	113.2083986	76.06876031	71.726871	64.238359	98.24731799	70.23306928	113.6161028	49.07842814	96.59869724	55.03776089	87.34939122	84.85012227	85.98445636	54.77754974	90.22824002	75.42143691	51.95876002	42.3717166	64.47666948	45.71316985	84.92913649	57.94784607	98.42246377	49.25238504	101.2174235	56.25128223	73.46054358	44.76737501	42.50483096	34.22931083
PRKACA	46.03338304	29.51483699	80.09052548	72.59040938	52.83497324	55.09717421	66.20980515	45.90977468	74.7288442	60.50604571	105.1293704	39.96843984	104.6207847	53.50098759	74.04135153	76.39345718	61.75714377	62.63346576	89.92291674	49.04413035	78.64618281	53.1658468	49.22061769	39.30054131	68.63126031	51.32854032	119.7286073	49.30457929	155.7661549	92.89303902
PRIC285	122.8353557	69.44453067	27.77344436	33.63738247	86.72139242	88.29864274	35.23148973	28.23324262	33.33550552	47.2954057	26.92527049	41.33433296	31.76060736	31.87338113	34.30039451	33.35313325	33.85887434	31.46817101	34.0684756	32.77852568	52.7439526	36.64817053	45.02443982	25.26226146	35.09516492	28.26450832	25.83234342	29.74438273	39.40675636	38.25782071
PRDX3	9562.527672	7754.382364	5230.602821	4695.100721	8759.211847	9961.199479	6474.92045	5498.237055	19583.58748	20569.489	17409.36883	13749.18887	7491.586759	5897.466607	6331.634581	5035.233724	18085.70838	16217.192	16853.07208	13852.33876	6726.141172	6102.926081	17887.9958	9992.247462	7343.508627	6124.911976	13811.49286	10023.08101	5613.02672	4793.059998
PRCC	220.106512	186.0273266	73.18318544	41.02145758	142.6334016	152.8173831	85.19181472	63.95874896	45.95462433	56.47712913	65.93793567	36.25984721	107.6102141	38.68879945	81.11050649	21.02039683	51.52800266	33.670418	73.14705942	52.04576962	77.46743115	39.88933882	23.97712784	50.82486876	64.89056681	25.40129458	50.67057206	62.09337546	60.23374731	34.51871527
PRAME	358.9530389	282.0903027	419.2474	378.1186045	205.4205448	269.9742316	340.0850914	293.8443642	223.5522904	236.2667099	502.6171229	389.2608461	243.0496678	27.58243147	373.5189626	553.2326724	507.7929253	463.2862676	467.4330746	349.3941959	334.8500083	332.8569769	446.8727274	355.9617975	373.0898998	390.536183	520.0581901	465.7786446	433.5756116	304.5706858
PPWD1	52108.01429	45546.31328	10434.14005	12909.23058	2267.214034	3352.15257	23679.23438	19023.48091	44667.20146	42354.84981	48706.5454	41116.74467	32874.26039	27260.40411	38584.94248	27874.38135	40087.83302	38099.91071	54835.04487	45899.31054	35062.476	32607.85249	33232.18078	36821.02761	32643.93865	26521.9033	45116.20974	36822.72154	33696.62577	28962.52614
PPP6R2	17572.28872	13249.03654	12766.03309	10320.34348	13365.04893	15376.78628	14686.54281	11582.62097	16383.52025	16483.06013	15503.02603	12591.34966	11151.55699	9840.245728	9660.925965	9128.084627	14829.70774	12083.63902	15359.07316	11832.17565	11391.20876	10589.03077	17658.50126	13205.56091	13292.86025	10712.59884	12600.17498	10886.80424	10353.04178	7132.129467
PPP6R2	61.49565764	10.52220547	18.06178036	11.37588522	35.83118978	29.50355042	16.41543887	12.4970766	17.43015786	12.36607919	28.9139361	0	20.90844256	19.03750716	23.78148459	23.66135756	20.75308177	14.86785939	27.06421674	15.8529769	30.20411548	26.54504065	11.63695714	17.84314175	16.96460853	18.01382743	458.630974	37.89202448	16.92003092	12.17813908
PPP6C	100.0551353	84.79338015	145.6565868	119.8384332	40.07077805	47.80035297	161.0638902	147.7881585	92.94769698	87.7455967	153.3714538	118.472826	115.513622	110.9555279	124.8147386	75.78273502	154.7778488	122.7793078	168.089196	105.2669427	99.4394258	113.0357439	100.5479881	99.17477233	183.0739405	146.6424303	144.5639078	125.5307824	187.5196107	156.0902879
PPP5C	66.90259268	41.61587964	73.61930617	68.66048779	63.24144714	57.08912253	89.2635923	70.89041962	92.84582389	74.88986941	105.9905024	77.04969241	125.8592292	65.50769702	45.13200152	42.34615474	79.60126726	85.8041732	109.6509501	64.7057625	125.3017794	81.29239254	97.35681364	71.67580077	70.54320013	76.25084365	104.654372	69.68905658	96.19080268	72.98780124
PPP4R1	61.71136792	19.81597637	45.14768184	33.77759867	40.91415266	29.63634698	58.7426282	42.16605501	39.31644204	31.19945676	30.44808296	33.43108138	42.19865207	25.64586544	33.70159335	55.09704328	27.11886783	8.784757841	32.89567552	20.86568845	53.56062492	29.50388276	27.818089	21.51515838	49.56955568	28.58383582	14.45931895	10.89280407	35.88036319	24.63700047
PPP4C	28.14462101	36.17451198	30.81081732	50.05524879	53.93695167	52.69635228	52.0685795	26.59005844	46.28324722	92.33645841	72.42037798	55.68847929	80.23669139	69.09889465	37.63552444	15.96497443	68.06100846	41.14809649	50.91982948	61.01554249	53.37320501	40.43644547	59.50601857	47.00701113	0	16.91228175	71.31272859	13.58818744	63.4620539	48.85147045
PPP3CB	1563.905576	1060.075237	1368.647411	1163.920157	1409.282473	1623.709886	1417.351041	1137.15871	1668.589274	1618.996795	1770.472072	511.069536	1360.572137	1158.036909	1160.777436	1076.015434	2124.282596	1927.672824	1831.141839	1333.38648	1125.294709	1014.904377	2101.428838	1393.019867	1752.068113	1501.12098	1306.228755	1083.10489	1333.805763	983.8926355
PPP3CA	1559.188306	589.8379756	1017.137006	870.2436153	839.9690801	897.5841469	897.5674053	950.0026378	1291.816564	1451.113221	1539.900199	1474.273065	1076.446933	915.9421211	918.0997376	823.9394005	1867.688516	1916.78947	1475.025845	1339.004466	724.2902548	771.0694688	1788.155136	1470.542303	1291.309399	1323.796276	1281.848785	1284.317235	1196.298134	970.2964147
PPP2R5E	294.9356978	202.7909519	275.3527022	236.1395501	137.9272781	151.3933147	289.9510887	229.7929871	328.4684329	328.4487155	412.4658397	331.9739564	256.6019325	253.1678787	230.3477129	261.0553004	442.3783824	384.5545917	326.8805997	261.514893	183.5080257	176.440301	388.6937176	322.2162102	272.6224934	267.8781992	298.7863947	268.9673435	309.9058568	236.1627099
PPP2R5D	33.19406437	3.830123301	43.26781778	39.45490419	44.0872914	49.89015139	36.1529465	26.89302957	52.27404242	40.16757531	35.75508602	41.74094614	28.72588359	29.32950059	43.93073118	26.96806048	31.81008467	37.50550459	52.3842025	34.97833937	57.99250784	27.33379937	43.18482158	47.2033911	54.62110195	36.30002244	6450.684897	28.10314169	41.37325957	25.82211168
PPP2R5C	58.97701231	56.99612358	116.5535061	82.21407562	39.49124922	41.14654663	108.5051536	67.35800783	92.33974464	88.32068675	95.90929972	60.08995013	74.0609407	81.99485301	79.24807898	90.35386906	74.11718767	68.98040619	91.97303897	65.71325114	77.58068063	78.52097035	99.45923449	62.54124427	123.2979805	106.1750499	70.2322327	104.654372	132.2144211	97.16320162
PPP2R5A	92.43944862	66.69802237	41.6906273	44.30154961	44.31386096	43.13733008	57.7005619	33.78610517	66.30623964	60.80180631	53.4439278	41.38107011	49.68054491	33.87372906	48.40019042	34.04730244	57.75917705	60.29929934	67.68657514	46.21561251	53.84135603	32.25855679	74.22874037	55.26363365	57.69764793	33.11211435	142.3560652	44.88596602	36.61255644	41.19816988
PPP2R4	33.16064446	24.3266504	54.60502267	30.21417322	48.37231006	50.21690081	21.78111544	28.53524887	31.4196341	1.965164856	61.48739083	41.79235701	56.97386521	42.35672023	0	32.19496193	44.98587531	22.89206127	62.63221031	51.30382063	62.22580539	33.58245919	43.69887503	34.24231314	29.77125108	32.31782075	52.08927194	89.67383825	57.5770145	47.1685836
PPP2R3A	126.2057022	97.1192476	168.0873105	168.0834425	95.56575948	92.82129734	217.2428423	172.2062806	184.5381814	183.2762696	219.5582647	148.5563592	228.4325228	182.4762856	198.9010232	116.4085973	184.1447316	178.9473749	161.6511614	38.11665346	137.3102122	127.7342507	139.9106202	150.9180062	99.72946471	121.0143864	170.7886264	128.3798949	175.3429186	153.3814622
PPP2R2A	563.1425631	357.5382631	175.392091	156.7723468	127.424119	93.35714309	179.2392632	149.5037084	138.5408361	110.2562644	278.3582696	197.5918056	226.2519217	123.0223217	182.9663097	135.6390096	282.2214511	233.236263	224.2469251	149.0276152	201.3743279	143.0301086	290.8647257	213.6484106	297.4227009	234.0308266	154.6514643	149.9151442	229.982478	183.0786994
PPP2R1B	140.6096799	109.0197708	123.2780816	113.0190909	60.5948351	63.15233366	126.5772849	78.0681337	93.3716205	97.0719142	161.3319583	128.0796466	95.18383831	71.39966451	109.6979894	96.84072885	147.4172825	128.0614699	108.9415427	112.2373582	94.77944886	37.28220813	148.2192256	78.89132067	154.4310694	124.3887925	124.5205627	110.4536189	130.32461	106.955201
PPP2CA	58.4554593	15.24453888	79.4610031	72.1011032	41.21469223	50.18020702	76.65555494	39.83780873	57.41699058	62.10315293	49.94798919	31.53238477	57.81597101	50.63172699	56.22770459	46.49833189	40.89233431	26.30581332	56.16814238	40.26049556	52.84204898	48.09753369	59.01073674	20.11883904	56.90067091	40.85513521	43.84646456	33.96241613	62.11487621	42.82606989
PPP2CA	29.41862818	0	40.56019464	20.19790162	37.41018742	23.61565404	29.76836066	32.99104718	38.40944288	21.37363248	18.30810898	3.834782926	46.17254104	23.87106506	24.42430177	22.96352037	25.47256706	2.84838302	17.25617167	0	41.87838254	21.52776957	34.24520108	13.26431174	28.99305802	25.14905269	20.12972623	6.071567	15.88251599	23.82232696
PPP1R8	175.1952275	125.0410693	164.5615984	146.2010125	115.7234611	123.9259782	181.0310384	149.6638778	201.274945	202.3824041	191.4283443	174.2244004	150.3514744	147.0237237	186.7553548	124.7615526	243.2204108	246.658393	197.1605801	168.4705839	108.9834861	95.78433863	180.0197849	184.4166746	235.0210102	165.429084	178.9816548	162.3833054	181.8501776	152.2498909
PPP1R14C	5.106155918	1.115009454	97.07892666	58.45564958	56.51600056	64.55426923	68.33349767	42.58288153	96.20434978	86.07290621	65.12938302	36.44562737	66.27677718	43.01025349	73.80843347	108.4160231	58.23839461	50.48610831	54.07506521	40.52213021	58.02520663	27.40158955	54.83333048	24.4420863	60.81444528	45.14056385	40.71478339	33.50708521	45.21655061	43.24715336
PPP1R12C	23.08302496	18.60273266	76.37818075	33.39272938	55.79493856	66.0756052	67.08591274	17.25488116	32.82614005	34.58427249	42.29244448	33.74772555	62.16885381	34.88776865	69.44259526	13.74308281	24.07933623	19.58734467	40.50651023	41.67410365	55.31200424	39.16358509	44.42808006	19.07918038	16.88678922	17.53349448	43.43505623	37.35324063	57.19789467	25.33735923
PPP1R12C	24.71756198	3.286290352	33.28732548	23.83772072	28.94557192	26.83480562	33.71373946	31.1047142	46.14851183	58.32398975	20.94875779	26.12022313	30.68833213	23.4745081	15.60092533	5.067343405	17.8683536	15.73475857	42.00993319	27.06682007	28.58672146	28.24378289	29.81943192	16.06705821	20.46781897	19.77683721	25.04027258	53.3366737	34.52450336	31.43366388
PPP1CC	354.3410925	250.2330345	279.4837615	230.3587747	299.7690025	303.3457729	275.2183939	218.5290223	214.6367515	208.7741193	282.9478574	209.3415244	247.38129	172.8757248	256.8031702	195.8813413	266.5526522	185.9727581	242.8099683	208.4069649	278.4748945	236.3213636	262.8069376	163.1455473	267.7091435	198.8404001	299.0953169	225.6552706	276.660521	206.2325021
PPP1CB	274.996169	221.7450999	384.2852162	317.0046492	228.0722589	267.2157908	526.5811886	447.7083481	299.9538251	274.5085551	671.9060806	549.8193047	461.9213779	427.3451237	443.3375279	347.3312693	718.4130809	663.7418957	592.0180261	466.0246732	280.0954786	295.0515881	440.4889345	410.499114	646.4892445	452.5098676	471.3524222	422.3567652	495.2346758	423.776377
PPP1CA	102.8137963	77.31339848	73.59803199	63.07601507	47.82015597	62.82034228	75.26323858	55.28644164	117.9296087	65.42881654	84.97631257	67.31551308	71.02899006	60.85624103	76.92623433	71.23349675	68.42849833	72.50050146	73.9267567	66.43046851	88.22613198	77.61577202	97.66871124	37.76704479	94.498129	74.6448142	89.5801367	73.89830547	76.93238383	51.17104709
PPM1D	64.21988601	29.29811399	105.6330818	106.4356986	44.45248192	45.35992505	118.3198743	116.0003119	81.83038476	68.67232442	101.0468806	75.68730457	77.83424025	72.22605594	99.81272668	87.2754992	106.3903365	91.38651931	92.22816529	71.1411938	74.32116912	71.61275192	78.34694384	81.99008106	127.4975395	95.03481387	77.59951631	78.39451532	113.1426681	72.56816479
PPARA	414.2174039	298.1764155	279.1046943	226.8978521	98.66667553	114.3483178	208.3341403	149.4458158	301.0941465	328.8463492	167.3073026	142.9479015	199.0651228	157.1262202	241.2554309	238.4631651	149.5293396	135.5297255	164.1334364	169.5457591	303.1425458	253.4834453	193.8847883	148.2047859	240.8708752	205.7569263	223.4488921	166.9380787	234.3119685	179.7737007
PPAP2B	89.33544864	0	71.72880501	55.56526188	48.00187757	46.32153519	55.15039409	3.837312665	61.27830949	92.23458532	50.85819513	56.83938154	59.7913608	41.53679943	60.18272669	63.68566766	54.24042789	53.49467922	56.10045581	45.31876539	70.68043752	59.73192418	86.65410533	72.10610394	91.26728613	75.35994678	37.42790904	39.51569649	70.98367545	38.78164276
POU2F1	50.41746653	0	80.75195913	72.75866882	45.50728263	47.75026304	76.15478419	51.00142641	76.12220524	59.17840925	62.90235796	40.25353644	74.30035388	49.01869227	39.40074993	75.41134991	50.0916961	52.10548674	61.90327796	47.63572892	52.23991265	54.27202308	54.97917149	47.2712577	80.40344278	42.49604918	36.84813076	43.62245931	57.28616303	49.67916717
POU2AF1	255.847578	118.0158008	95.21356772	73.6338113	174.5837868	205.4094784	105.205277	82.64550642	135.6292374	108.7511716	134.1472967	123.0483927	116.5997628	87.26009413	110.3490596	71.0280887	119.8003514	114.963754	105.9151718	93.26949721	129.2886397	102.0202379	160.9059492	98.06869103	112.5683083	75.20028303	74.05496273	79.20122702	100.6751246	94.4413528
POP1	16714.45352	12818.95886	7113.76922	7138.970423	9638.543457	6338.160575	6290.697601	6163.676473	4898.0551	4360.191451	8811.730592	8029.431369	7200.122016	6456.383599	8289.926221	6810.697522	7458.947272	7960.44441	8206.738204	5622.434827	8822.385104	8972.722197	7097.868076	5624.764169	10747.77719	7975.048514	7469.907298	6239.638282	9301.513875	7734.160172
POMP	184.751294	368.3501077	265.1681712	404.7055297	220.7987353	249.8200246	383.3231239	514.2269137	637.3509418	271.692257	994.1330049	709.0212176	579.0304715	586.0973199	673.4257297	347.0094022	940.0283181	915.8574459	810.2122094	161.2971086	416.4374875	380.1577766	572.8490336	610.5987508	374.0358069	523.3697118	733.2438353	586.2641847	538.6120611	463.2033917
POM121C	54.57469978	20.48639986	51.64501037	40.19659953	38.78999022	55.53400498	62.30881065	38.03734973	57.39398698	62.98057604	31.42372091	26.02674883	45.03555955	31.16900723	24.21797672	22.32803919	41.39578197	26.76753136	39.07077383	18.2896936	32.34150007	28.62978816	42.94223456	13.24698409	44.88027169	29.68806492	36.81006451	12.09774732	34.90941128	32.5999638
POLR3D	54.5878652	38.44706531	71.98989725	71.22209268	47.82947502	87.53855719	65.18800125	42.96304276	79.38543049	33.51296188	57.07657256	34.97457566	76.95238632	61.17699922	55.33271234	48.48913945	66.49412857	33.4375398	45.07925904	39.3688551	87.06412849	54.94513972	63.72963188	42.78628576	70.96181433	47.65090729	53.7070876	61.882547	63.51993479	34.80377865
POLL	4398.880408	2822.696562	2469.0593	2026.292325	807.3995601	884.7890823	1734.428659	1362.987986	994.3372688	919.9206163	2302.311597	1971.386889	1333.785592	1109.308471	1825.999681	1508.273765	1975.034595	1748.74564	2979.527893	2208.892805	2222.889552	1674.718193	2305.275578	1605.859654	2465.990469	1781.18595	2020.809879	1986.292574	2123.037733	1501.776103
POLD1	89.32329595	99.88499767	47.92396257	31.58248991	63.66895886	60.11548613	41.41924083	33.92215272	75.9250315	60.91025186	40.29559987	27.07366093	40.27872479	43.3901717	53.40976281	129.5657169	31.49778558	27.88750049	47.14500125	14.35606225	48.81451457	47.76895069	46.71966103	19.78816983	51.38623394	29.31506894	55.21509676	30.50717183	49.63430948	48.90501028
POLB	135.4295951	314.9015573	138.3218291	135.6615894	47.68211744	55.23463029	153.3168991	140.7947358	39.99997764	48.2747019	117.9704016	99.91233638	168.6605739	137.3020697	196.2618964	129.2209248	74.15353282	96.55560759	99.98088147	81.44256987	122.5335474	114.2902611	73.62082885	73.14431863	213.3657759	183.9125106	94.28717502	85.86135682	162.2025097	132.1999508
POFUT2	0	0	11.59346208	5.985781156	7.001523633	6.808153211	8.64818542	5.875131209	6.480443305	24.67957871	0	1.971139182	3.416490724	5.56473868	5.181968437	60.28726472	3.249525809	7.442679452	2.384650109	6.324789781	6.786993628	0	0.459182575	4.91960702	18.57466312	2.947741611	6.824107497	0	9.560475868	7.501363236
PMS2	118.8907946	75.26263177	45.26952489	45.35848965	37.58550217	37.77654283	56.02264218	39.24248011	33.34207798	14.98191736	47.01757006	37.80100464	46.75674616	31.04051908	59.22171042	42.5644008	57.97051738	44.72876701	9.96164153	51.05780596	71.52661852	43.14486267	64.68554026	58.33784655	64.87178284	33.27714494	1611.68992	36.64462273	58.33814819	49.56485241
PMF1	6539.545638	4491.512274	2594.143753	2339.5943	2378.300682	2817.257948	2410.474961	2265.893086	2124.182184	1888.595724	3537.118709	3136.872297	2311.397404	2144.184402	2089.056793	1796.47319	2976.037963	2940.43856	2874.087829	2410.188774	2060.071887	1957.36976	3850.429274	2969.858604	2808.424929	2268.550816	3464.668627	2982.436578	3049.406894	2378.341653
PMEPA1	188.9338453	129.2094425	167.2895287	122.0161358	87.09764933	104.6308717	129.8742669	92.80179334	181.4885611	183.5720302	175.0376268	151.0789967	151.1649246	132.7439756	156.6988375	156.5732084	181.7338365	156.4389569	193.1488488	143.9120721	165.7509854	150.5061695	210.4702319	188.3009549	173.9744487	148.382631	143.924102	145.9752872	157.1581903	82.38186955
PMEPA1	321.6331357	232.3564251	163.8769565	127.8017462	284.7565849	334.0089634	173.6902602	130.2322359	237.0751222	234.0945126	243.9340238	207.3680483	186.0573151	156.5531076	169.464398	163.2810653	261.6662485	227.8262198	244.5229594	197.2048367	184.2194239	165.0411823	299.4837848	220.9043617	213.3617508	165.2224603	234.3607293	181.5833367	169.7429426	151.4656048
PMAIP1	58.93650334	41.19154816	97.05765248	87.35855959	39.93273952	52.83264348	86.91122412	71.93538055	66.76959791	56.80575202	97.70751146	74.6660979	80.03055572	51.64669095	79.03991992	104.2656799	75.33946167	68.94540715	105.2526243	63.13465296	86.94370122	73.07303222	72.31981156	33.11746023	124.1472843	81.61635057	75.49415983	77.76935036	97.70728197	70.32383331
PLXND1	274.9161638	193.725044	86.44473678	100.6578243	181.5602655	212.6014602	120.5969822	90.61827849	213.9992231	205.7639336	113.0372957	120.7944937	121.0561757	109.8213195	122.56442	98.13369921	109.3383321	128.2405034	142.1769527	120.5016287	152.779932	114.4936316	174.1587092	149.807593	91.18007484	89.69211605	238.4748126	101.8696794	88.66918113	100.1049978
PLXNA3	179.9479426	110.3737832	148.0963487	127.7920761	205.117093	257.4401006	183.317795	171.0300965	248.4389016	286.7398989	123.5496486	112.8386629	120.142893	104.4275903	107.9208429	100.5399079	111.7896107	127.9147432	146.5713735	132.0369831	143.5756202	115.878944	171.7357269	129.5717924	148.7301344	129.9501894	78.58631066	81.05768879	97.77239798	89.00344327
PLXDC2	24.43805007	0	21.34960846	27.40308019	31.23747737	29.48957184	28.73883775	28.9433915	28.2648544	32.17875296	16.49938138	16.75409883	25.12266908	17.22573178	31.64659578	19.51835041	15.32688519	2.907612157	13.39152856	11.84775398	25.55211385	19.02112785	20.62856058	12.71271506	32.24000145	10.81151657	17.12249242	6.541538789	19.57242267	15.38908141
PLK3	32.88417073	0	58.56975655	48.84455444	25.6734182	29.52626562	61.49638489	10.70723124	32.16889428	65.24807395	26.39129858	23.6092699	45.00967704	33.75448466	31.24036466	23.90711363	37.96049205	21.40191004	28.82146436	23.38050505	61.08533525	29.89945842	55.83400194	17.98898276	51.20912794	44.01352563	19.6758594	9.768385586	34.42465883	22.13654606
PLK1	150.6569177	119.0791613	191.6803782	166.9994262	125.4671171	164.2442936	143.9325132	129.0724547	144.9325513	140.3811243	250.3066339	208.5902247	144.3458087	121.3020595	166.5648432	177.2075481	245.6488054	198.0110801	189.3232557	144.1307518	163.1534251	164.0969049	202.7493223	162.5289719	169.2784561	140.1794028	281.4135435	255.1287973	201.4529877	153.9371188
PLEKHM3	394.866268	301.183194	256.0309101	238.002975	88.96262551	99.58576747	211.5520025	155.0546412	245.8000598	287.1309601	269.0680932	248.1835989	206.2789469	199.708488	260.3849732	216.0801059	228.0173684	259.6349583	296.1743245	207.7743557	274.7775382	237.62134	303.3391856	246.078541	290.7772006	235.1350557	292.2756017	248.3017616	283.0216308	222.6388402
PLEKHB2	128.6615586	103.5247288	120.7802992	115.1745523	63.90950701	76.27705986	134.9659186	104.1554916	81.92239917	84.6138206	132.8082774	119.5933491	106.8845795	88.92027198	103.8466108	95.03332135	126.1526763	154.2932468	127.8963871	88.36482385	92.66997787	83.06131756	123.7208245	108.8970248	183.9380032	132.8684133	84.18058544	74.96708866	144.5372624	122.0143614
PLEKHA6	113.1456096	73.16730519	95.34604785	56.63574002	131.3002641	146.0313626	135.6857162	65.57395173	151.9026427	36.56915472	139.3795203	128.3215113	126.730915	94.14484059	125.9013839	59.60043153	116.2614105	73.67296914	138.6390275	127.2312363	118.8641046	91.03344309	87.74141501	76.74702468	116.8175108	111.8920854	127.8191497	105.8124645	125.7245264	106.6469853
PLD2	69.52959951	66.05089154	96.92517235	77.66236772	50.95427115	49.42769321	113.3256751	92.95713841	92.78667177	241.1401873	82.43731705	68.93729209	76.51885435	69.01477651	139.3721176	88.19525046	49.59632514	59.70027739	86.23920505	65.37091327	108.5225128	107.2847438	50.66458805	54.40447129	89.36473829	57.22536525	77.6009804	53.0643536	80.84079087	83.75509364
PLD2	36.15932112	29.89157043	30.31570909	22.8871516	26.47077998	22.02151294	32.945698	21.33148313	57.67331643	88.91220795	15.78897675	9.347429436	28.01319031	21.68029585	32.32609296	24.49491079	17.85489243	24.71874168	21.53734754	24.25131887	42.87848713	25.80333629	30.12122173	22.0450955	34.30892159	27.65671271	12.86932094	25.48681899	20.46378836	18.73170276
PLCD3	390.5145917	277.6626721	268.1030413	222.6381807	336.220492	371.9276218	276.7303549	219.4514439	537.3641426	513.8741788	431.5976909	341.2033745	304.2155745	250.6055106	248.68405	227.4307351	499.9625643	457.7052676	363.630505	304.6429564	225.4342602	192.4826484	486.2209198	382.6117145	350.4082558	290.0338921	382.39013	340.8071433	328.4653639	265.3042906
PLCD1	104.0402055	102.9596286	84.55810366	67.70605063	93.5575028	92.40252224	88.59782772	71.30531638	70.49618143	85.52410599	50.02393705	61.18944151	90.79120738	76.73238502	69.12806417	52.70458962	68.12023759	79.99433335	78.02830282	65.74709443	72.37678716	57.36883815	78.4465778	73.12554702	58.56171056	41.00943211	70.74173483	67.51928029	73.18893733	48.15834681
PLAUR	21.74926706	17.66596268	36.66701937	39.04489269	16.00314977	15.56282435	49.27429801	27.30889121	44.18006075	26.15180924	16.35099094	23.24939386	45.35724212	31.02295595	45.41535459	91.52212738	33.77406899	14.97420261	35.90512478	29.27444375	36.88743	50.00602673	31.98105555	26.64702904	37.59343296	22.14495917	25.78695673	21.79732083	43.8028099	34.21628763
PLAGL1	92.76149494	0	129.7715421	135.5735916	76.22929969	84.25184245	148.2397205	86.14800704	90.92338001	81.28158454	84.03689591	72.38065141	135.4773531	85.16176243	131.0448383	86.41902096	61.83656465	76.47693031	92.35963344	48.22017646	94.3081077	72.35286122	116.0562298	81.11214708	88.66973139	93.7360365	66.94975061	54.70266647	80.72068803	55.6047232
PLA2G2A	102.9910231	32.55300989	43.31036614	36.72697388	42.10233236	34.58942551	47.08885341	27.14293251	52.32662208	22.21162084	86.98951519	5.782553535	52.37324986	30.51917147	55.32537634	33.37422425	59.25336663	51.52800266	49.01289039	48.99727041	72.39353533	53.39473836	85.18991938	37.58510452	41.2844831	30.24755889	49.58421982	32.78236236	56.37743307	32.77360647
PKP4	69.60454111	21.31683378	51.9989354	25.78237434	31.91252653	25.51732401	71.0409403	36.00049606	49.79951209	45.15278449	25.04526874	22.76566439	52.52392301	22.69433544	40.92572135	34.54064858	51.61415413	32.50333479	44.0756754	25.49571052	53.42424703	29.97123626	53.92362916	31.18542788	58.54561002	42.59131075	31.21578973	34.89943154	53.64834914	44.62471852
PKP1	15.01971409	21.66419822	56.03716191	41.00211742	42.07845228	46.36288851	59.06972124	40.80172006	39.18827912	67.7817564	42.88250096	23.67937562	60.98750231	36.96021784	20.5398887	19.34320336	46.4087207	27.58731646	43.82054908	38.61519112	49.73087834	24.0096878	31.87275778	27.02968119	28.69922306	42.18208854	41.12472763	42.74254329	47.41747143	28.60762947
PKP1	26.98910258	23.59343801	79.49291437	61.5355709	39.29613148	48.32105525	61.6218188	59.48172338	110.1741086	119.3722632	63.41997186	37.70051977	70.17579176	63.0599515	78.94913689	131.4088874	60.28583817	51.3220468	77.22127058	58.04904817	83.69774775	62.35899316	74.84098381	54.60662714	76.33671323	68.95729636	60.04219018	56.78606165	53.08256345	47.95142263
PKP1	10.81387007	13.7781141	35.2783955	25.97867702	18.77848128	19.19783882	26.42988899	8.595117229	42.61581581	37.41700176	29.15696927	21.98632246	21.71819523	30.14942139	34.12799846	43.11368396	30.56761892	16.69588592	25.52434715	27.04469176	35.43512502	30.21448339	23.54104879	13.89099487	31.6389144	15.33174483	19.90718507	36.57434657	23.55318082	23.92506554
PKN2	29.39229735	35.50510122	50.64609084	39.34950029	49.0258089	35.73508701	40.10990382	36.00242582	0.322050428	48.75120509	65.97883067	13.65192069	54.4586403	33.91717469	59.43995648	13.47531874	52.00048964	18.77025181	64.08877334	25.98904152	45.98965777	16.94276059	49.76066261	29.20285658	32.24805172	24.08507495	47.64430512	34.50559225	90.43454825	43.70730643
PKN1	2997.881662	2373.896649	3636.477126	3231.215567	3335.746371	3057.4974	4932.978804	4014.715769	6867.860111	6884.199241	4311.590628	3097.996338	3681.637581	3156.647932	3096.805227	2941.275565	4888.098525	3737.78658	4492.84872	3748.869126	2892.601531	2680.321757	5114.072284	3454.753959	3791.198226	3267.294513	3193.780402	2468.060508	2821.065339	2334.55476
PKD1	3.890886759	9.759624075	45.20183431	30.61064661	39.30020856	31.4692889	37.04352724	25.8943827	38.79721788	31.12058727	25.33620749	14.45696805	40.38317919	25.69670607	38.73867574	107.6384068	21.44767801	14.89747395	27.07853505	26.63466732	37.76870238	29.96565354	22.01477212	21.5483697	46.76806069	17.33357937	23.34046808	19.99503027	41.93181015	36.54599342
PITPNB	34.33439193	15.65671767	34.88675715	54.1988792	30.07725484	32.43847078	44.31193969	38.87486228	54.65327211	30.72952604	30.53337825	24.24255824	44.76933949	41.54049693	47.40249415	41.58779553	21.08961095	29.21611771	30.74011843	29.6545299	42.0339012	42.91198345	23.89193359	26.01457002	54.61707682	36.44895249	34.33283004	35.65782838	44.85334804	25.99720137
PIP4K2B	236.6959487	24.14841092	208.7219648	133.0893474	152.3025052	131.2391077	153.4095272	153.3506698	118.7971732	139.0107669	167.6286205	173.7593658	164.5508018	122.175594	149.8103315	140.3331339	184.4247239	140.6584303	179.2236377	146.2889122	218.331444	57.9334905	184.5076448	108.7064207	197.8367994	182.1105912	157.9017364	132.4163815	209.5244777	127.5680327
PINK1	198.0119059	148.9575663	156.9676825	112.3982716	151.8021883	183.0204452	208.679566	108.7212858	76.82545821	102.7176554	222.968908	151.1981764	181.4687166	149.7866811	232.0313253	210.6404604	152.9605912	99.13342115	177.2555203	233.5356059	158.1544972	226.2565152	163.9296232	124.9814106	128.2623155	147.273035	242.3766033	197.3881512	199.777336	213.9335544
PIM1	348.8774449	242.6143095	114.5740402	109.5020818	970.7894128	944.7566285	107.0395066	112.0298463	159.4938313	168.1004647	180.9744129	194.8798826	182.2627549	142.1504176	148.0432721	138.3826744	149.7258727	174.1565454	160.7582193	157.8476966	192.0487913	146.6118229	206.6798097	146.2424302	120.4629427	110.3061817	159.6044691	153.0204718	116.4997597	111.0806614
PILRB	1574.450061	399.3840311	1521.3883	1413.435366	1647.15139	1647.775184	1879.014394	1832.464906	2286.518604	2018.129007	1392.039055	1186.417807	1774.917772	1504.891138	1342.76714	1140.287065	1446.670314	1359.603483	1761.202082	1391.70237	1594.697065	1465.317507	1749.950568	1120.61197	1844.183361	1595.435294	597.6943085	472.7330558	1044.072843	806.1245076
PIK3R5	30.3655254	13.29403188	49.49148297	35.81121705	26.02987211	33.22418373	37.70157281	24.59179982	51.96513691	45.08377368	33.75123083	23.76934463	38.72022821	34.39507667	41.36863247	38.42597866	31.48970888	26.91425809	39.35063179	44.59764303	44.227113	24.68998223	44.57392107	14.80358414	43.70493184	33.47840177	40.83044623	25.01099085	53.53114034	27.35595524
PIK3CA	66.59371177	43.22104766	117.8222209	89.88825321	37.58724949	50.77429687	96.69120932	68.08841912	32.59610403	55.98090857	48.41033705	55.01429594	82.12241679	82.41821685	117.9418217	56.79624475	56.71459046	46.54064014	53.82384389	53.741839	77.41957926	78.04883166	53.01825974	37.18945664	77.73075216	58.58988652	65.47248726	61.89865195	66.35609836	54.50932737
PIK3C3	107.6019568	24.26791239	172.9852074	124.5738726	118.4131738	113.9318725	190.2195544	125.9780968	108.7314542	66.59542778	150.6864046	126.1540761	135.3026462	134.9735686	213.5060862	73.47923038	148.2087991	126.1445996	154.777069	122.2250331	131.8774272	134.8506249	130.0425267	114.3942199	146.6491389	128.120094	140.7148242	123.4239618	146.7656766	149.918738
PIK3C2A	1038.634851	819.7810787	208.7848203	187.0368045	282.0610478	473.8612091	251.258588	212.9375647	173.7034849	173.4405866	274.1998319	227.3703789	196.1986354	181.5667004	138.9952305	141.5930923	216.9509426	211.6526272	233.5577342	181.3883064	174.7981835	203.3960704	318.8243238	221.3086734	198.1735692	141.3453507	222.4811309	167.6979397	215.59763	182.525937
PIK3AP1	74.44333781	45.12902024	80.13790888	68.08511787	59.16668969	55.75475013	113.9943343	77.81823076	60.72622304	81.50176187	77.68765447	42.15340147	109.5033345	79.74954566	31.22202466	22.07861512	82.85213919	41.96788158	109.6965083	86.97464573	81.45748158	68.7041543	70.9682553	54.11423324	82.79839899	65.37895004	68.28499756	58.81821381	113.9110369	54.94488106
PIGU	43.40333803	34.04272733	60.35291979	45.68243741	73.21749712	60.66880511	71.64591768	62.14671145	51.58722059	50.22343562	48.86018209	18.82104917	54.38746341	40.67528175	31.68877779	28.74704097	49.25306537	38.3670193	52.07050126	22.46022796	58.63133062	48.21955602	70.39933098	20.4957153	36.99368762	34.62422395	61.20321083	22.2043369	57.8505017	27.3660844
PIGU	288.9920188	224.6263005	269.6454195	214.9630361	177.2601034	191.5101056	245.6738845	207.1251504	350.2495578	317.153947	346.3129132	272.1515764	257.657569	181.3476235	224.7026593	191.4439771	394.842962	358.5099251	303.8281142	250.1292301	194.4389934	170.0664287	373.8280428	296.5944001	313.154276	254.0290463	266.7419319	256.0628845	286.8721569	211.8136669
PICALM	309.7943887	187.3347537	252.5264722	237.2477416	196.9396209	217.7828557	259.3780213	226.3638171	198.9647261	201.9683393	357.6817242	279.2731492	233.4454095	244.1117749	312.5026827	202.9908443	341.9055751	373.9270001	315.6563432	244.3914912	207.6612692	179.838583	293.4508766	280.8161359	364.9202145	299.3252488	383.0211513	323.535314	355.3466958	294.4878349
PICALM	3236.721549	2513.00851	2786.856896	2464.347069	3898.980244	4215.133313	2714.349214	1896.821184	3425.305348	2936.902729	1565.120732	1164.686202	2085.55683	1476.159709	2004.614825	1630.458547	1763.119475	1422.333869	2034.024538	1320.818906	2666.930404	2592.040595	2067.499866	1397.197273	2276.838572	1644.633195	1317.335316	957.4101299	1950.201057	1254.631942
PICALM	250.0851767	221.693451	177.0911245	177.8618301	121.9724709	112.1921211	219.1976815	172.6337207	159.7895919	144.0518419	260.1833615	173.8773771	175.2689322	174.7799377	194.84238	143.4206738	252.0105531	176.6212851	180.2766846	91.7231193	171.0170863	144.3300851	194.58367	146.7564837	251.4771098	203.3740455	154.6500002	107.8797547	201.670041	160.528305
PHLPP2	61.50781033	57.86706648	72.20457308	65.69467345	42.25726168	61.558775	90.36934043	64.45758996	76.56584613	70.33186999	75.28887039	70.19919506	90.37061666	71.55403517	73.5810174	86.08431587	114.4414607	90.63942452	77.88121469	52.41804579	59.50383015	70.96914395	96.26084014	64.67110055	107.0874142	73.65597234	96.09825011	61.34083497	80.62663158	62.86443372
PHLDB2	1231.238809	942.1414668	348.9120539	351.0365711	455.0075929	585.7498785	472.1177863	370.6678076	141.4524349	136.3094867	364.2506302	282.1977262	370.5108392	361.2643141	331.623055	265.3963796	271.1402181	276.3941117	279.8019833	198.7316896	296.4113794	264.2381585	283.6723093	248.2892596	370.6734762	296.9598102	305.641248	227.3580033	387.6008213	328.5246918
PHLDB1	0	0	55.82151907	31.13089705	49.31004012	115.3710843	43.22355933	35.77857454	37.0916651	29.68779149	0	25.01021588	31.17732661	25.56821792	24.5279228	33.13580419	31.87469827	24.75777907	27.45211288	13.32774698	43.17676393	40.6948457	14.70106224	8.663822165	38.06974077	24.04884872	20.6567974	15.35094767	21.8008369	24.8207723
PHLDA2	61.93821816	2.587510585	70.91361705	74.66174108	92.44562288	112.9877356	75.10982326	53.23800946	54.24577974	69.88822909	54.45695546	61.0258615	62.60423452	48.4548234	61.58573708	53.60324986	73.267788	76.64654102	82.27433375	60.91271097	54.85182853	66.42640415	85.12927263	69.29180571	64.41291728	35.31520571	58.6454516	58.23404327	48.27989667	34.98610345
PHKA2	277.2656842	0.699792491	119.0348493	125.8377524	128.4532923	137.2929998	152.3471985	131.400701	190.0623322	168.3863666	200.8552269	156.9421718	193.1814747	124.2785476	153.1564655	103.4348777	167.9199865	165.1416016	130.5387668	106.9473921	168.5048619	130.2097887	196.5835689	145.7226009	167.936744	116.7812845	34.2274158	101.3909231	189.6004286	141.453658
PHGR1	34.87316126	29.00239849	45.50257388	37.65046677	49.87966745	54.87526417	64.3910135	49.31964719	73.01671897	48.39300614	23.67002819	39.80135454	63.47129846	34.84709614	38.9303288	21.9814131	36.05169851	23.06167198	42.53190082	44.70437955	55.26494988	43.73583356	15.64686283	19.20624977	60.60513818	62.35473083	31.95076119	105.0687085	48.09757187	48.23648601
PHF20L1	80.29080792	71.05780048	81.58745427	89.62619397	64.55659899	121.1844282	170.8101047	88.53897027	163.3255742	75.0936156	110.1337505	80.54329416	104.2972534	83.35276017	98.76184439	92.38960962	56.27844864	71.54745081	72.71490667	58.34192278	100.0367769	101.1453458	94.61182599	68.84706284	89.76188509	62.07162957	70.05068597	67.91458366	71.57406052	70.80279767
PHF20	77.97774562	46.06275204	111.272674	70.15161454	69.82303079	68.69076543	119.1901927	76.3612677	45.47812115	62.70781904	106.4041261	76.66060566	117.7755681	72.6152179	39.36590392	35.42555382	104.8692246	74.9800485	114.6220083	86.41362815	81.90728938	72.45175513	101.7176041	65.9937774	95.70298652	79.04697179	90.17894811	75.84114834	131.5111683	98.88660509
PHF2	67.10311209	47.77628156	89.61555688	85.15764878	55.45828765	49.24713649	105.3972873	77.11290626	80.28914343	82.16886633	91.61298747	63.43632987	78.11247719	55.96906937	85.15264361	66.37981441	68.89021637	64.53552872	86.29517664	50.57879327	80.11364089	54.43631458	99.06069867	56.18777468	109.6339839	64.50683714	66.19428194	72.40640125	89.80364656	75.60112338
PHF17	32.43958476	31.95651527	24.98652654	26.56661805	53.6492258	39.00898805	51.07572188	19.2039311	40.35817659	44.03218045	22.09498633	27.793413	38.34031	12.15553383	31.91435985	26.60951338	16.59088881	23.45608418	26.30664776	15.02772135	24.40366839	30.7328789	45.77386044	17.46626549	36.21281115	26.18217105	28.72830665	4.194608019	27.86964813	22.07143006
PHC2	67.39578941	55.42437547	99.04098643	76.35303853	82.05895197	103.1835057	109.772036	77.95910269	76.45082812	86.5264058	118.8911234	109.0155642	128.7173973	100.2531119	141.3161582	134.0315082	132.0028997	123.5600555	140.722993	109.3359472	83.16738926	97.33713259	94.75044714	82.28753896	114.0763928	89.51635176	106.8109715	91.01494154	119.5283772	78.25062108
PHB	757.3223203	549.2297567	585.6946645	519.3327554	376.572589	425.5314172	532.7062227	443.3335994	307.9229301	250.6110988	766.263707	611.5135074	477.2410481	400.2923593	551.882848	499.9971397	769.058031	702.7240904	624.7041336	476.7113421	523.8291006	428.2090535	714.4953062	540.922849	838.5405811	710.505015	606.2006515	511.8007418	686.7133393	453.1147527
PHACTR4	99.82322148	72.48472902	123.6213695	89.91629645	29.57810288	32.30683911	139.1824276	103.4135018	96.54940381	47.70947054	101.7771486	87.00353633	93.59853485	109.0642563	138.2313693	119.7125492	94.26317079	111.5675015	118.2666701	97.52854479	113.2646355	106.8165928	74.41934446	95.30204382	131.2945849	116.1533632	93.96946824	88.89494419	142.2914839	131.9973677
PHACTR2	177.5204425	129.4403436	116.4355311	115.8137448	96.83839313	91.87599555	203.5464246	90.27478256	151.2552556	97.19350466	142.4291192	112.5921244	143.9899243	83.41654206	127.8894405	100.899372	92.18745877	96.54483866	127.410866	92.2424836	145.3628884	127.7757223	172.6873034	89.38320931	130.6612968	88.67375653	102.2664468	91.107179	110.6161673	90.12777954
PGM2L1	46.92660587	32.18437824	63.16014478	54.92510241	42.52110747	39.7393691	71.05637832	40.50260843	72.66509248	55.81659713	42.12652761	23.87684006	66.07618776	72.50521725	56.85401577	55.95443852	50.5736059	40.75637652	52.04576962	22.79215251	46.99295248	44.83562959	65.93024271	22.93458124	47.88973206	40.61899387	60.20616788	30.28023841	57.09949716	28.77837809
PGD	270.4713169	157.0897425	191.3631994	175.39886	219.8254763	239.9668696	148.1943714	125.0103259	95.96116884	119.1553721	220.807315	197.7144906	164.4186161	114.291598	187.1780919	159.5928903	177.991632	211.0293751	233.6462474	175.8314989	177.1078349	168.7911757	208.6219498	193.7273955	228.9189033	150.7145267	262.3028215	217.8619378	184.4996753	141.3089558
PGAP3	42.64176936	43.87222938	52.57914036	53.2512111	50.73876797	45.51601925	75.78427173	34.54063837	73.01343274	67.67002462	42.72593152	23.29613101	49.42726611	40.30922917	46.65788994	36.16190503	20.05444718	24.75777907	41.10137109	26.70886222	61.07018215	53.30700989	33.95063113	2.788306767	66.26448006	37.54244789	33.70180872	9.065624033	53.74240559	19.22079627
PGAM5	86.28512305	49.36018236	42.90518968	44.17680555	74.71611789	41.75286775	80.89329123	48.81598181	85.27763883	62.88198917	52.59448015	42.09498003	78.46928601	37.04063848	95.83202857	35.88680495	42.48613653	28.84189726	58.30417449	19.06158089	88.06582814	46.9658364	87.31833169	30.24973509	75.63499777	38.59971708	36.80567225	20.39765407	35.23354426	31.60875357
PGAM1	475.3879771	365.538785	353.8699053	347.981792	216.2195839	243.8960168	274.0402801	226.7613461	142.674912	151.304549	477.6174229	463.7925747	236.1029882	214.2673973	345.4156558	293.0980403	471.085668	474.4805744	527.1209189	389.8525445	320.9538183	283.9060845	512.3986584	431.3861453	533.3990101	406.7937092	484.0240914	407.1361212	459.5163791	361.3938017
PFKFB3	39.51447672	0.931706356	48.99444072	31.02742717	28.73822291	28.22742212	29.68731106	9.729811646	32.24119131	35.71144899	15.52841715	30.55440997	31.95472615	36.75870404	41.89774162	32.94323414	27.42578245	26.37446527	24.53638349	28.31381505	56.92142294	32.0264751	27.94227045	17.35074786	31.93543279	33.02087792	18.27326446	21.22632707	28.74364956	20.5115401
PFDN1	93.06632496	36.09551949	98.09235132	80.29843225	95.62050894	103.9278654	100.559398	68.29972701	44.78801309	61.36375144	134.4078563	113.1997073	90.66271922	68.10981319	99.42391857	119.9665583	149.2345401	135.7208741	136.6709102	87.54477495	86.61113056	84.30307421	117.4265577	87.34576713	100.8524778	86.05339268	117.0376162	91.13646073	89.32757625	88.91372789
PFDN1	13552.42747	13137.44546	6255.217702	6224.031685	9429.871726	10568.04945	5968.745428	0	18200.90669	24566.03293	13042.00443	12538.57408	10351.02403	9516.307684	6675.904903	5486.816919	13527.88094	13656.05683	15251.19638	14296.15703	7775.86179	6430.529717	17651.74781	16829.34171	8267.163402	7944.478945	10017.94353	8940.074218	7522.754565	5912.647143
PERP	743.7052294	589.7579704	748.749664	157.7673983	259.1775222	320.5842801	1112.163592	876.8766	434.9751102	359.2341075	1943.961531	8.457086782	798.3800837	819.5408807	1146.453892	874.1708404	1599.987626	9.82934443	1570.534206	6.341711425	710.8071862	800.1235438	940.0564723	885.7660747	1910.627631	1409.45118	1599.918664	1387.271803	1859.128372	1568.700881
PELI2	35.19115669	26.82099035	54.57988045	39.14642856	22.25390691	18.65092669	41.06416638	26.54856877	44.79129932	87.0620611	28.32271119	6.101534564	46.68649365	30.36202769	51.87562139	17.00668672	34.33405355	24.58009166	37.00893662	18.94443105	49.06653455	28.41923983	34.5513228	12.03404899	45.36999662	23.46654564	39.0779346	11.22954398	45.34533559	36.12346293
PECI	334.2628205	106.8505154	192.1658163	214.8953456	173.5243266	173.8673844	202.8623274	190.7569905	196.4277574	221.7251472	292.7065738	262.8614	233.5165864	192.0398713	226.5925968	206.5772323	291.2740862	313.688276	272.1755286	243.2238978	210.5634866	194.3472772	328.2693339	253.1669915	283.7439455	268.7409201	329.6024888	318.6847952	328.0413864	256.8146112
PEBP4	29.50572247	21.76749609	26.34323914	23.21883543	27.51276698	32.03483914	24.22611174	20.57791481	50.31873625	30.09528387	17.61990449	23.47957431	23.16853991	21.74222899	25.22025799	21.09650785	17.28548505	8.306886398	25.28093581	20.25911261	38.26396948	27.01558427	20.28056372	24.11141709	31.57853735	21.52106302	24.04176554	20.09458816	21.38264748	27.25176964
PDXK	1266.350973	1014.172495	1081.706082	944.7796454	217.0751898	227.0186231	823.8421794	697.7647004	579.1419701	622.6483539	805.1291502	654.8224848	737.2474545	658.9417828	910.2153694	790.6715483	710.2852281	638.157601	947.0523361	796.9117974	999.801522	846.6228242	925.6312084	704.6344326	1286.650975	1052.661741	976.1387252	765.7216677	1059.715153	936.9743868
PDS5A	85.47798178	54.03998135	107.528418	89.55270134	48.66819011	52.92583404	78.25821431	69.54152268	64.62697669	110.4271483	129.9678273	64.29395652	126.9093194	52.10980292	119.6859562	64.60725292	106.2705321	121.6431853	134.8928359	76.38299838	90.8516059	96.51806767	90.22937594	54.30772527	122.4540435	70.96449775	123.5850113	101.8960329	198.997391	97.72464624
PDPK1	24.84820341	0	48.67726201	39.78658803	26.12655733	18.51696526	37.86560177	34.78764667	35.78045979	38.25170389	40.96627793	1.828590883	46.20489417	31.70514485	52.22224748	26.93413147	48.46020261	33.51965293	41.64026036	33.27966667	67.82607205	56.76191663	57.6779521	41.49393229	57.65068801	49.27706243	0	33.84821738	42.92012634	25.89301577
PDLIM7	30.85973486	28.33298773	54.37294069	53.11486293	54.05111011	52.82041222	61.34103982	33.31235096	77.62729805	47.43014109	41.46753383	23.96447222	51.51542967	29.43118187	50.46160699	36.52962213	33.33523493	31.73874048	29.02582575	29.70529483	54.81514208	48.36949196	45.55004503	15.21800363	63.07791369	35.03881301	51.56073669	24.95535556	49.86583304	30.50467561
PDK4	60.70877086	0	64.98585639	57.07089374	57.7175764	56.37155518	61.88426512	48.69826691	63.97630338	92.92469338	70.83598869	68.40916232	66.65946851	49.20911356	54.65688316	64.99789502	64.2205374	59.85508081	50.97189608	59.43662296	91.91072782	60.10756155	77.21053917	72.27649244	61.30417021	78.06215507	51.90479703	61.4023266	83.19943711	35.32904772
PDK2	29.79131072	14.94173432	40.69847682	36.80916958	34.12172536	31.10409838	7.332094278	22.6099441	43.58853955	46.10907709	33.10041606	15.38002671	45.36001524	26.7504938	45.86743572	0.970186269	9.502238063	25.39449229	56.11607579	40.84754643	51.12895118	12.82430758	26.55605891	17.27132949	19.00803614	1.097520545	0	34.61832692	31.47996859	22.4056922
PDIA4	24.73477829	15.75596465	39.48971649	24.40148654	22.53406105	18.86992452	45.27199151	27.27126104	52.35948437	76.21421964	58.00313651	8.707130519	36.85946094	31.49716043	4.375008213	0	35.34364111	1.867063917	37.34476617	22.86504575	55.38856727	15.97375974	19.89791157	17.66264545	17.75890212	17.10951344	12.82247017	26.32574059	57.76512739	33.13102096
PDHB	147.6886228	28.45350192	57.93636614	53.1806195	53.61427934	49.75560751	50.23724446	54.87154487	54.72885538	29.99341077	86.07580396	74.48031774	73.90009942	48.94474225	67.45820671	47.70327023	71.15438472	62.53789147	71.9352094	66.56974665	101.3997584	78.17803178	91.93759288	65.55336644	117.7607344	64.53232967	619.8151925	51.12297481	82.77980066	52.76566558
PDGFRL	0	3.304519389	13.5613239	16.22349765	16.02411764	15.89073865	16.92392863	7.292534353	29.81266819	48.32070911	0.361044462	8.776067811	16.32539034	12.49385515	12.91136358	9.889847743	6.678085144	11.47160685	14.23370575	13.81196632	13.11859673	7.903537821	14.2014485	1.791967218	18.95034252	4.976410394	5.289744773	3.421570311	22.72259006	0
PDGFRB	38.50681604	24.92517046	53.35371398	49.729367	24.3291443	28.41613302	61.285077	30.93489599	50.26615659	35.64243818	17.11163801	26.86100691	65.00576128	56.90268832	51.78667236	67.4499537	34.5952002	33.09831839	30.01769441	33.38770485	60.87717951	53.38596551	39.12726487	28.8606356	49.88351632	29.9832416	33.3665329	37.23025736	62.55332394	50.52567517
PDGFB	10633.32665	8252.561701	11519.81376	9282.630475	27385.11746	34850.39287	15331.77579	14552.14038	20217.05738	20007.28754	9021.294117	8360.513815	10924.37976	10054.19514	7667.616836	7629.668615	10804.11198	9899.189044	11961.61321	8821.65512	11845.38065	10280.68912	12225.4487	4085.717024	11256.60811	9756.03455	4071.791653	3127.751562	5259.468544	4664.764113
PDE1B	42.34909203	38.72252632	83.80093619	48.30979887	109.0801387	99.12039709	112.3714125	32.7469335	48.13010783	40.50277066	71.3372446	28.32972176	101.2532858	66.73711603	89.33783277	93.42215191	52.96700146	40.70118573	72.8698048	58.3263028	94.13424582	51.85629997	48.88994848	36.06171579	55.59786841	28.33830249	49.20062914	51.57537756	100.4074255	33.81256843
PDDC1	49.99009688	0	42.72145811	26.71650433	49.50108078	36.73572071	44.92849558	35.07517978	45.81331649	35.50113034	32.35495856	26.28964529	43.99471308	25.86586673	25.256021	27.61729666	18.8981329	9.08224964	33.98126405	0	49.60965354	25.63346207	53.50343378	6.918061999	39.42487005	20.31754721	35.54509371	1.660274169	39.03197761	23.955453
PDCD2	102.660875	70.96260439	157.1301399	91.69849268	127.1189199	135.5118951	156.0368852	60.06836811	71.46890517	70.85438038	191.0591208	121.4675087	147.9314601	116.5794266	172.0283307	42.66985583	130.8788922	121.2501192	184.1231044	161.8477128	127.311559	94.81773037	141.1813141	97.98927266	107.9152506	77.0947806	143.2228045	123.2336306	172.3852052	135.9694438
PDCD11	402.4505603	0	46.5237346	38.63294717	53.52400098	89.1810409	74.28292435	58.90762203	47.90664427	40.95298401	20.18927915	6.96383493	60.77397164	37.09517662	60.16988869	31.0303716	35.5765193	21.86093585	30.4967071	26.25848616	45.06531868	38.66991305	49.99747375	24.23559854	60.58098736	33.96946842	25.04759302	38.27561517	46.92258982	29.36442209
PDAP1	3262.536904	1377.057943	818.6334173	587.2215706	338.5758835	298.9995979	540.1376992	546.4248326	1013.680012	917.5775351	601.3902413	467.0945542	710.5607425	631.6227983	731.0637807	587.4725449	536.0277239	2.580505789	642.0670418	7.634264677	1071.017103	884.6499268	734.2517087	18.34275549	942.81845	870.9939148	369.1123289	27.92305904	683.444516	520.3462995
PCYOX1L	14.95692518	19.15669285	33.03977137	39.81946631	31.11341743	9.435544702	79.19800374	51.88235839	85.10018247	95.75413642	61.49089611	10.48781583	39.08165891	22.76828545	54.34143507	8.279595296	35.26556634	11.64256368	51.94163643	21.19110468	51.6321936	25.59996574	34.34339106	22.21692797	65.67681014	44.77695985	42.24328977	28.70048901	57.17329529	31.2397629
PCSK5	21.87383215	8.019763728	37.70848727	30.64352489	31.12157161	20.88691781	32.47194378	21.17806781	38.53431957	31.74825698	35.54944257	12.34211214	33.87465343	42.34840085	29.81259527	133.7298151	18.76352123	21.87574313	34.85337954	26.57869573	20.84268995	30.80784687	39.26011014	16.92910851	28.53016733	21.15075046	26.21300593	29.63164806	29.69144912	32.74466602
PCNXL2	43.58765385	0	66.09017983	52.03664872	21.69359864	18.20710663	36.27548578	39.57246777	55.44196704	66.11235214	26.87385963	33.11326878	56.10865002	38.11383808	43.56943308	37.68320845	44.88760879	38.66316499	47.08512466	33.83938258	82.5596702	38.64439204	29.92628573	48.15063565	65.20586917	38.10060015	38.57575291	31.78678349	35.6401575	41.55558438
PCNX	102.6051751	0	114.5634031	80.02380191	46.33143669	43.13150567	89.47200556	76.54459417	78.6920362	92.02098044	95.10308394	87.84480498	101.977996	79.9529082	98.24832424	68.19180691	110.3842649	98.24094575	99.08924101	97.01308548	127.2278182	74.3761988	126.7748218	120.8386597	134.3523469	111.2480636	100.9224154	99.71454393	127.915318	92.64270417
PCNA	610.6919944	359.3733195	242.8631586	221.962242	280.9182985	334.6135372	327.7462545	248.819381	576.1153533	556.6313024	438.5708733	381.3657735	360.231787	264.3944154	298.9824309	191.6732272	523.6946024	413.2538006	433.3346607	330.7504494	337.0097238	289.8676329	680.0782726	456.4130396	577.4205861	468.8814393	201.9121787	247.3837793	441.1811604	390.2242726
PCMTD1	23.11948303	22.85414927	25.49130486	16.04266711	37.14459431	42.61138583	23.30754959	12.86469443	40.91026304	23.91060116	20.29560616	23.58940661	15.10983695	5.715411837	15.5028063	13.19013166	5.271393151	12.94964303	23.80484781	6.13344504	24.37176713	22.32290854	18.02652599	1.098861445	21.02462952	14.30667674	18.77983842	10.09634098	25.05663692	10.78755072
PCMT1	85.92763137	55.71300189	66.35900812	45.76076508	73.06780978	88.25262989	94.3890147	64.16137297	82.02427226	75.72785777	92.65873114	71.78358435	68.08485506	59.22287006	69.33989123	42.9275329	61.29811796	56.06576219	59.61234773	35.98452634	65.19102775	52.62033521	73.01724924	54.29617351	75.60279668	49.41525878	62.9835401	26.38723223	43.48012394	62.44479727
PCGF5	33.0786138	11.69797838	53.44074472	49.17333725	28.34332789	32.11638089	42.16894964	20.21415648	68.19582123	61.2454472	24.49961255	20.12968929	23.1204724	29.95068073	19.49634241	35.90789596	32.21122745	15.48303474	23.55232482	18.3157269	55.88622697	42.43186945	37.78437243	7.92306537	28.50735822	41.32205104	25.88358645	15.54127893	39.5847401	35.16842826
PCDHGA11*	67.44338745	39.95602452	60.33841467	57.03124641	72.71543295	84.83544837	51.25518886	45.45145849	61.11728428	75.09032937	48.61364364	40.62626518	74.91876089	49.76004118	56.85401577	53.08697872	45.15279379	59.15240788	63.70217886	37.10525983	50.59460503	47.37177997	74.87563909	47.51817664	42.29747578	35.45071864	61.5340944	34.99166899	57.68698818	47.24238174
PCDHGA11*	346.2079036	93.49673278	167.3871965	133.9219415	172.6331918	150.4020001	116.5329236	103.7579626	81.13699047	85.50767485	223.6804811	11.7824348	188.102033	126.9971351	194.4737459	149.6076745	233.3345295	185.5635386	184.7348869	150.9020126	207.1787626	200.2936726	227.2751589	175.7239731	293.8054449	227.661719	164.2046291	193.3985153	224.7326813	190.6321555
PCDH1	16.35853561	9.434539575	55.31867477	32.72355966	33.43735715	29.14068966	26.28515756	38.15313488	39.71736196	44.62370164	35.35665184	32.30938984	47.65523885	26.73477942	41.23291643	78.73730983	38.14760228	33.27062133	48.06137334	29.21456716	45.3739634	38.55825863	47.98457906	26.65280492	59.184265	30.23548348	27.88792096	26.07245362	39.61802161	24.45467567
PBX2	44.8646992	59.17550627	119.0977048	84.60742108	68.32790467	80.45432693	87.56541018	70.40701664	115.3532053	108.9746351	82.80537208	49.11256268	106.5268463	63.34003718	77.58647452	61.42067703	87.98892066	69.00059794	83.96519646	68.72400207	73.7445538	52.24230524	83.67808241	45.90381777	108.174201	61.90794068	54.18145165	78.00506829	79.87996811	49.50697152
PBX1	51.6124812	44.20845385	39.6541079	32.46246743	32.63475341	45.19509424	36.00917995	38.57478578	64.3542197	157.75213	44.25189938	46.10736412	39.04191078	57.85017289	65.06025104	0	18.83755765	31.46278655	31.02908804	42.31452278	125.9286392	42.1958001	34.84444878	26.32646762	13.77938386	36.22622827	51.02488101	51.74960386	55.96647875	72.32361803
PBX1	251.0948628	177.3341012	167.4819633	143.4450389	54.55725137	45.26207496	133.6565816	99.49224494	148.6427036	133.7297971	125.2064804	111.7742243	114.1557148	82.58645314	145.2372513	128.3974586	89.10215921	71.99839992	103.7557097	95.62681236	196.9974746	163.1909091	127.8621315	79.66528878	164.7488359	135.3760733	129.666827	117.1269255	142.8326702	125.8909339
PBX1	181.6240013	120.8048435	72.42311695	69.39251305	244.9257726	248.9085043	110.9916395	104.0136548	157.6141084	159.9703345	87.33069636	79.6120565	91.28482373	79.4463506	81.10958949	63.89932872	81.61640402	59.09856321	95.0762081	69.13532818	120.8587311	89.14807847	120.7549094	87.18693039	85.72064807	71.20466423	38.54939935	40.39414843	55.67852133	50.99740442
PAX8/LOC654433/LOC440839	89.93093053	81.28834135	81.89592991	70.72311642	58.59007307	40.62118482	101.011925	60.55177109	75.33351031	65.66871124	102.6394489	48.29466261	124.2840939	58.0174848	52.2809355	108.302315	46.37910614	102.7490907	138.5505143	61.1860606	83.76394287	50.88650158	124.672401	43.8172806	111.1179175	54.96323855	72.21753409	77.46482035	79.09568206	53.34158043
PAX8	930.6683132	764.2929016	854.3121542	565.3207674	1794.821159	2207.23018	1301.57844	925.3587346	1141.520887	753.5257044	945.221412	816.6837414	1060.828689	806.3685341	944.0490108	614.1407463	1063.193961	837.6332561	1064.308914	982.5135931	845.2598428	858.2372764	901.242549	754.1322926	1049.434923	804.3054537	840.1675415	812.9897026	754.9751659	621.3773916
PAWR	992.681473	616.108044	129.6158537	114.8902519	582.5813993	769.1157112	207.853632	139.0473449	137.6239783	144.2457294	283.8428738	255.5902683	260.4510309	225.161159	176.0090288	207.7995936	247.1228032	227.6862236	295.4037389	250.669421	424.9910136	488.9777687	334.0509912	246.1016445	196.5608312	176.6806821	399.5887549	400.3354391	304.3189039	264.5532861
PATL1	78.92464284	54.60305606	108.2246639	86.25713718	65.54034189	91.15726332	126.7615762	127.8615351	113.6213627	99.36570194	151.0182384	129.0073789	131.1947228	107.858871	120.7120795	110.0922995	141.3274503	126.7624672	122.7626207	97.43742824	119.0451443	120.6402074	107.1469327	104.1420304	129.9273802	121.780504	121.4957598	95.59314024	132.1203646	120.7482169
PATL1	252.5572367	197.7283431	204.5145118	164.0732592	181.3063212	219.1556692	225.3931516	194.2816833	451.8071744	417.6961188	308.2770544	238.5592519	233.6127214	201.3557246	209.330984	186.3968077	420.5591762	307.9497803	285.5136889	231.7991849	191.7959738	168.0917406	368.5965381	229.0700141	317.344443	258.2286054	259.2706982	193.4307252	227.0406818	206.220926
PATL1	871.6862373	591.2446497	645.1076523	633.1979785	1373.101818	1554.614906	1018.338065	948.2349845	1452.894357	1475.457605	823.7492296	702.0036349	902.8603633	747.4479347	608.2123397	553.9699406	787.5725207	721.8470247	959.8177638	747.3535094	942.6520051	726.9197164	1112.249938	681.9150029	688.9772434	616.2188765	318.2484974	330.299394	455.5645614	414.3114046
PARP8	68.04697114	38.98380919	105.0490088	82.71788693	48.86039565	57.42635589	83.95387855	85.18602546	84.07159284	79.73048452	103.0717675	87.67304596	78.53491665	64.11281484	62.33492629	86.02195985	96.306576	99.15495902	97.82272106	62.35755901	69.93873317	74.80846091	83.44560319	93.62415026	106.2595778	81.47412909	63.28953419	61.66293401	86.56086974	66.81625143
PARP10	28.90821513	21.47481877	47.76440621	50.50877566	34.35237201	44.8339808	43.61336932	29.29943082	64.83729534	55.79687976	32.15048354	33.76174669	49.58625864	42.30403085	48.91004256	100.2336298	44.29935577	35.61959504	40.78246319	43.01742183	53.35087412	40.5584678	52.32515397	36.39238501	46.63523119	38.24282164	26.47361333	21.95837036	51.22313989	30.25144672
PARP1	253.8403584	215.0347887	278.8261959	244.4693593	228.2615522	292.7628193	269.0325726	183.8581256	138.4192457	153.7955105	401.8880549	321.9570173	243.8039579	217.2309442	313.2858009	288.452517	415.1827859	268.2770278	383.0969036	349.797712	65.53795398	299.394945	304.7124014	255.5957496	407.4940829	334.0474177	473.8120876	388.2567249	390.1417923	321.3402264
PARM1	42.36225745	43.71829529	67.49330882	53.24444204	38.66826005	62.59843224	63.02185417	33.07209678	60.14456053	73.33219694	51.59196834	36.05654062	58.01471168	44.04278059	49.88206283	48.46621444	46.92428342	32.65813821	63.0331231	41.76522019	64.93103246	48.31446228	58.35228625	39.41605894	62.2956955	42.29881749	46.4466823	37.24050596	54.25175741	46.86326191
PARM1	93.01568874	9.996601561	21.18908509	16.0774794	10.90387854	14.711878	27.72764749	20.77860906	37.23297295	30.48963133	4.951800744	17.43996647	11.59166496	15.11908071	21.12401786	20.74254575	4.975247468	18.84563435	10.65803225	9.060889414	24.15085089	20.69355155	13.4217045	1.576815634	13.66265491	17.97357607	11.12120158	14.83998146	13.03767028	21.78347264
PAQR8	18.0670015	41.85893347	72.31287801	43.04443887	49.91111927	56.40067723	5.689874978	46.18862391	67.79161508	71.87968378	35.52023186	24.96231031	43.00470724	40.92024118	61.64534209	31.98955387	29.66706682	39.49910348	31.79056201	25.38637067	50.64325445	43.03879097	41.23401763	42.69387166	65.81500649	37.31569854	44.67806573	31.94490484	53.65992532	37.43591209
PAQR7	23.24404812	14.09003318	53.83044905	40.01190095	28.85937064	23.42286606	46.10660943	34.23187798	39.02068144	50.78538075	38.49972499	4.216859104	40.59763423	19.52372851	30.81304254	12.28780341	26.67330319	18.5279508	35.72549503	16.83313057	42.3800299	30.60766645	20.26612402	12.98129354	40.50897348	32.70825899	30.62722693	24.73427849	33.55644549	24.66449389
PAPSS1	118.0228899	77.10882817	57.53989275	57.78841388	36.9372453	30.79423975	61.83602131	42.60121418	52.20174539	50.53562736	80.8178749	73.92998784	49.77205805	35.60323505	59.59584653	43.84820116	73.85604102	81.2206457	69.15875815	69.46334774	74.27411476	57.6200606	68.48173834	62.03729862	116.145313	77.72941045	248.4130322	54.60603675	82.31675355	8.980219954
PAPSS1	21.27024846	28.17500274	17.93026724	18.38669514	23.63196239	11.83345443	20.49783009	18.43395989	44.49882495	27.80806858	10.57895326	0	29.43118187	20.23642179	30.09869935	17.97228798	16.53973638	0	15.30627764	17.16505512	32.17880363	19.31860713	29.24184378	5.76144174	37.00844646	20.31888892	12.24708415	6.522505663	22.83256375	16.47724212
PAPPA	71.3838977	61.99594345	92.90338498	71.81196773	37.21914676	47.24120958	80.9145185	70.01817153	73.75940669	124.6926677	63.1932967	38.98345446	72.84816045	41.20679749	92.93797577	29.1954541	47.82618163	25.27738013	65.85513262	51.67739845	65.23808212	50.78282248	31.78178764	29.78766457	61.47322595	50.72879498	46.76146092	50.7525609	64.24923399	64.59217826
PAPPA	40.89684539	19.00073331	51.85001612	44.4872152	38.68456839	42.93580548	53.36151361	46.89973767	50.79852567	65.25464641	34.08773829	35.32276741	62.45633449	49.44482923	57.66922899	56.07089755	32.102192	42.00018838	56.71614331	26.12181134	52.56052034	45.16740272	59.93920968	25.38788689	51.99000441	26.2090053	35.93161257	26.3681991	47.97891605	35.01214986
PAPPA	415.3131716	261.699099	253.9286341	168.264273	65.49898858	55.40120842	157.8508524	145.8091974	120.4994397	89.03051218	56.31008335	37.9949638	145.1851414	131.515481	190.4655378	150.5246747	39.96082152	12.31292981	75.94433731	19.22298734	303.8818576	230.7234895	63.65021351	21.32744223	232.4046715	165.5109284	51.93700694	26.53364088	211.8353722	157.2290943
PAPPA	110.9743287	63.55452614	85.46612442	54.53249705	189.037061	196.2954411	117.5093783	66.2319973	71.90597361	58.38971432	75.29237568	71.66440463	94.62089381	66.68165351	78.43194875	61.37299302	70.83939341	46.08565269	73.10800948	39.12934876	100.2090438	68.95617428	73.87929954	50.70790716	86.27075005	57.57018528	73.82217297	53.12438114	50.81218557	40.36179104
PAN2	23.58634894	17.76926056	44.57908099	29.39028218	53.785517	59.1398974	39.10064331	28.6191931	52.19517293	42.33977259	26.72780604	22.4361675	30.21043016	26.61830814	27.30918457	22.16206215	25.49679716	37.65626967	16.41529614	15.4598741	18.09918136	18.82413756	28.18774542	29.34436567	27.9639648	32.34331328	36.84959485	18.28497716	26.6700667	28.85651729
PALLD	233.0288741	106.3421278	219.3455176	217.4144021	115.2481892	120.4103641	168.8137759	174.2884834	184.9259564	262.5631132	253.1202101	261.9570362	187.291356	161.5438093	167.2232494	163.3865203	316.951263	292.783083	232.0491046	208.0346887	143.8443883	136.2072261	274.6879257	253.2666254	245.4608725	223.6365825	249.0396612	238.228846	235.5231261	200.0146476
PAK2	197.655427	118.0117499	76.86168488	83.37932058	31.33998699	33.75129286	85.09146759	70.77656422	50.32202248	48.31742288	111.6305076	103.3545273	95.486109	69.68864603	94.89943932	66.16707035	104.5717328	67.91428173	87.86628619	83.8415383	102.9613252	72.49960703	114.0317834	58.67429164	128.1670539	90.68498305	16.48268659	47.6677305	116.3796568	84.55384991
PAK1	815.6694181	454.6838415	299.666191	311.83599	2237.428	2060.438732	474.2019189	169.5026975	50.15771104	87.35124924	680.9532238	523.2761104	608.2444252	616.9908633	305.9663048	325.9880884	713.8255151	489.4884299	787.1545173	532.8846911	361.8903161	558.6963831	320.9902793	354.7257589	9.567749399	27.11600271	606.9312307	17.68177349	382.1600177	491.3624443
PAGE4	58.41495032	24.22335252	68.70690419	52.05598889	41.34574147	53.71620652	76.0409288	39.79149467	60.68021584	33.15804916	45.83278338	29.36494957	57.9842073	55.66402555	37.82075849	37.66120044	42.89804825	20.47712784	59.62145938	27.63174264	42.34254591	48.50826245	56.04770956	21.08918712	56.20968915	38.76206425	42.55806838	17.8984583	49.7920349	46.00373071
PADI4	65.36021357	32.60060793	70.11100019	56.25667279	45.10481588	42.93056351	86.24642441	58.11063429	74.12089186	71.17971703	62.85562081	44.88869301	108.8063556	70.99293943	56.23228959	57.41338592	45.09221853	44.69242186	75.77251754	56.53521189	53.16106161	57.81864596	37.16779709	47.00556716	69.88978631	41.03358293	44.47309361	46.20364393	62.78629452	48.57074814
PADI2	18.14396855	7.007039429	11.90773977	10.16905891	33.24165696	34.49215785	9.990328221	12.9351304	13.90732052	16.27011907	6.651864472	8.153295325	21.61004333	16.76446855	12.89394058	12.56565448	8.258426196	7.235377474	10.62158564	6.172494987	19.84896562	11.05059738	23.47895807	4.151414788	14.78432627	11.94257992	13.11528748	0.692512947	14.06505607	2.179215477
PACSIN2	3083.133807	2419.498611	3389.513853	2604.134883	6070.484656	7815.957916	4729.178617	4365.432831	13258.87527	10883.48718	4349.550539	3411.018381	3161.740315	2846.639299	2540.903167	2414.24434	4973.081567	4269.315582	5683.167909	5234.103929	3476.490342	3286.753594	6070.712756	3682.494077	4027.002796	3151.367899	1828.25907	1364.653129	1823.88904	1541.52291
PACSIN2	194.7762518	145.057565	112.9436642	115.5081702	129.3712194	153.2903252	181.384183	120.2612052	77.62401182	72.98057045	144.3511843	150.9457958	133.9456634	94.02744494	135.8535877	112.4865872	159.6036773	137.437173	139.010002	107.22725	138.3669415	129.2679039	152.3143256	100.796351	179.822972	138.7947559	123.6918897	90.75872639	140.4349544	130.9149951
PABPC4	334.7722208	223.0879723	130.9774014	125.438378	179.3335934	192.7076044	148.1210408	127.4003243	206.1024152	260.7326837	202.8684295	206.0395449	162.5042351	149.4169311	145.3151963	132.7412888	169.3172557	165.6598565	198.5806965	170.0325817	220.1203073	182.1928962	256.3480582	167.7835801	188.2569746	171.2346725	121.6407044	116.7755447	160.3488743	151.5611083
PABPC1L	61.41160153	8.171672373	68.5560509	64.20741473	44.07855478	36.6448599	61.69321964	56.16351411	48.80049852	45.68843979	44.0205505	56.98777198	49.18323105	48.88188474	36.53420713	42.83674988	31.33490546	46.64832948	41.71575692	48.92958384	58.66721954	50.66638287	40.28677307	43.88514721	74.04104373	59.19902384	33.63592483	40.39414843	74.31037955	51.90034629
PABPC1	14542.01609	9052.736437	10387.23144	8372.010397	7735.428454	8469.98328	7528.325976	6197.137415	7928.198001	8635.939964	13485.73508	10574.9958	10286.45642	6829.786808	8561.582044	6386.495038	11105.38637	13708.46923	13633.28808	9679.38721	5787.14904	4701.970966	12723.30802	10791.2107	11044.51159	8131.667916	14666.33201	10337.88744	9925.194926	7172.426142
PA2G4	641.494004	474.9808619	436.796666	363.1483496	333.8120983	451.6067197	363.2035253	308.5317098	413.1479781	397.8670139	653.9064367	535.3366312	409.4455224	337.4967791	444.4516832	399.9863409	737.4929396	725.3563511	647.5952127	551.721084	451.1707848	418.7088574	840.9668942	686.8952567	590.514355	466.29596	676.4826631	627.9130553	485.4253121	423.1035117
P2RY1	9667.12285	8524.568308	9686.402842	8802.707174	29794.54845	33644.46444	15944.96137	13113.53408	30925.5003	28472.16286	13533.32518	11240.9499	11615.07199	11237.35842	9909.194614	9063.601169	16069.53241	11680.25899	17061.74588	13547.26235	10886.74771	10873.53022	13871.31789	6943.215963	13747.75166	10657.83552	6189.295665	5038.55144	6082.848791	5444.12305
P2RX1	13429.19513	9115.005816	5831.270642	4938.921217	4384.925357	4678.617753	5894.880295	5210.376853	3524.063098	3493.566894	6321.511126	4994.891225	4858.367206	4049.099831	4435.338577	3327.077746	4896.386565	3634.379238	4647.972032	3454.103203	3831.336859	3205.266604	6404.557259	3795.338916	5330.594228	4083.233952	4663.916577	3672.564528	4772.573057	3904.019669
OVCH1	29.58977858	0	49.26036799	43.08795424	29.48025278	24.67860892	48.58441152	45.05296461	61.88954806	55.1757825	9.743526758	41.16607923	28.09361096	19.16229781	27.45865561	30.51776846	27.63308442	37.82184202	19.26464062	28.92689922	50.22933557	30.87404199	24.47385365	28.34369421	62.50768602	41.18653812	27.83228567	30.41639846	44.83019568	33.003683
OVCA2/ DPH1	76.24598707	44.60544177	88.39615946	68.82197817	60.87324191	67.1274937	76.17601146	62.69862064	66.95362673	59.44130756	60.65313275	46.58408302	73.94077193	77.31566577	71.35087279	66.3697274	58.69068983	66.31644116	75.03837853	59.33899809	63.15492966	71.07920331	59.91033027	59.05983173	67.13927639	55.12961086	81.06793739	79.41351957	73.15710284	43.44828945
OTUD3	55.85579602	25.07505366	106.7316032	72.65229791	59.92386303	50.88437823	85.60767636	72.03669255	87.32824564	119.6975999	95.71300371	45.38060148	98.67890092	62.46003199	98.66372536	54.50832912	73.05644768	64.92724869	89.48165234	53.08970488	89.691995	79.63033676	79.75337097	51.50931071	94.20966089	51.9108434	90.48787038	53.78029193	93.14916195	63.27394101
OSMR	29.12088723	0	78.83438174	71.87579027	18.79478963	24.88595793	64.54635857	47.50182042	54.10118567	57.05550541	61.26655781	41.81455715	62.82331145	46.05514539	53.40609481	63.28768955	54.05062543	47.23254415	63.20103787	34.44856175	92.8374595	85.26968246	56.21232218	60.93843717	55.20743017	50.40946749	49.38656813	48.75261865	44.95174555	39.86690943
OSBPL3	45.2566235	32.27248525	28.24244337	24.91690195	25.42821053	20.55609131	41.53213134	23.4735083	54.47581576	30.27602646	21.71174172	15.06571939	18.20556949	13.00318588	23.55773653	22.78378832	20.12982972	15.20438857	19.21647902	18.16863877	29.21278374	21.92175016	20.37297782	23.52516512	36.11620787	28.37721214	27.98894293	17.70959113	32.91541465	31.29619677
OSBPL11	75.39226048	28.90618968	105.0664149	87.76663708	46.52655444	43.18509024	117.9590106	89.45270804	96.98647225	78.27139891	149.7656828	91.72165134	159.779177	82.16124055	96.83981185	47.9783703	145.9769376	92.73936664	120.0681743	87.35863687	87.80264272	92.32624176	105.672639	99.46067846	100.5371754	75.82015405	98.7702081	50.49195349	103.3998674	97.57994402
OPCML	75.45606211	50.91673961	57.79034789	58.10075755	67.35755791	76.84785207	66.24261094	51.12300082	78.97465188	74.22605118	65.10134073	48.35775776	66.21022216	56.67251889	62.23955826	65.2812481	63.22441101	51.85376291	49.42942316	42.87554036	62.64211687	54.70109506	69.90404914	44.57392107	64.97241125	53.84425061	71.55869513	39.35611105	69.71608398	54.43118817
OMG	20.04181389	0	58.43824343	41.9952349	17.65553497	13.07696603	39.87061452	19.1634063	44.8800275	32.22147394	28.82980924	24.53349698	42.25319021	26.95293197	29.33208713	38.55252469	22.08842958	32.12372987	43.35845804	22.84161578	30.75919745	29.01659097	39.28465764	21.61912424	37.42303551	14.86751242	29.10164873	33.88189137	33.30466362	12.23023188
OLIG2	5074.858687	9.969258005	33.82014704	38.64261725	20.23982583	23.47528575	58.50237403	31.06515428	44.40352431	45.82974763	22.67569538	12.19489013	36.01827951	37.11366412	36.96886525	94.1236571	25.7014069	17.45105741	24.45828359	20.51814392	35.75254258	31.28317568	31.68937354	26.77265446	26.86912768	22.77958902	20.62019523	7.207698178	52.60215207	28.89413987
OLFML1	23.37165139	18.09738323	21.92111034	26.10632211	28.86577749	36.84813182	38.29111217	15.56055855	55.77058993	124.955566	42.26557062	40.55966475	41.94722202	39.98847098	33.77587037	231.9396253	31.7723934	23.09801713	26.31836275	36.02487795	26.30578118	43.03560084	38.69118582	18.03807775	6.177242776	22.73128738	38.49083589	27.70051788	34.29008576	33.02828238
OLFML1	38.40959451	20.33347849	28.24050935	25.23504767	35.5900592	24.35535415	59.04752908	35.45341126	41.53136029	58.46201136	30.27165023	37.34882274	52.61636053	25.1328372	42.85600688	23.31014646	35.32479547	22.95398264	24.66134332	29.06357403	42.36726939	27.79158249	37.35406927	12.18855382	37.52903077	41.52464958	9.914794243	6.993941539	27.0925972	25.43430972
OGG1	284.5309683	223.9720806	200.1465355	182.3941978	300.4446341	318.6901818	233.3958348	156.0600422	238.3534652	232.3659562	221.7467316	212.78021	206.4425613	169.9565479	168.8353358	146.3284816	258.8286344	247.7837466	234.5795411	181.4664063	145.6834961	128.0086016	285.2549008	208.4053542	190.6586394	152.6157328	194.222796	184.5217584	184.7760565	131.5024861
OGFOD2	37.4090229	48.2158039	61.81503629	45.61474684	61.19300204	62.03870641	58.34702896	33.53909687	36.44099179	39.10612339	29.99122734	28.97936811	48.26162898	35.57827692	39.52271096	48.04622832	31.91373566	27.38674506	35.62396516	30.6893535	59.83161563	52.12347304	52.33526176	40.88890871	56.31165927	46.20319987	29.53941061	38.79390181	54.97237448	38.71507974
ODZ2	8.642589172	15.53620348	30.00529943	13.31183577	21.36917899	20.89973151	30.47754467	12.65338655	26.25368234	33.60169006	25.44837664	13.68931041	30.69942463	27.91890404	28.38849387	165.946785	14.99708659	17.45644188	3.651170063	19.31800888	21.3188163	15.52474947	12.58275772	8.724468921	27.23004825	9.907202575	20.62605158	14.16796573	8.087407238	21.77189646
ODZ1	45.80045645	0	69.02311589	64.90366068	22.8712944	34.40362682	64.63995156	54.76637336	54.96217763	57.90335245	36.87327227	32.90178318	57.17445462	35.09482869	53.31164378	42.8981889	27.22251882	27.97499808	45.03239911	41.03108118	51.99028527	37.30852667	52.59950834	42.20580968	57.10461116	40.42712903	32.31824692	37.42790904	41.63661762	38.56603645
OCIAD1	982.7881693	963.904912	1878.321688	1724.41652	660.2772855	654.203008	2687.221719	2216.588877	1311.438636	941.3895494	3843.403593	2748.706268	2219.752999	1793.600319	2824.800943	1254.937773	3380.983531	2670.217739	3013.317812	1610.93398	1421.662224	1394.166526	1866.881844	2036.639332	3164.43215	2129.976101	2881.80698	2199.7725	2533.899437	2027.557418
OBSL1	147.5559559	90.58515042	174.4773011	130.6698927	76.05922691	86.7295466	144.4188108	123.38065	111.3604373	123.5917811	153.1669787	147.3143195	135.4329831	109.847202	145.8378864	105.8365013	170.0145442	176.3062938	159.9928403	142.95665	129.3532398	87.18296069	146.6308582	116.6034946	174.8975467	126.4711297	150.1010832	81.40614139	143.86295	133.8871788
OASL	40.57074816	0	60.57436469	44.43886479	41.64395127	36.1777422	61.92961431	42.49797242	49.29014662	59.84222748	29.10906369	40.37505302	45.36186399	40.3046073	37.83084549	40.09400212	30.78568983	21.020959	38.5266779	27.86994731	46.64522871	37.73440852	51.40967676	26.70911977	60.35557972	45.89326437	20.90569211	32.73258342	46.78946378	31.27449144
OAS1	26.75415055	17.44620151	59.78141791	45.70757963	22.18110178	56.06810341	71.26865109	32.61378059	53.00687146	41.44263211	46.43218729	32.60266544	46.53582049	58.1256367	40.30674618	69.76537935	32.94351496	34.44039677	46.55534705	49.550478	48.32483019	41.40783892	17.01285879	30.60061989	67.22380426	45.27473506	29.43546046	26.72543622	40.69750019	51.72091553
OAF	200.4971314	158.5774344	188.8605821	163.4737141	159.1129882	184.2930788	212.724327	174.7525889	410.7588897	369.6120182	261.4370855	218.8653865	203.3394337	161.3201105	82.81154196	149.3600844	327.9961508	289.0408785	259.6899588	181.9245923	180.1464302	143.1242173	313.894609	185.9790506	0	204.471566	229.1485811	206.5240514	223.5967689	216.5902873
NUPR1	567.2025748	423.062538	305.5987867	280.3163557	472.1255348	205.0501123	306.4060875	249.2979596	387.4989619	377.9196047	435.6720017	416.5144451	343.5431172	306.4386969	269.3257257	203.7803815	439.6215353	381.9431253	508.6463889	408.9570803	294.4327036	257.3315352	444.0021144	217.6857518	290.1667216	228.2319466	388.6608128	304.677879	243.6814374	164.9605341
NUP98	25.46090162	8.84918493	74.49348164	45.22794353	31.36037243	25.67924261	50.2478581	35.94356837	59.70091964	58.8990798	53.7208454	26.90073349	67.52653244	14.84916315	65.53892517	40.0261441	36.53091607	41.80634757	61.21599889	34.23378704	51.11300055	37.87876174	48.80186629	30.94861675	56.88457037	33.72125167	48.02057537	42.94165906	50.39689019	36.96418284
NUP88	321.7222555	213.1095998	300.9320048	279.5427491	168.5945457	186.3869543	280.3457461	248.3581701	248.9614119	288.4257343	392.0183378	324.1314631	287.1608521	236.2712245	323.2398386	264.7113804	407.4049234	467.7499907	403.5655843	338.1400011	229.6308713	213.7711585	421.3144521	349.6155478	416.6311427	323.7216009	454.0849852	381.8206003	348.5630556	250.7023893
NUP85	4708.417564	3597.50458	5027.265158	4231.756777	8125.16887	9192.115803	6641.725353	5366.232342	8201.559662	6683.551966	5781.777698	4097.194481	4770.919464	4108.415139	4128.535051	3319.381362	5096.742581	4890.067893	5971.960491	4471.038023	3423.974483	3090.540891	5389.710342	4549.01347	5112.755184	3975.714507	3568.858884	3018.302307	3524.75659	2763.148274
NUP43	62.91650983	49.61741433	94.70878941	85.54928713	106.8587086	140.9018044	90.35486729	50.67143875	46.95035167	154.3147346	99.41458576	83.78918903	107.0334039	400.7074037	88.29703749	67.91945783	83.67730875	81.68909432	59.34810975	116.6786389	102.6112088	82.65856412	66.4370763	71.03756587	62.79749585	30.32269477	89.70751224	66.50759647	116.0555238	93.77282853
NUP214	50.16833635	19.23669807	26.20302294	21.74221382	27.20523812	38.73407588	44.19711942	27.09951308	41.4524908	26.71046815	32.70315031	15.93619876	21.56937082	16.53337476	30.80203854	23.60817155	18.42833816	31.02260637	29.51655342	12.98280578	32.23383331	21.31961383	23.15406474	15.86490236	29.45729043	21.38152495	20.72121721	19.56019656	34.68656985	26.43420208
NUP205	23.9306752	23.4222876	31.57475385	25.2041034	25.16436474	28.92984601	26.68751094	23.63946701	61.8369684	62.56979743	25.75801024	38.2882394	27.47982583	22.78954608	28.97537404	32.99091815	20.3129016	37.87568669	22.85723576	27.60570934	25.82805977	26.81460632	32.349268	25.47308114	42.74694936	34.74900318	33.11031775	20.85005682	37.74702187	33.30466362
NUMBL	52.10061432	0	74.62015972	49.25843398	31.89680062	25.77359806	73.91916602	46.54369835	60.17742282	31.69239109	42.47705621	27.98620373	47.2697744	42.95386661	52.45975055	25.84840317	54.34811723	24.61912905	38.43295803	34.7101964	61.66593823	38.06777672	61.21567948	35.59964528	62.25678585	41.23349804	37.70315732	30.43982385	52.23171438	37.57627325
NUMB	35.82714755	0	152.4778631	180.2851528	41.5321226	46.53004908	90.78520208	86.18081283	93.72981945	106.9240283	69.3859687	78.30692167	107.2644977	71.73891021	112.4966742	113.2110174	85.90378584	67.30179861	68.55478563	71.37939848	183.5766134	127.9647373	76.17810036	97.11278265	115.1229283	119.8470968	90.8992787	56.78313348	154.602749	115.2336152
NUMA1	193.5042701	122.4879913	85.99314392	91.67238346	169.7798132	179.4384328	131.1922878	98.12019098	134.0781374	127.0258902	119.8796141	108.1579376	119.8239835	95.2735027	101.15063	76.65847026	129.9944935	119.0976785	135.2950504	127.7245673	146.0615261	107.543144	163.2971641	112.9141503	130.7780258	105.9040241	0	71.74463413	88.37977669	11.47778032
NUDT21	267.7835466	163.747392	104.140988	94.38870967	64.99342976	58.49571762	112.4283402	87.33191014	93.01670779	74.93587662	165.105983	141.8156941	122.9215648	84.99814802	121.5318777	80.22009925	152.3615693	114.4118461	135.2846371	68.67193547	142.0627028	107.8238752	170.2802048	87.92913116	214.4914724	155.3877102	21.57770785	79.18805024	193.3771567	160.3561094
NUDT16L1	1078.234396	911.2918592	440.8484306	381.6259435	472.4086012	526.5890132	503.6132754	401.0951787	424.7483659	440.8870359	718.409542	568.4954687	407.8574459	393.9918179	393.3610141	297.2382964	589.4927886	504.5299384	576.7442901	441.6106462	362.1072447	364.7064	647.3737879	509.3648767	504.7386967	407.5115252	690.2889995	532.0373464	465.0020403	429.1375944
NUDT1	276.7937547	203.6122713	262.3222659	232.3488777	319.2504901	378.1376081	298.9832948	261.9947655	601.5967719	532.5563898	352.655144	297.6022899	289.572547	236.8646733	257.7320915	203.1274773	365.9902958	319.8131072	361.870654	285.3119309	297.3732025	226.0419792	433.6069717	290.6264706	333.0974855	234.6761901	254.819875	226.0256845	202.6569102	179.4220743
NUDCD3	123.9827724	70.45928042	128.7803586	114.5904793	33.3231987	72.98219094	181.8424992	114.7459729	136.6413959	99.29997736	139.7919756	87.3283595	156.2693244	102.6204368	120.4745764	99.9062607	91.95861893	90.36616283	112.0720468	95.29488781	103.714195	107.9610506	93.31369663	75.29872241	101.233524	96.78440652	85.90967168	78.778106	107.8393316	82.26755479
NUDCD3	86.63350021	79.96167252	116.6917883	97.61464924	93.5417769	101.254461	135.1559992	102.858698	157.9493038	188.5145184	117.9131486	78.850241	134.6583567	117.3503555	99.31846354	95.28366242	115.6448891	89.65810542	142.6208205	96.92587394	111.0801965	94.3408065	105.6105482	98.55964095	115.604603	96.49191327	80.66531359	74.80603914	88.54184318	83.39767915
NUDCD2	145.4818965	121.8995985	161.6789468	134.557266	85.19481448	87.19666431	182.4484415	149.6175638	223.345258	241.6232629	214.2535985	179.1762011	180.7809815	140.9431836	146.8337487	149.5590735	247.3718348	203.7563064	202.0899851	150.1522536	116.0041564	118.8178478	212.5437733	186.350151	224.7045854	168.7873895	226.9890534	126.1339861	178.5856954	172.311407
NUCKS1	250.9470051	189.8888443	369.0635391	295.097077	267.4685702	353.3279499	560.9867443	294.5043395	116.1879075	98.11036251	225.108301	574.7044987	502.7168285	319.5454128	493.894503	471.1290546	594.1961205	622.5022633	224.2534334	597.534482	312.7687519	317.232536	401.6201403	402.415768	333.7549245	343.5547901	612.3073566	478.3536842	685.8060563	708.9945875
NUCKS1	462.5587857	346.0823258	337.7276363	273.4003126	267.1243476	367.8977123	335.2269397	327.9353702	288.9350998	343.0724339	403.3334011	386.2918689	252.8166161	241.4486499	319.2114565	285.9151773	433.0659468	393.4456928	387.8141373	345.575111	412.8087189	318.7781522	475.7015957	364.7988961	480.3410029	399.1124071	373.3010806	349.7366073	442.1202778	442.5008447
NUCB2	155.3893784	117.6988181	170.6953318	130.701804	120.2053449	154.9234898	219.0471608	143.1364903	185.3367351	143.335444	242.0072849	197.1115814	202.4853111	212.8392376	185.3358384	174.8132605	216.609029	215.9615468	240.8952193	201.2491095	150.0739074	145.3445452	156.6866678	159.6049319	204.5775613	150.713185	180.6770671	176.0476254	190.1951548	172.4749206
NTRK3	4087.633772	2925.301737	1398.496055	1387.32034	1078.619633	1172.11132	1168.328071	1009.493045	2096.761891	2200.65273	1254.673906	1131.264468	1110.882682	1016.145317	1366.519281	1183.232021	1142.648502	1246.478524	1720.62398	1227.692592	1462.269341	1049.407985	1305.788173	1159.828761	1937.079486	1442.871888	1033.709537	954.6444703	1417.106492	1146.270235
NSMCE2	68.18166347	44.10819414	35.15848647	34.27077289	40.20240972	37.64607604	40.76698451	34.63905574	43.14489866	53.17775536	33.43926038	12.6949776	39.0188014	26.62662752	37.94913852	21.93464608	22.81533261	21.16499349	23.43777831	25.51393383	50.5331951	43.61939395	29.7472334	18.71096794	39.86360993	29.49217495	24.59079801	23.91878227	23.3433626	26.05074119
NSMCE1	11078.54658	9290.46739	7927.40804	7352.387213	5260.955691	5924.50746	9095.756756	7521.396235	21435.50231	23564.43967	15729.242	13309.24977	9452.400081	8310.659906	7807.865606	6389.353328	15868.16412	14010.52167	18819.54672	14024.33946	10498.32831	7555.381796	15833.18843	10543.96255	13066.61806	9882.12195	11347.45712	8462.818599	8999.213568	7858.074473
NSFL1C	47.37423001	39.60866008	23.37742479	26.58692522	56.12285286	54.14837777	44.54061535	25.20353134	35.13964516	18.21885278	20.63211362	18.76730145	31.21152849	14.96840755	26.65903139	13.88063285	22.29707767	27.68692909	30.58522031	21.51521924	33.56092584	27.7261849	33.9665148	16.96520777	29.39288825	20.59125649	17.62467411	36.31666734	20.90657717	26.83068617
NRXN2	47.98591549	0	70.16128462	83.29325685	23.41121724	30.67600422	81.06793382	64.0262903	43.97302833	56.60529206	36.46899594	56.34630464	74.22270636	90.68028235	103.3184187	51.74173935	37.81645756	45.45432394	46.30152239	40.03530753	66.17199158	56.70449436	45.62801943	55.51921641	72.95962373	67.76048912	45.96499782	82.41196886	78.18116402	99.81704038
[truncated: 1,619 more rows]
