# Supplementary material for: Identifying Critical States of Complex Diseases by Single-Sample Jensen-Shannon Divergence
Source: Front Oncol. 2021 Jun 4;11:684781. doi: 10.3389/fonc.2021.684781 (PMC8212786; doi:10.3389/fonc.2021.684781)
Supplement: Supplementary file 7 [file DataSheet_7.zip › sJSD_source_code/GSE5345_JSD/control_pro_cancer.txt]

gene_symbol	GSM121470	GSM121471	GSM121472	GSM121473
ZZEF1	101.0506433	82.61095929	90.68893605	73.78853262
ZXDC	54.05922311	47.6699455	73.40753136	72.74222968
ZW10	24.50083898	17.55456301	43.90024118	30.41627795
ZSCAN18	457.7453071	350.8228882	243.9065605	255.9786917
ZNHIT3	7026.192071	5488.651759	9123.680426	7913.861221
ZNF841	4149.368433	3190.863367	3838.273378	3308.266785
ZNF827	31521.79729	23598.51074	19223.52765	15097.40105
ZNF827	10.60727431	0	35.59073917	22.07002962
ZNF814	81.84939062	57.47716762	83.06794392	80.76259622
ZNF789	9.996601561	0.196468514	74.184039	30.07685805
ZNF778	58.02910237	31.98385883	67.16936105	67.57840554
ZNF76	62.72713039	23.65420146	72.57880528	68.16441255
ZNF706	202.0709049	128.0458223	162.4187081	144.8916833
ZNF664	309.0682654	241.0638286	260.343767	219.4857338
ZNF664	147.9630711	117.3636064	84.96424713	94.62465969
ZNF652	869.3792513	731.2963185	502.2418513	426.8945014
ZNF623	125.552495	84.78932926	137.6207481	112.3586242
ZNF623	125.4633753	43.15420785	127.9535665	88.79263285
ZNF609	66249.89187	65653.55828	27372.08371	20159.58198
ZNF587	32.70998215	28.33703863	22.86104238	24.40438757
ZNF587	140.1529413	97.60839344	97.68620785	87.59644362
ZNF585B	207.2236462	192.4844567	248.0376198	194.3899353
ZNF577	75.56543634	44.90115727	58.77572931	48.49449745
ZNF555	34.53997496	29.46318805	57.90445487	39.81946631
ZNF514	61.53717934	36.46516385	77.83642921	69.38090895
ZNF511	0.63599086	0	0	0
ZNF438	249.7843976	210.4096768	240.2338631	215.648645
ZNF35	136.0159625	99.16697614	67.97294492	70.30246782
ZNF33B	111.1525682	87.26746562	123.7277404	107.7353577
ZNF282	41.79715729	30.62275737	27.27060006	16.20222347
ZNF280D	55.56716959	35.70359518	51.02032303	42.51451834
ZNF280D	9.559104664	1.85834909	31.27401428	15.5156476
ZNF276/ FANCA	70.23141745	9.370737944	90.03040343	71.21145559
ZNF273	1078.939252	841.9779699	766.7244136	721.8532962
ZNF273	1284.054407	1047.269338	194.3077396	151.3319583
ZNF263	32.87404349	37.53156254	22.41235054	21.47628654
ZNF24	77.77925166	66.57649545	107.3379173	82.46066273
ZNF22	38.79848064	32.97835409	54.72976674	33.8859036
ZNF197	97.36939051	66.81853656	98.57972349	86.43893473
ZNF195	485.9375261	366.6669599	172.7821356	152.2593193
ZNF14	159.6681385	0	1.556883306	0
ZNF12	106.1233794	59.79529354	87.45235939	65.80394538
ZMYM3	14.67336238	0	60.4476866	71.42419741
ZMYM2	63.69225665	67.13248109	73.75662134	54.37390769
ZMIZ2	52.44696603	15.14833007	53.20769573	2.698920066
ZMIZ2	46.23896607	23.73927031	62.951271	55.03437434
ZMIZ1	23.58432349	20.26562596	21.57878942	25.65376224
ZKSCAN5	156.4365353	123.2282928	118.6548151	100.2159015
ZKSCAN5	44.29656086	15.20402991	68.93995318	67.91975946
ZHX2	41.64221047	24.56767878	25.32594644	19.73663867
ZFYVE19	953.1690217	785.9834307	496.2164228	380.4655336
ZFP36L2	64.22191146	55.37475198	99.05162352	79.59638425
ZFAND6	28.07170486	20.77705173	87.87881004	40.61724813
ZFAND2B	50.09339475	33.43002913	67.42465123	52.2687307
ZDHHC20	32.69884218	26.75313782	139.0770626	59.88972283
ZDHHC20	87.12669694	39.37472077	77.72522326	66.55240978
ZDHHC17	62.12759761	17.22238944	79.13802234	58.20422743
ZCCHC7	216.6429949	150.9364296	115.4598198	128.1450342
ZCCHC6	272.3205514	235.6254992	273.0724968	233.4038837
ZC4H2	104.7501252	51.26916767	44.77828469	36.11389064
ZC3HAV1	174.3323864	155.7154756	249.0587805	228.9691838
ZC3H11A	462.7025925	263.4946592	203.596821	184.5332201
ZBTB7C	44.76545221	0	28.28305771	22.13095114
ZBTB48	490.059314	346.4448811	326.6379855	246.4033758
ZBTB46	81.53747153	63.34387949	54.01901566	67.63352502
ZBTB32	2.681693945	0	63.98887087	52.11304237
ZBTB17	43.01749007	24.21727618	55.58170102	50.82595437
ZBTB1	103.5530851	86.97681374	79.27920554	59.53869883
ZBED4	478.5537532	340.281441	205.0086531	217.3351074
ZAP70	35.50611394	22.48146673	44.26867133	39.08357302
ZAK	31.63851984	29.19380338	68.07061275	21.67645725
YY1	3092.834693	2370.114124	2235.793699	1688.206896
YWHAH	237.0929367	143.287323	123.3757494	90.7063422
YWHAE	3680.069967	2811.646727	2756.561494	2677.351913
YTHDF3	161.8242286	112.6908964	83.661687	90.81561414
YES1	127.6873179	90.33804569	154.6265555	85.3703906
YEATS4	2625.785488	2447.773874	5309.594825	4595.835388
YARS	104.7167053	75.97356423	65.74399087	55.66776475
XRCC4	6744.411662	4232.683235	2043.34745	1909.863563
XRCC3	51.34613471	25.31000569	69.93113665	36.45524456
XRCC1	34.57643304	0	45.40877408	69.3518987
XRCC1	710.195195	572.759393	167.1918609	161.6499365
XPR1	38.8886131	48.85584566	53.00752502	39.93067226
XPO1	161.521424	124.2946915	64.13972416	53.3101986
XPC	49.87667175	0	46.27424647	30.59614148
XPA	59.50767984	28.25399523	64.25963318	39.27794168
XG	102.5758061	74.08584613	62.27436521	54.94637659
WWP2	83.17605945	29.10569637	68.83938432	50.66446399
WWP1	34.19362325	19.98611405	12.64943511	15.13561335
WWC2	212.9718693	179.1883994	145.4525481	142.1473138
WTAP	116.8106589	0	109.5552673	75.96140019
WRN	31.98790973	31.46635671	55.26452231	52.35962948
WNT9A	19.93750329	32.82948362	64.19484363	45.6456911
WNT5A	203.2912377	173.0715446	171.0840691	141.0333203
WNT4	27.06708235	0	57.65399973	42.23795398
WNT2	10310.15113	7067.947706	3212.511693	3125.948981
WNT16	11.03464397	0	32.21974836	28.80717619
WNK1	780.3901544	495.9047587	735.5596713	643.4647052
WLS	136.8605746	55.56514414	159.3987413	150.7884997
WIPI1	35.64080627	31.57876911	51.61793414	42.591879
WIPF2	58.92536337	42.56986593	52.9233953	45.65826221
WIPF1	9312.654154	7153.942177	4172.261593	3668.722017
WFDC2	7.70683192	15.55443252	19.37110955	16.27861712
WDR89	327.6163109	228.2923625	132.5565259	139.5760389
WDR60	75.94520795	51.44335624	127.9506655	100.7564591
WDR60	56.44520156	41.95919318	62.8816464	45.5054749
WDR37	572.3593669	446.5597672	623.2310243	542.1889627
WDR37	36.63732699	8.780319677	57.43062082	35.63232052
WDR37	0	0	20.03544423	19.18157593
WDFY3	104.618471	67.14767196	146.2512969	114.6214236
WDFY3	37.02013677	21.68040181	66.76998664	45.73852389
WDFY3	110.0426224	36.23122454	35.28323054	31.21115874
WBP11	316.7902881	207.3269441	276.5411554	250.0635021
VWF	42.61543853	17.07149352	38.08175246	34.20501633
VWF	103.6968919	77.62025394	45.33044641	53.27925434
VWA5A	43.04685908	20.39829284	73.88716746	40.44125262
VTI1A	24.48058449	7.697717401	65.52157897	66.60366121
VTI1A	47.95249558	45.41865939	28.43874605	27.3924431
VTA1	1202.874427	681.4429394	647.1190295	567.260586
VSIG10	53.75945672	27.04682787	69.12271774	45.56252839
VRK2	66233.68828	66207.35745	63271.83424	62927.14995
VPS53	208.6880455	177.9538885	254.8095787	208.9414757
VPS53	67.82012089	45.24143263	31.39682433	27.13135087
VPS35	270.8936229	201.8015203	192.1000597	164.7994824
VPS25	92.91340359	41.21787899	48.77106181	48.6878991
VPS24/RNF103-VPS24	57.7303487	35.80689306	86.66618167	64.3911463
VPS13A	1831.642537	135.3830098	116.890025	90.52551166
VLDLR	60444.42653	38995.15069	29617.71865	18515.82459
VIPR1	13.78824134	14.63386613	35.4892033	30.03044165
VIM	3766.844236	2698.317815	1560.341327	1307.72589
VHL	2071.07588	1433.210467	450.7022448	431.9316474
VEGFB	43.50663591	39.58638015	25.48260178	20.48123504
VEGFA	61.36501621	77.98280924	85.95446359	90.69377109
VCL	125.4775534	82.54817038	195.0078536	153.9380456
VCAM1	168.4950435	113.614501	111.9186355	93.93711681
VAV2	22.8511111	15.34277314	78.18261817	60.78517249
VASP	58.37140318	24.68312935	62.95513903	43.08118518
VAMP3	135.6918907	113.2185258	62.02391007	49.95081189
VAMP3	2903.813753	1532.568848	941.0547295	795.4900085
VAMP1	34.97645913	15.83394442	67.21771146	45.6108788
UVRAG	30.71288983	32.29273974	27.88948535	23.06604813
UTRN	65.12526153	54.75597743	46.26457639	40.41417639
UTP6	46.09212105	0	34.55990836	26.49602644
UTP20	34138.23432	26238.84402	31467.79886	26875.94755
USP9X	334.5737268	242.2720087	91.42676336	88.24143814
USP8	87.85484571	73.03970193	92.93819728	63.33614029
USP7	109.8643829	66.78106576	112.1884308	102.4690307
USP6	13.18769583	29.34773748	73.98870333	49.35223378
USP54	168.3016132	136.7147423	241.8777772	173.5538082
USP54	118.1920148	71.10641125	77.70491609	56.67828839
USP54	649.9218956	381.9864404	235.2276613	238.940006
USP5	42.69848192	0	82.2701621	99.75850656
USP5	113.5253813	85.40304018	120.6033367	101.097813
USP40	11.14806909	25.05986279	29.74517421	31.81167087
USP4	43.42966886	37.98222486	84.17903642	46.80223299
USP34	7.613661284	8.443082485	23.99534307	22.31178168
USP32	963.1392924	800.0238404	238.5087204	176.2411242
USP25	81.25593418	76.57410974	138.2696107	101.0697698
USP25	44.10414325	9.013246266	34.04739398	30.47623246
USP20	3104.830412	2263.352728	2144.332123	1837.991641
USP15	1728.758863	1245.817988	594.1530858	526.0679679
USP13	13495.93872	7230.540593	7807.82393	6173.469724
USP12	223.7573831	151.710151	244.665662	220.5881232
USP10	48.19656214	26.33285724	46.45507702	31.86485633
USF2	126.4872396	81.12022912	91.35907278	78.92818154
UQCRH	3948.871301	3226.801914	2392.713031	1892.23597
UQCRH	1426.15988	1045.03223	1124.260247	867.0766633
UPRT	77.70836095	65.21235582	92.34638822	76.5947906
UPP2	1489.144243	1089.719703	1082.403295	894.0939072
UPF3A	66.01544619	116.3883529	52.82572746	47.01304079
UNC5C	16.78084164	22.94934535	54.83517064	36.66025031
UNC5B	33.4036983	25.90143669	49.50792211	36.29955623
UGT2B15	1169.997345	0	577.4750943	520.3297409
UGT1A1*	48.22896932	0	67.63739305	87.08683027
UGGT1	202.393964	134.4361126	112.2319462	99.5283586
UBXN11	1015.223703	666.979211	355.3881082	289.9177807
UBTD2	28.14360828	24.25677242	39.38818062	29.62429818
UBN2	151.6119167	115.2773943	195.4275352	119.0068061
UBE4B	54.37215492	47.74286165	85.92351933	69.76577824
UBE2N	191.2347549	155.8440916	309.7085719	221.2766331
UBE2L6	40.64872794	38.52707053	42.54836363	39.12322036
UBE2I	170.0424862	136.1982529	153.5995927	118.8482167
Ube2h	154.3442469	104.9729245	75.14041017	66.72937229
UBE2F	956.6173479	833.2523374	1278.908077	1120.631065
UBE2E3	243.6401993	210.3752442	262.7641887	229.8423923
UBE2E2	60.02720741	38.08856091	44.92236892	27.69705071
UBE2D3	54.39747303	45.61715335	98.9317145	68.28818961
UBE2B	723.8578585	581.3553969	758.6092803	588.3819805
UBAP2L	824.2806128	624.2381946	666.8256909	687.2431034
UBAC2	38.4966888	21.64293101	63.59916654	44.11685104
UBA7	1.601117118	17.41278161	27.34409269	21.82827755
UBA2	267.5810017	201.9321617	125.7449197	112.096565
U2AF1	13.98167168	6.284967003	16.36371385	20.16695735
TYROBP	36.38617136	0	41.16747583	34.50478889
TYRO3	47.45423523	0	55.26839034	57.58921017
TYK2	4973.943748	3855.768518	1067.919445	1010.676424
TYK2	57.05587431	0	96.82943853	70.60707543
TXNL4A	281.4927954	226.4947769	351.617743	313.1578903
TXNDC9	46.05465025	75.11274857	68.63244455	64.16486637
TWISTNB	44.61658174	0	68.36651728	73.26344713
TWF1	566.3053011	426.7478417	531.8487433	450.1974665
TUSC3	114.8581264	98.07728479	155.4581826	134.9933867
TUBB	1172.520041	851.0793232	1015.642978	875.6172803
TUBA4A	354.4757848	261.0620954	174.9608053	170.1170609
TTLL5	32.53072995	9.490239411	51.15763821	60.09859662
TTLL5	67.00183966	0	112.4040736	106.5507726
TTLL11	29.83181969	11.75469095	38.8824353	27.05495722
TTK	115.2075163	82.0823172	113.851685	99.58928012
TTC3	72.89994598	54.92206421	95.31316957	77.31424475
TTC28	31.21823926	17.35505632	57.26332839	32.36673362
TTC23	3049.142728	2441.213446	3730.672434	3285.428951
TTC21B	60.77966156	0	77.70008105	53.93681996
TTC17	75.7679812	86.47855339	161.1528943	124.0130078
TSTD2	1256.774652	891.5791807	581.193241	546.6536399
TSTA3	49.51310373	12.27725668	23.11246453	32.20911127
TSSC4	910.5444686	720.7933548	1195.732795	1009.422214
TSSC1	5675.703963	3315.646191	2871.136502	3255.004937
TSPAN8	170.9377345	136.1729348	47.54392832	59.42265784
TSPAN7	127.9101172	100.5017468	103.1797818	79.95804534
TSPAN18	187.5595785	109.4815731	123.3883205	105.0258006
TSN	66.35268338	36.58466532	43.18949011	34.17310505
TSKU	39.20660853	20.68793199	42.06292548	31.15313824
TSHZ1	30.31083829	19.46354831	42.03875027	41.00211742
TSG101	585.4447776	454.3577443	386.5857289	307.6710854
TSEN15	110.9966087	75.50163471	99.38137334	89.29160911
TSC22D3	106.4849219	226.5980748	69.43506141	53.58579596
TSC22D2	7.928618541	32.96316323	90.39206452	74.01094452
TSC22D1	174.6594963	124.714972	193.9654187	172.1883926
TRRAP	39.02026726	33.53028883	46.37288132	39.97805566
TRPS1	19.68229676	26.98707713	41.64227689	32.90632423
TRPS1	149.8811709	62.60965437	58.11816369	52.95724059
TRPS1	27.13189671	23.97624779	15.07952687	22.33885791
TRIP6	30.91037107	20.04485206	48.04870664	37.80422109
TRIP13	189.900997	116.7590099	163.4524399	133.0284259
TRIP12	78.44056062	56.97485637	135.5155712	84.64706842
TRIP12	80.99465131	66.77802759	108.6346754	96.52289691
TRIP11	96.45996408	78.55904937	142.4528884	110.7118092
TRIP10	20.13093363	0	20.19790162	14.02452086
TRIO	22.17258581	27.21088921	30.61451464	26.85962155
TRIO	5.339082507	0	19.26183762	15.2700275
TRIM44	94.84669428	38.31844932	119.1460553	92.65389685
TRIM44	92.3472907	74.66613716	96.34400038	70.41947582
TRIM3	499.9526177	344.8387003	176.102842	195.3666137
TRIM27	0	4.753727862	36.19898737	30.60387755
TRIM27	92.6055354	55.72312913	97.90765275	88.39229143
TRIM26	322.0929126	200.2783829	158.8833259	171.3441944
TRIM25	335.2208577	187.7935178	119.7958848	112.9920147
TRIM24	1496.261669	1223.326394	1537.732674	1473.289309
TRIM13	578.1825317	459.600618	604.7563314	530.4929977
TRAPPC8	187.3793135	125.9940428	213.7213975	172.4330457
TRAPPC6B	60.0018893	35.45649045	48.13477037	41.85115067
TRAM2	22.43386868	28.98315673	81.1581026	50.16742174
TRAM2	90.6590793	72.00368497	89.28000501	70.45912316
TRAK1	5394.339783	3787.691166	2128.204359	1830.017691
TRAK1	111.8483098	83.60950545	72.71902148	57.47220217
TRAF3IP3	36.24742813	44.73608321	30.41337692	43.31036614
TRAF3	3791.642816	2861.718855	2299.240078	1971.013298
TRAF2	36.9046862	0	59.45070108	62.64182835
TRADD	33.41382554	25.02036655	68.82971424	42.14222016
TPT1	2009.227794	1599.99907	1398.552141	1217.973985
TPST1	20.20587522	20.81148436	23.36485368	24.34636707
TPRG1L	118.6892625	81.9820575	225.3312987	177.3522167
TPRG1	99.62168935	80.14700107	128.005785	112.3421851
TPR	5.151728512	29.54116782	25.21087246	32.62589183
TPMT	20.66261388	24.32462495	47.53812627	32.02054466
TPD52L2	49.56880357	39.39902615	112.8566335	62.69501381
TPD52L2	44.52543655	9.620880846	38.50917011	20.53055246
TPD52L1	187.5848966	162.6364334	228.3764078	192.6396504
TPCN2	746.7910003	555.1329266	658.9851879	631.8451339
TP63	32.10032212	12.2489004	43.32777229	56.55161031
TP53I3	54.03694318	20.33145304	14.2401637	13.12423616
TP53I11	18.17738845	0	34.11798558	29.42316046
TP53BP2	78.05876356	9.451755888	32.9498396	21.7170716
TP53	220.135881	161.7411852	211.8425005	171.3896437
TOX2	52.8753484	46.92559314	45.47453064	43.24074155
TOR1AIP2	68.50168435	18.01839074	26.93311418	22.63863048
TOP2B	67.99025858	48.25833832	84.11714789	57.53118968
TOP2B	82.10560986	40.20515469	73.08938564	78.31026326
TOP2A	499.7733655	402.5001838	559.2092752	492.2961713
TOP2A	317.6946509	266.2634474	402.746371	320.4375285
TOP1	246.8890188	196.4877559	233.0402886	237.1065584
TOM1L1	140.8314665	97.43420486	104.8188608	95.24064395
TOM1	0	7.23591512	21.33993838	19.32759418
TNS4	65.8989829	41.96932042	70.28506168	66.6249354
TNS4	1292.678767	1017.598542	1123.482773	980.6904643
TNRC6B	85.92256775	61.39641066	77.51054743	79.25599734
TNRC18	358.2836281	321.3019749	165.1534074	146.8382709
TNRC18	20.44183999	0	36.0974515	36.51423206
TNNI1	41.33738046	1.817840118	27.6380632	18.86633124
TNFSF12	0	23.26328989	39.76628085	29.65330843
TNFRSF14	76.79488364	36.34870056	105.9260853	73.81367483
TNFRSF10D	79.62038443	61.10677151	95.68740177	73.77789553
TNFRSF10B	435.2587767	355.0986102	326.3701243	271.1181731
TNFAIP1	91.03885091	80.25738802	102.8790422	95.1874585
TNC	17.13833332	26.05233261	37.60211636	29.96758611
TMUB2	76.95084318	36.91582617	45.3178753	54.02094968
TMTC4	43.91982742	26.37032804	63.40866591	34.1431278
TMTC3	62.22684459	23.58432349	56.40946009	50.03494161
TMTC2	27.82865103	12.65601557	55.13591021	44.26963834
TMSB4X	137.3081987	72.24167519	99.49741433	97.31777771
TMPRSS2	98.18868446	74.88994923	143.5262676	127.0020304
TMPRSS12	69.68859723	53.16802573	96.41072395	76.04359589
TMPRSS11D	25.65939558	29.93714302	60.77937044	45.85843292
TMF1	12.83526777	3.37541009	2.402048529	0
TMEM92	143.6225347	9.01425899	109.9149944	65.21793837
TMEM8A	106.5791053	104.7622779	98.51493394	86.1314261
TMEM87B	76.59537695	67.38870034	114.4831414	84.89462253
TMEM87B	40.27807084	355.9361332	22.22571795	25.67697044
TMEM65	73.36985005	36.40743857	101.6374036	12.34579451
TMEM63A	29.19481611	0	34.52316204	21.20939226
TMEM50B	64.89233494	36.1876774	57.67624092	58.23517169
TMEM48	243.4386671	141.0279351	81.70639629	89.23552263
TMEM45B	657.9821683	244.6407709	417.5764097	373.5620616
TMEM44	59.99277478	4.963361792	44.71929718	40.93345983
TMEM33	763.5910837	702.0042809	174.70068	110.1219341
TMEM26	23.74028303	17.14542239	62.0036029	48.85422452
TMEM219	126.7383952	98.20792623	220.8385783	66.67715384
TMEM209	148.7317288	0	93.59382888	83.46731834
TMEM199	19.09795484	23.43444029	75.86760039	47.26833097
TMEM19	142.5014489	95.35812005	128.8383791	108.6385435
TMEM176A	59.98669844	36.13096484	62.92032673	49.96435001
TMEM173	16.26840315	20.39626739	45.89421222	25.86553705
TMEM173	27.72434042	24.10182561	17.22918625	19.98129177
TMEM169	14132.59292	37805.48826	10036.78378	8726.12012
TMEM141	121.3679182	66.26761454	176.9750835	153.6779204
TMEM140	109.1737049	89.95523591	82.2817662	87.73956085
TMEM134	95.52420683	26.86960112	45.65632819	41.772823
TMEM125	2265.681994	1683.756433	1616.61734	1467.795735
TMEM110	0	21.2965793	21.37958572	26.00285223
TMEFF2	598.8562855	418.7017471	422.9404046	388.4897681
TMC5	40.65682973	15.48556726	65.29433202	65.03614082
TMC4	765.2863842	581.7493466	1032.477625	876.1462338
TMC4	75.86317728	61.93517999	63.99080488	52.72322459
TM9SF3	286.5371751	239.1437034	286.1851288	227.7575225
TM4SF1	0	2.014308632	20.2897674	28.901943
TLX1	405.2436539	232.7736675	147.8207513	137.2938994
TLK1	179.5479165	128.1855782	131.0915083	112.9001489
TLE3	25.12163898	12.10104266	34.87225203	40.03801018
TLE1	13.594811	23.95396786	44.25803424	43.20496224
TK2	98.2524861	69.04754274	99.30207866	80.30810234
TK1	3865.400539	2826.759612	3032.311637	2516.388553
TIMP2	78.44866242	39.61473643	64.98875741	31.11155689
TIMP1	16.71298912	10.11407758	53.16031232	33.67026076
TIAM2	296.5489676	280.2005592	162.993111	122.9531668
TIAM1	20.40031829	27.21088921	69.54916839	54.33522736
TIAM1	2954.862147	1676.352406	833.9953106	839.9752897
THUMPD1	190.8002962	127.6225035	174.2684273	150.6289433
THSD7A	34.55314038	28.98011856	78.54234524	65.70531054
THSD7A	68.5330788	33.13127546	30.75473084	17.44773011
THRB	52.41962247	37.24698701	75.47692905	59.55900601
THRA	131.6845407	100.3397109	95.59456898	87.20093724
THRA	137.4145348	56.70142081	88.52767258	76.29115001
THRA	53.61666259	21.25404487	34.72139874	24.57554803
THOC7	563.5456274	458.0977351	265.2107196	220.3889195
THOC5	38.29718211	20.52184521	68.38779146	51.68852574
THOC3	4219.169442	3259.411636	2831.724146	2679.227909
THOC2	129.6256722	66.98766152	107.4868366	86.75901447
THEM5	28.14765918	29.2484905	24.16553653	22.64926757
THBS1	21.77154699	27.0437897	55.12237209	31.64534545
THAP11	47.94338107	0	83.01089043	80.03347199
TGS1	35.71372242	30.53262491	32.96627874	22.79528581
TGOLN2	136.0129243	113.3167601	200.1368654	149.191002
TGFBI	91.4510297	75.52087647	150.1493072	116.8716518
TFPI	866.6864174	625.7643701	408.4904001	377.3478989
TFEC	1584.310958	1337.39257	1442.42724	1238.101295
TFE3	66228.11829	62470.76025	36633.76202	34778.03931
TFDP2	692.3479547	574.170118	757.1249226	637.3348398
TESK1	0	20.30107131	34.58408357	25.85683398
TERF2IP	631.4852497	280.4831093	234.1291399	258.9657802
TERF1	286.2799432	166.1252687	356.3667206	225.9927324
TERF1	206.2240873	155.8177607	165.0112572	130.579961
TEP1	32.15399651	19.22150721	14.23146063	7.87241428
TELO2	65.57693657	160.5471832	17.83936846	23.29522909
TEF	33.99918018	28.95074955	90.9867746	61.54040594
TDRD6	260.5587714	179.9408535	126.7554433	120.166249
TCTA	463.4783393	384.6721852	162.7977753	151.0476579
TCF7L2	71.53985725	63.6112387	44.19614571	47.06429222
TCF4	137.5279599	23.50634372	65.96543576	60.85866512
TCF3	389.587949	294.4556664	465.2837624	383.5657621
TCF12	205.0290726	162.5260465	190.9928353	160.7013014
TCEB1	31.10987776	37.6632167	89.51982306	48.05064065
TC2N	673.8394054	486.5238935	592.657124	495.5095398
TBRG4	958.37645	714.0121529	947.552058	820.6196522
TBL1XR1	50.19567991	31.88461185	78.46595159	58.56588852
TBL1XR1	9.448717715	19.78762009	34.47964667	30.05171583
TBC1D30	28249.55646	19651.43095	30199.52401	24221.04763
TBC1D22B	39.84968846	22.07941518	51.09671669	38.31383444
TBC1D22B	58.60230432	34.50047871	30.83886056	37.1853358
TBC1D22A	131.3554053	89.60989692	86.89826366	65.40650498
TBC1D2	52.18163226	22.92909087	67.61515186	57.57180402
TBC1D10B	402.1335776	279.0156718	291.0462794	140.2722848
TBC1D10B	22.31943084	16.29068308	34.04062492	33.56872489
TAX1BP1	559.9848887	454.0913978	406.5380104	365.9149602
TAPBPL	25.10543539	0	40.89864753	58.50206598
TAOK3	32.9702523	18.85490101	43.18658908	26.74454757
TANK	117.6826145	72.38649476	50.42174492	36.81690565
TANC2	34.95721737	30.78276781	58.48369282	40.44802168
TAGLN2	12.71576631	5.635810727	44.86338142	30.86883781
TAGLN2	191.6884554	74.97400535	124.6522003	106.7538443
TAF8	562.7476006	414.8068095	294.049807	217.8273146
TAF15	242.8745797	185.6678095	230.1876142	161.2544301
TADA2B	216.2358797	67.53250719	191.4734384	158.9133031
TACC3	34.40325718	25.83459688	59.67601401	55.72965328
TACC2	461.3151602	350.0056197	311.7044769	291.6999769
TACC1	225.7352336	191.3471673	258.8768154	237.6761262
TAB1	7651.111829	6685.952151	5424.79452	5418.153107
SYT7	24.80668172	21.01706739	65.68500336	55.68130287
SYT11	0	0.311919084	23.98277196	20.09153071
SYS1	93.31748058	58.3349451	37.22691715	41.96622466
SYNPO2	62.60053985	43.98869268	65.83875768	40.54665652
SYNPO2	0	20.95427848	13.96069831	19.78015405
SYNPO	3.799741572	15.92002599	16.41399828	26.55984899
SYNJ2BP	12823.22547	8325.132512	20666.84841	18217.20567
SYNE2	50.89749785	56.63356828	64.70929202	51.79586366
SYNE2	149.9672525	108.5518922	111.2243236	96.2405305
SYNE1	36.67378506	23.30886248	56.70439761	45.40103801
SYNE1	86.93225387	142.7941262	120.9775689	100.511806
SYK	942.1343777	700.295815	1166.576529	991.0606609
SYK	95.44217616	80.24624805	47.4946109	39.35143431
SWAP70	54.43595655	5.157804858	98.6038987	76.28244693
SUPT6H	38.02779745	15.87242795	48.45485011	34.39358294
SUPT5H	7.904313158	27.6190171	12.83026565	17.67787808
SUPT4H1	364.6799948	258.4148341	338.860003	281.763967
SUPT3H	49.49588742	15.54025438	39.80206016	41.67128713
SUN2	94.88821597	47.0197765	128.8944656	122.6002088
SUMO3	486.9917721	388.0850661	424.7129307	399.3869843
SUMO2	0	0	4.058533685	1.300626116
SUMO1	553.6887817	452.3029267	622.4168033	588.3723104
SUGP2	788.9405856	520.0724113	306.1896288	326.0597146
STYXL1	33.21533158	27.46103211	7.642266313	14.11445263
STYXL1	105.948178	58.10505669	50.42077791	46.9559873
STX6	452.1783616	338.3248577	548.2840158	497.3391194
STX3	47.09167993	54.89370793	42.15575827	29.26650512
STS	156.1489216	0	221.7021167	205.1005188
STRADA	313.8422477	233.7468956	165.2994257	129.0491869
STOX1	42.83722515	27.33039067	49.08920753	42.32111669
STON2	145.8677445	109.6942452	239.9408596	210.1347639
STON2	87.49330314	40.9474816	41.10462029	32.88601705
STOM	35.89905097	22.79237309	63.03153269	42.42265256
STMN1	386.77055	325.4116101	346.1831566	317.6225675
STK38L	67.91126608	39.77474687	54.86901593	45.30046915
STK17A	47.56664763	28.97505493	70.31890697	49.94210882
STIM1	49.87160813	0	74.50895377	62.20474062
STIL	20485.81551	12800.82198	4555.404773	6474.462651
STEAP2	248.7807878	236.8103866	207.0384034	152.7931078
STEAP2	304.7925434	244.9172446	161.5242254	130.4445798
STAT5A	86.61425844	12.944642	62.600247	52.66810512
STAT3	355.4307838	276.2235909	323.3172792	278.715957
STAT2	228.8210046	184.6530597	307.5579455	257.6255067
STAT1	77.50277792	42.4726444	74.43159311	78.41179913
STARD3	274.8067896	291.6099112	151.2110823	138.3131261
STARD13	2062.214542	1521.675985	1084.352783	916.4608083
STARD10	79.77634397	55.84769422	69.2938782	73.38142214
STAR	110.7667203	94.21880521	147.8507286	123.8331443
STAG1	0	7.246042363	27.04335312	26.48925738
ST7	117.98947	86.15751979	116.6057245	82.52255126
ST6GAL1	80.25434984	92.0343589	93.07067741	77.27653143
ST5	76.40903568	31.20304839	93.36948296	79.61282339
ST3GAL5	34.29185751	47.77931973	40.28459728	39.76434684
ST3GAL4	25.56622494	18.24726643	15.50210949	27.10427464
ST3GAL1	498.7150686	352.9151766	507.9094867	409.6691831
ST14	58.82915456	0	70.47072726	54.09637632
SSX2IP	75.27377174	49.82704826	58.89370432	50.71764945
SSTR2	22.15233133	13.78216499	43.54341513	23.00512661
SS18	50.68178757	40.78342027	80.10116257	48.03130049
SRSF3	2489.692558	1804.921807	1263.086855	1208.292298
SRSF2IP	161.6176328	117.3160083	233.6901182	177.2970972
SRPX2	32.96721412	39.09217069	23.68880145	29.52759735
SRPK2	867.6383782	594.7891847	324.4099985	289.1112958
SRI	52.05099082	38.78632795	118.2689788	94.70492137
SRGN	55.01928575	565.214597	47.06525923	45.88067411
SRGAP1	69.84253132	72.16774631	55.11657004	70.85946458
SRF	5907.05374	4052.272478	3639.20409	3897.070381
SRC	100.6668208	96.118676	81.555543	86.44086875
SR140	30.14677695	0	56.91907345	37.85837355
SPTLC2	5380.200127	4078.727875	3112.6033	2974.937103
SPTB	24.79857992	26.96682265	57.90348786	45.06742016
SPRYD4	1192.809973	929.0398525	634.0847251	7.321219569
SPRY2	15.04807037	18.51968927	66.76515159	33.97003332
SPRR2A	43.82463134	33.67915931	24.0108152	23.9054113
SPRR1B	66249.89187	66190.14113	63258.29612	63266.03219
SPP1	41.80627181	52.21910306	73.95389103	51.08898062
SPOCK1	166.4199714	102.2061618	175.5477793	173.1312256
SPIRE2	2400.768275	1832.287643	3085.558013	2241.222483
SPIN1	455.2580562	333.445552	448.6734615	402.4282253
SPICE1	534.5128471	438.567347	655.3444018	603.8289705
SPI1	35.17394037	0	62.015207	55.83892522
SPG7	28.63072867	18.89642271	48.9567274	42.2640632
SPG11	25.21075871	23.51849641	56.04586498	42.18573553
SPG11	173.4806852	129.464649	173.3913509	139.5547647
SPEN	40.17072207	29.40343731	63.11276138	46.61366637
SPCS3	74.4635923	39.28155013	98.29639007	82.26145903
SP2	62.52964915	34.28578116	75.37249215	52.54142703
SP140	105.5228338	75.38618414	87.66993625	68.12476521
Sox6	29.85815052	21.82927228	73.25184303	47.59421275
SON	55.27550499	28.12234107	81.0526987	62.26276112
SOD1	274.7521025	209.7817878	173.6302019	155.503632
SOCS6	51.16586979	25.90953848	66.64330855	48.71497533
SOCS5	98.32236407	52.33556635	175.7141047	196.9041568
SOCS3	24.49982626	23.41013491	24.65871074	30.75859887
SOCS2	27.12075674	23.997515	45.24051464	32.19750717
SNX33	809.7784008	538.2984106	869.5551055	708.0676263
SNX17	161.8252413	64.24216594	162.4544874	125.0486737
SNTB1	12.82007691	17.00667916	33.73505031	33.9207159
SNRPD2	141.560628	102.5788443	141.2857095	118.9139733
SNAP91	23.780792	21.90016298	50.19159695	38.46952277
SMURF1	62.97423512	0	63.37385361	54.50638783
SMO	41.89437882	24.7641473	33.82691609	32.56110228
SMG6	25.78092249	20.09143738	38.36218485	43.70007047
SMG1	88.84832825	64.89233494	82.82425784	70.51134161
SMEK1	33.71359193	29.0611365	58.49916495	56.95485275
SMCHD1	84.03991328	67.87176983	121.7482745	98.68996243
SMCHD1	31.76207221	19.35721226	52.35092641	38.58459675
SMC1A	82.24739126	3.980006497	89.25582981	86.13432713
SMARCB1	44.04337979	6.286992452	13.02946935	14.75751312
SMARCA4	10696.19252	7967.833252	5840.509439	5742.507986
SMAP2	24.7894654	19.61241879	34.7639471	37.86610961
SMAD5	597.8891338	400.453468	369.5248021	314.1916222
SMAD4	33.69637562	75.60088169	96.7443418	71.40195622
SMAD2	404.4263854	266.6472699	435.9031504	382.0137138
SMAD2	143.4220153	107.3963738	146.6796816	118.1219935
SLC9A8	102.4492156	59.73453009	94.25236151	88.55184779
SLC9A7	113.1547242	78.32207188	106.5304654	85.87806994
SLC9A1	14.89717445	9.450743164	13.81468006	13.69960608
SLC7A2	38099.13375	34862.65222	60667.78058	35388.43234
SLC7A1	373.1970062	266.5328321	585.4993288	516.5448705
SLC6A19	50.60076963	30.40400892	73.00912396	50.18482789
SLC4A7	256.475467	219.1393603	97.69877896	75.705143
SLC4A5	102.6932821	80.08319944	27.69995173	52.74256475
SLC45A3	4653.032685	4248.373373	4148.811643	3859.047617
SLC43A2	88.21740101	0	54.60502267	44.50945639
SLC41A1	15461.00262	12764.98876	10419.09437	9420.00657
SLC39A14	235.2548421	163.6147251	230.7214028	219.2304436
SLC39A11	854.1499033	639.2599342	553.223494	540.6765618
SLC38A1	1084.464676	741.3111491	879.8701826	775.0629259
SLC37A3	51.16384434	12.52233596	54.83323662	29.19204548
SLC35B2	58.27620709	40.83810738	93.38979014	62.66987159
SLC35A4	53.89414905	40.59910445	158.6386728	104.2125466
SLC35A4	224.962525	146.9108505	216.7839127	205.11309
SLC31A2	41.08318666	29.87232866	88.0035541	61.70963239
SLC2A1	22542.61198	17550.3521	23644.21173	17614.24217
SLC26A3	73.01944745	50.75065282	45.18152713	48.37942346
SLC26A2	51.7917334	36.06412503	102.968007	62.36429698
SLC26A2	63.01170592	43.07015174	79.35366518	53.7656595
SLC25A27	65.53744032	30.18424775	24.98459253	28.28982677
SLC25A25	24.27905236	17.03706089	45.9502987	40.66366452
SLC25A23	2682.976054	1630.155974	776.5443826	697.7419121
SLC24A3	41.68170672	14.43132127	50.64995887	50.54552198
SLC22A18	56.20012228	33.70751559	56.03039285	44.35183404
SLC20A2	28.03828496	28.12537925	61.97362564	39.22959127
SLC20A2	521.2937569	431.4843532	594.5137799	486.3471365
SLC20A2	974.8818307	660.5170172	782.2023479	762.2171881
SLC20A1	140.3230789	101.3848424	90.95292931	105.8003742
SLC1A5	183.6595772	36.01348882	176.0747988	173.1931142
SLC1A3	18.52272744	26.53438937	45.77333619	29.09050962
SLC1A2	49.16675202	19.15162923	60.51537718	64.004343
SLC19A1	10274.73515	8274.105385	4278.222491	3703.216169
SLC16A14	94.71200194	85.42734557	94.45253222	81.42016184
SLC15A4	58.99929224	37.72398016	37.96377745	36.40882816
SLC14A1	327.3378117	247.8237633	194.5427226	132.104933
SLC12A7	30.87796389	0	14.67144939	18.50273613
SLC12A2	50.91572688	34.97139551	142.987644	79.37687338
SKP1	287.1488606	193.4080613	180.0230935	249.6689627
SKIV2L2	293.3761023	192.4236933	146.0791694	116.1792739
SKI	169.047991	104.6569546	155.740549	146.7947555
SKA2	270.9452718	206.1278785	301.9483305	257.0994542
SIVA1	57.59059274	52.10972883	32.2245834	28.09835914
SIRT2	107.9969193	55.36361201	124.2083435	125.5747262
SIN3B	3345.176219	2766.294908	6288.094049	5122.54545
SHROOM3	35.26609828	15.78837183	52.83152951	52.64489692
SHROOM1	60.8728322	119.52476	36.78402737	21.00825454
SHKBP1	61.53211572	50.16934908	88.60116521	81.10201612
SHFM1	77.6435466	0	110.3327419	95.78216858
SHC2	33.00164675	12.54157773	69.75320713	80.09729453
SHC1	11.44074641	0	18.19619451	29.56627768
SH3PXD2A	334.6223376	288.5788273	209.9906796	183.7741186
SH3PXD2A	20.22511699	0	28.16508271	27.18066829
SH3GL1	73.5967003	53.4252577	79.11578115	69.45536859
SH3BP4	872.2148793	704.6059696	291.5655628	255.7707849
SGMS2	63.29526872	14.35232877	58.64905123	93.42363542
SFXN4	37486.96115	31089.16147	9513.39636	11544.32549
SFTA3	20.26461323	28.47173096	17.73203054	14.90063034
SFN	17.93433462	25.45482527	20.11860694	36.8343118
SFN	259.8782207	9.053755238	136.554138	122.279162
SF3B3	63.48059727	21.16391241	73.85912422	51.15860522
SF1	721.4313711	517.6266822	645.4045238	479.9639149
SEZ6L	12.32688017	9.063882481	14.61149487	12.14368978
SEZ6L	156.1651252	99.05456374	175.7982344	151.181105
SETX	73.13996164	25.18138971	38.55365249	37.96571147
SETDB1	319.2745009	240.2658019	263.0716973	194.0311752
SETD5	275.874201	168.3026259	98.48302266	88.88739966
SETBP1	83.80496124	39.65828357	114.7190914	92.71675238
SET	605.9362411	484.4954067	384.731007	360.7095547
SERPING1	20.03168665	7.635941219	30.32828019	40.47896594
SERPIND1	13.19782307	0	26.99887074	23.75068998
SERPINB9	14072.00264	8529.045562	4923.351417	4044.919176
SERPINA3	24.56767878	0	44.464007	26.07247682
SERINC5	252.8732067	186.0465683	201.8784473	139.7375292
SERINC3	126.7961205	55.26031413	116.7449737	112.8837097
SERHL	50.69495299	26.43514239	92.47790134	59.27277156
SEPT5/SEPT5-GP1BB	58.78662014	20.72945369	67.96037381	57.02060931
SEPP1/CCDC152	1150.736342	847.983425	515.8341195	522.2647244
SENP5	29.12291268	17.55152484	40.9769752	34.13249071
SEMA5A	39.61068553	22.36399071	67.05235305	41.36571252
SEMA4D	996.79921	694.4372049	739.1124597	499.7285968
SEMA3F	48.69786067	25.48014338	59.99802776	45.49580482
SEMA3C	63.16867819	45.84096542	124.6947487	66.77578868
SELT	66.12887131	57.0052381	64.91623179	45.0954634
SELPLG	72.45029639	0	85.20793321	67.07846227
SELM	68.30420311	38.25869859	57.58437513	55.33027887
SELL	113.0969989	155.6385085	83.79416713	71.36617692
SECISBP2	338.2215598	248.7939532	364.6597835	296.742925
SEC62	918.0923028	694.9911651	595.7476824	529.6575026
SEC24C	70.32965171	55.75958721	172.9532961	145.3867915
SEC11A	66.48129937	32.42338117	80.30230029	64.31571966
SDCCAG8	188.6614225	145.8839481	268.1581608	201.0458532
SDCCAG3	52.63533275	39.76867052	33.74858842	35.01536925
SDC4	38.62024116	22.08144063	52.81702439	44.72026419
SDC2	46.10326101	0	54.058663	26.64687973
SDC1	66.31014896	58.67319502	71.97055708	63.01122551
SCYL2	55.15701625	45.73766754	64.59615206	47.80115252
SCYL2	24.46336818	1.276032617	28.86519669	27.71058882
SCN4A	0	0	29.35933791	21.97332879
SCGB3A1	461.106539	340.1315578	394.4010897	274.507537
SCFD2	31.35596976	25.95308562	51.49028905	36.61383391
SBNO2	29.97562654	25.32620928	41.31059305	33.65575563
SAT2	75.2180719	38.42782355	86.41089149	81.12909235
SASH1	9.189460294	27.44584124	55.72191722	26.01832436
SAP18	3667.113172	2554.321585	1469.038341	1122.935446
SAMSN1	103.703981	0	54.19694518	48.48289335
SAMD4B	34.20577594	24.44716459	48.6298786	35.31707583
SAMD12	28.95378772	35.23166566	58.05434115	29.65814347
SAAL1	55.8882032	36.46415113	55.72481824	47.21514551
S100P	74.02710813	0	96.80719734	79.09160594
S100B	43.14610606	30.91543469	26.78129388	27.60905295
S100A8	32.99759585	20.86515874	66.62203437	35.3016037
S100A7	49169.14914	40338.52036	21670.71322	17912.76052
S100A6	176.3294787	125.8937831	342.5936219	295.7333684
S100A4	322.0493654	214.7228696	248.9050262	199.032542
S100A3	35.27825098	5.440354937	63.87282988	55.55172376
S100A2	37.7715782	39.93779548	79.14672541	38.33124059
S100A13	424.0205752	285.6358505	72.22294624	77.80451794
S100A12	31.26381185	25.45381255	60.38773209	36.4252673
S100A11	1668.03085	877.9519625	521.9514137	554.5424933
S100A10	71.20262005	0	39.62219662	33.16548244
S100A1	0.016203589	0	22.34659398	20.92412482
RYR1	41.75057197	19.04022956	54.73460178	58.3531467
RYK	151.8428179	84.1827074	72.54689401	60.00479682
RYBP	28.01195413	3.719736352	56.13289573	49.35223378
RXRG	152.6347683	114.9654752	221.618954	184.2827649
RXRB	60.92245569	0	74.8280665	64.47430902
RXRA	204.2148423	82.13092797	83.93921837	68.41970273
RWDD4	2279.889503	1453.294815	1195.580008	1138.936532
RUNX3	33.50699618	13.74975782	141.8494753	78.54814729
RUNX2	179.7879322	0	105.2259713	96.90873321
RUNX1	34.15108883	30.43439065	19.17674089	19.53259993
RTN1	147.8354678	106.5527745	61.63517275	65.97220482
RSAD2	52.40443161	59.44792911	66.71776819	52.49597765
RRP12	41.83057719	0	46.96662439	26.34033811
RRAS	288.7803595	183.7689514	147.9890108	117.5649967
RPS9	199.1866661	149.1297295	221.029079	156.2704695
RPS6KB1	67.31882236	37.72499288	60.8567311	57.73909645
RPS6KA3	326.0040538	186.11037	159.6907778	139.9106237
RPS6KA1	69.60656656	23.94890424	96.16220283	78.00565566
RPS29	36.29097527	0	41.62487074	21.30319206
RPS27	645.3626108	0	364.7294081	313.1830326
RPS21	858.3506837	664.3754968	605.757185	583.3458014
RPS20	0	0	93.69826577	95.51043926
RPS18	3212.265269	2217.699117	1119.822646	1108.745567
RPRD2	75.32136978	49.12725577	97.91248779	79.41071867
RPRD1B	54.66381952	14.88603448	50.36565844	59.11418221
RPLP1	58.21038001	26.55869476	77.13728224	70.85172852
RPL6	1849.401671	1527.880947	1610.780478	1458.563707
RPL5	33.28217138	26.09891792	43.06281203	35.27065943
RPL5	35.47471949	28.31678414	65.99638002	47.00627173
RPL4	4043.648118	2981.768206	3246.63258	2756.92799
RPL4	6202.625428	3295.412973	2190.853924	1962.845946
RPL36AL	1908.369568	955.6724761	766.1886911	665.4699453
RPL3	622.242115	328.1287494	160.4624504	164.0181397
RPL27A	661.4335327	575.2334785	264.910947	197.8141116
RPL26	436.1479486	377.5902042	352.9212702	285.7635132
RPL18A	856.6493069	682.1660246	1226.23417	1013.953615
RPL17-C18ORF32/C18orf32	240.7772277	175.9993306	228.9382396	188.8605821
RPL15	3021.31509	2430.158547	3065.740146	2835.421018
RPH3AL	261.3952817	194.7853663	205.6120662	191.6919823
RPGRIP1L	91.83890311	57.29588997	36.14676892	39.38141156
RPAP3	68.46826444	59.11170464	33.15871338	46.39222148
ROD1	70.85829379	58.55470628	103.8296114	80.64462121
ROCK1	176.159341	130.9138575	299.3441773	215.3150271
RNPEP	22.3093036	16.75552354	41.91787424	29.31872357
RNF8	80.26447709	57.36475522	92.86083661	73.9741982
RNF40	329.305535	0	272.9757959	173.1099514
RNF34	69.05969544	39.44358602	71.23853182	50.96520356
RNF217	67.62567783	50.50557354	86.17590848	67.88301315
RNF19B	92.23487831	74.77652411	88.693031	71.66594948
RNF169	82.32739648	58.11315848	84.364702	78.3499106
RNF144B	104.2731321	52.33556635	115.4211394	96.62056475
RNF14	2720.321275	2036.230062	2302.770625	1978.419614
RNF139	40.4846666	41.77690281	55.50240634	58.97783404
RNF122	446.8099101	316.6626849	387.3477314	343.6708691
RNF111	387.4521134	286.3032358	517.7778061	406.1057577
RNASE2	31.21722653	16.91958487	78.02402882	70.60514141
RLF	16.56614409	13.28998098	27.11201071	27.8836833
RLF	52.7750887	36.32439518	34.25530076	36.1322638
RIPK2	330.8793086	248.0354227	163.7319053	144.9322976
RIPK1	40.86443821	29.03581839	80.34484865	37.40194565
RING1	83.03022715	28.14259556	82.16185718	61.3711795
RIN2	80.62905783	76.75842556	77.81612204	87.63802498
RIMS4	25.8437114	0	13.31183577	15.98851464
RIC8B	43.2605439	17.59507198	22.22184991	19.09841322
RHOC	602.4109478	0	290.7087935	205.0821457
RHOB	16.35144654	0	10.13521362	9.714565023
RHOA	1437.68367	671.9395346	370.9027888	315.8287672
RGS16	21.85459038	19.63672417	27.05689124	24.86565051
RGL2	18.7171705	9.407196019	65.20826829	57.24979027
RGL1	38.54732501	17.92218193	35.02987438	27.2164476
RFFL	0	18.70400509	23.78743629	30.27606175
RFC4	1552.958026	1148.734186	482.7517997	492.8734752
RFC3	107.4551118	106.3421278	168.6172311	147.8758708
RER1	112.2017506	89.2463289	131.050894	106.3554369
RELB	35.58105554	30.66529179	18.66616053	16.73407801
RELA	321.0943664	242.352014	285.7141958	231.0627567
REL	28.68744123	8.763103364	17.95250843	11.91257481
RCOR1	74.19218219	56.35405637	19.81399934	19.6689481
RCC1	58.2012655	0	50.18772892	56.08454531
RCAN1	54.8045882	6.360921326	57.20047285	56.40849308
RC3H1	155.5433124	119.5034928	245.8193028	208.9472777
RC3H1	82.336511	58.7056022	76.71469963	65.55058921
RBPMS	3430.21873	2845.066629	2857.013346	2713.643734
RBMX	3.382499161	0	9.841243106	4.196815867
RBMX	84.69210772	51.39272003	67.48557275	63.07214703
RBMS2	48.76368775	22.92909087	58.14620693	44.37697626
RBM47	34.36781183	8.438018864	55.75382849	35.63328753
RBM26	35.22052569	45.38523948	78.61487086	68.92351404
RBM19	265.6669528	217.6425538	163.8711545	127.3917347
RBM17	19.29442336	28.02309409	34.40712105	32.3299873
RBFOX2	35.5668774	27.71826408	55.61071126	31.62310426
RBBP6	148.676029	99.78878886	83.90924111	80.26748799
RB1	63.28514148	50.39518659	33.33277487	36.76758823
RASAL2	91.51078043	78.74539064	112.7367245	91.58535271
RASA2	0	3.536433254	29.30131742	19.20478413
RASA1	145.7563448	112.8701486	92.7302905	69.96884997
RARS2	110.9368579	121.1927169	245.5069592	195.0146226
RAPGEF2	93.70940489	58.90105799	65.34171543	51.52800237
RAPGEF1	45.05610409	29.55230779	65.41424105	59.0319865
RAPGEF1	132.1250757	117.6967926	143.3744473	121.2841105
RAPGEF1	64.8528387	52.94117548	104.3498618	87.98518095
RAPGEF1	70.03697439	9.895329131	80.41447324	77.09570088
RAP1GDS1	6637.760653	4759.336329	3267.315919	3061.79862
RAP1GDS1	83.71786695	13.42973694	105.3023649	89.52272409
RANGAP1	62.72307949	49.79160291	47.95780786	40.84352806
RAN	379.8738975	258.4006559	393.7928415	327.1234237
RALGAPB	26.0270145	0	49.83186988	39.30695193
RALGAPA2	34.01740922	18.608809	70.77049982	59.30951788
RALB	111.2113062	84.46120658	146.852776	162.3249083
RALA	24.11296557	21.02922008	44.33055986	44.72509923
RAF1	93.09366851	80.28878247	59.84040541	45.71724971
RAD9A	202.3332005	153.0115017	167.2353762	147.5915704
RAD54L2	37.32496678	50.89749785	77.22914802	72.95013645
RAD54L	55.05878199	28.43932378	25.75239709	30.73442367
RAD52	63.0319604	59.1724681	138.4717154	82.31271047
RAD51AP1	130.6120656	105.9208345	141.927803	120.5443492
RAD50	424.5137719	297.8665219	186.7312299	165.9647274
RAD23B	991.674825	707.6887024	580.3857891	465.6144793
RAD23A	160.261595	89.35772857	176.4848103	143.5436738
RAD21	964.4821648	599.4426529	346.583498	348.3772983
RAD17	75.63227614	62.05265601	45.3526876	39.22088819
RAD1	104.9972299	0	41.1287955	38.7770314
RAC1	3587.553551	2964.698738	4165.829054	3831.394081
RAC1	3109.460588	2249.183702	1153.782043	1227.228254
RABL3	473.6501422	362.2312275	316.4225102	271.9894475
RABGEF1	58.88991802	0	111.1198867	83.09695417
RABGAP1L	114.2444155	0	90.01396428	76.43523424
RAB9A	217.1331534	169.0540673	236.3474569	204.7185506
RAB8A	483.4279953	375.8300894	516.8475441	455.1147035
RAB7L1	127.3247626	0	179.839362	148.5421395
RAB7A	225.5205361	169.7690507	190.3478408	159.25369
RAB5C	248.4121562	198.2478707	102.0938315	109.8240956
RAB5B	183.5431139	0	114.2510594	109.5581683
RAB4A	1454.258929	1134.12665	1247.339125	1329.901324
RAB3GAP1	51.49703063	0	55.93756006	74.79518822
RAB3D	17.17681684	0	14.98089203	15.15398651
RAB3B	769.705913	596.786277	380.0033036	359.3073927
RAB3A	86.05219646	84.89870348	51.95542003	45.54705626
RAB39	203.7378491	156.5702149	109.047588	93.22056369
RAB35	128.8175182	87.83560395	123.1252943	6.27878466
RAB31	425.2287552	244.3065719	396.782831	340.4207543
RAB31	92.92150538	44.06160883	60.35678783	55.58653606
RAB31	72.60423048	60.06366548	29.00444588	40.74199219
RAB31	28.20639719	35.66612438	23.44704939	21.94141752
RAB2A	132.5342164	116.3751874	149.0575549	126.2999824
RAB27B	123.7336422	52.33455363	122.5402543	116.7304686
RAB27A	626.1522436	478.6388221	770.0103077	591.3062135
RAB25	91.74471975	84.65159875	222.7397166	155.6158049
RAB1A	402.9062862	135.4994731	146.2280887	119.2021417
RAB13	165.4548452	102.1879327	58.50109897	50.07265493
RAB11FIP3	133.8112617	92.72807504	102.3249465	94.97181566
RAB11A	265.746958	198.4666192	120.3064652	101.1326253
RAB10	608.5450189	413.2360741	335.465804	299.6197746
R3HDM2	68.28192317	0	80.5730626	72.50821368
PYCARD	25940.72735	21345.31665	4860.047188	6284.193137
PXN	234.3595938	208.579684	307.5608465	286.9171541
PXDN	32.18944186	7.866842359	34.98926003	23.76326109
PVRL2	63.93227231	84.05307869	137.1033987	108.0525364
PVRL1	68.99589381	36.90772437	83.48279047	70.96390148
PURB	112.1257963	46.08098108	145.3577813	128.4525428
PTTG1IP	138.8981759	89.82763265	75.50207126	74.2778388
PTPRZ1	41.96324408	32.43857204	63.6890983	27.67867755
PTPRU	35.16583858	10.59107072	66.96725632	43.33550836
PTPRN2	36.60491981	0	99.12608316	72.311911
PTPRN	4057.208496	14.92654345	32.98851993	30.65319497
PTPRM	41.03660134	30.02727548	65.9238544	60.63915424
PTPRK	76.07483666	40.75607671	79.48711232	62.49774412
PTPRH	233.6922085	149.2694854	212.7505212	165.0557396
PTPRG	73.49340242	58.78965831	62.51901831	59.54546789
PTPRF	144.6129791	66.49952841	33.65865666	40.07669051
PTPRE	25.47609248	19.20631634	74.77874908	61.33540019
PTPRE	62.00809614	41.45485648	21.12236152	19.11195134
PTPRD	86.98390281	66.27470361	51.36070994	54.96281573
PTPRC	44.86166102	50.21593439	45.97640793	28.85359259
PTPRB	156.4223571	58.54862993	125.0070923	92.321246
PTPRA	1963.207576	1469.677656	1134.291991	1041.345091
PTPN9	68.79031077	73.96128105	84.30281348	62.50548019
PTPN6	97.33090698	0	107.4017399	86.35480501
PTPN4	49.12725577	28.4484383	33.37435623	24.00598016
PTPN3	47.4613243	27.00328072	66.08244376	54.90382822
PTPN2	108.7463353	0	54.3042831	48.12510029
PTPN18	160.1876661	120.0402367	182.534414	139.5228534
PTPN13	66.99373786	17.54443577	103.4544122	84.00594194
PTPN12	55.30386127	47.8572995	76.66731622	69.77931635
PTPN1	30.32299098	34.57136941	61.42049692	46.23653315
PTP4A2	453.5850356	379.4637441	384.6797556	339.4324719
PTP4A1	410.4419677	328.1388766	313.818357	282.6884269
PTOV1	160.8408733	140.9894515	179.2978373	171.2648997
PTK7	16.06484556	3.716698179	38.66389143	34.29784912
PTK2B	35.04228621	34.0872872	24.27094043	21.97042777
PTK2	133.4659227	84.75084573	142.0128997	121.3547021
PTHLH	20.94820214	0	79.76077566	48.2788546
PTEN	229.8914542	171.4289058	231.7174213	190.9473859
PTEN	107.1634472	103.2948404	131.5431012	123.5198336
PTCD1/ ATP5J2-PTCD1	111.8999588	49.67919052	111.6401371	109.0872353
PTBP1	7691.198495	5415.033792	3557.678524	2727.496127
PSMG1	333.2187017	246.5376035	303.8978192	236.5679348
PSME4	453.4250252	306.6245616	210.0206569	203.8608143
PSME3	504.6536839	399.8367189	289.1045268	271.5011083
PSMD7	225.3919201	36.67378506	212.8830014	180.1700788
PSMD5	179.8193266	12.09395359	104.2802372	68.1470064
PSMD13	60.14670888	36.98570414	59.86844865	43.15177679
PSMC5	63.38033756	48.52671026	69.93113665	70.43881599
PSMC1	46.89419869	23.07492317	43.44091226	34.99893011
PSEN2	93.72155758	62.72206677	58.30866432	50.81821831
PSD3	74.101037	20.38310198	53.17288343	55.4279467
PRUNE2	1713.474828	907.5387029	518.8976016	543.5843556
PRSS12	1088.760653	2444.89875	2448.814015	2045.993185
PRRX1	50.52278986	38.38528913	123.0179563	79.79848898
PRODH	90.78364439	0	94.91476217	110.1654495
PRMT2	30.63896096	13.17858131	64.22868892	44.70189103
PRMT1	165.5014305	134.5181433	178.4313979	155.0220619
prkrip1	225.4820526	191.3096965	332.5164288	264.4680572
PRKDC	103.2047079	115.5022191	261.520616	200.1552386
PRKD3	374.3910081	359.2315381	200.7982991	167.0835559
PRKCZ	91.87131028	67.38464944	50.74375867	46.453143
PRKCQ	56.87358394	0	97.91248779	74.20241215
PRKCI	167.7648693	132.6668832	158.7943611	177.8985764
PRKCD	151.2078397	118.6639444	174.9675743	148.6088631
PRKCA	28.31374597	25.39507454	52.9823828	32.13658565
PRKCA	0	16.17421979	21.10108734	23.87350003
PRKAR2A	74.52739393	47.42486622	87.17869605	76.66344819
PRKAR1B	41.91463331	14.47081752	64.40468442	78.26868191
PRKAR1B	33.38749471	21.26923574	12.50244985	18.13720701
PRKAR1A	506.3044245	415.7678848	914.5935154	876.4150621
PRKAG1	3441.691883	2866.713611	3911.132616	3419.925296
PRKAG1	613.2460851	438.7597646	284.3555492	322.3473699
PRKACB	113.2083986	76.06876031	71.726871	64.238359
PRKACA	46.03338304	29.51483699	80.09052548	72.59040938
PRIC285	122.8353557	69.44453067	27.77344436	33.63738247
PRDX3	9562.527672	7754.382364	5230.602821	4695.100721
PRCC	220.106512	186.0273266	73.18318544	41.02145758
PRAME	358.9530389	282.0903027	419.2474	378.1186045
PPWD1	52108.01429	45546.31328	10434.14005	12909.23058
PPP6R2	17572.28872	13249.03654	12766.03309	10320.34348
PPP6R2	61.49565764	10.52220547	18.06178036	11.37588522
PPP6C	100.0551353	84.79338015	145.6565868	119.8384332
PPP5C	66.90259268	41.61587964	73.61930617	68.66048779
PPP4R1	61.71136792	19.81597637	45.14768184	33.77759867
PPP4C	28.14462101	36.17451198	30.81081732	50.05524879
PPP3CB	1563.905576	1060.075237	1368.647411	1163.920157
PPP3CA	1559.188306	589.8379756	1017.137006	870.2436153
PPP2R5E	294.9356978	202.7909519	275.3527022	236.1395501
PPP2R5D	33.19406437	3.830123301	43.26781778	39.45490419
PPP2R5C	58.97701231	56.99612358	116.5535061	82.21407562
PPP2R5A	92.43944862	66.69802237	41.6906273	44.30154961
PPP2R4	33.16064446	24.3266504	54.60502267	30.21417322
PPP2R3A	126.2057022	97.1192476	168.0873105	168.0834425
PPP2R2A	563.1425631	357.5382631	175.392091	156.7723468
PPP2R1B	140.6096799	109.0197708	123.2780816	113.0190909
PPP2CA	58.4554593	15.24453888	79.4610031	72.1011032
PPP2CA	29.41862818	0	40.56019464	20.19790162
PPP1R8	175.1952275	125.0410693	164.5615984	146.2010125
PPP1R14C	5.106155918	1.115009454	97.07892666	58.45564958
PPP1R12C	23.08302496	18.60273266	76.37818075	33.39272938
PPP1R12C	24.71756198	3.286290352	33.28732548	23.83772072
PPP1CC	354.3410925	250.2330345	279.4837615	230.3587747
PPP1CB	274.996169	221.7450999	384.2852162	317.0046492
PPP1CA	102.8137963	77.31339848	73.59803199	63.07601507
PPM1D	64.21988601	29.29811399	105.6330818	106.4356986
PPARA	414.2174039	298.1764155	279.1046943	226.8978521
PPAP2B	89.33544864	0	71.72880501	55.56526188
POU2F1	50.41746653	0	80.75195913	72.75866882
POU2AF1	255.847578	118.0158008	95.21356772	73.6338113
POP1	16714.45352	12818.95886	7113.76922	7138.970423
POMP	184.751294	368.3501077	265.1681712	404.7055297
POM121C	54.57469978	20.48639986	51.64501037	40.19659953
POLR3D	54.5878652	38.44706531	71.98989725	71.22209268
POLL	4398.880408	2822.696562	2469.0593	2026.292325
POLD1	89.32329595	99.88499767	47.92396257	31.58248991
POLB	135.4295951	314.9015573	138.3218291	135.6615894
POFUT2	0	0	11.59346208	5.985781156
PMS2	118.8907946	75.26263177	45.26952489	45.35848965
PMF1	6539.545638	4491.512274	2594.143753	2339.5943
PMEPA1	188.9338453	129.2094425	167.2895287	122.0161358
PMEPA1	321.6331357	232.3564251	163.8769565	127.8017462
PMAIP1	58.93650334	41.19154816	97.05765248	87.35855959
PLXND1	274.9161638	193.725044	86.44473678	100.6578243
PLXNA3	179.9479426	110.3737832	148.0963487	127.7920761
PLXDC2	24.43805007	0	21.34960846	27.40308019
PLK3	32.88417073	0	58.56975655	48.84455444
PLK1	150.6569177	119.0791613	191.6803782	166.9994262
PLEKHM3	394.866268	301.183194	256.0309101	238.002975
PLEKHB2	128.6615586	103.5247288	120.7802992	115.1745523
PLEKHA6	113.1456096	73.16730519	95.34604785	56.63574002
PLD2	69.52959951	66.05089154	96.92517235	77.66236772
PLD2	36.15932112	29.89157043	30.31570909	22.8871516
PLCD3	390.5145917	277.6626721	268.1030413	222.6381807
PLCD1	104.0402055	102.9596286	84.55810366	67.70605063
PLAUR	21.74926706	17.66596268	36.66701937	39.04489269
PLAGL1	92.76149494	0	129.7715421	135.5735916
PLA2G2A	102.9910231	32.55300989	43.31036614	36.72697388
PKP4	69.60454111	21.31683378	51.9989354	25.78237434
PKP1	15.01971409	21.66419822	56.03716191	41.00211742
PKP1	26.98910258	23.59343801	79.49291437	61.5355709
PKP1	10.81387007	13.7781141	35.2783955	25.97867702
PKN2	29.39229735	35.50510122	50.64609084	39.34950029
PKN1	2997.881662	2373.896649	3636.477126	3231.215567
PKD1	3.890886759	9.759624075	45.20183431	30.61064661
PITPNB	34.33439193	15.65671767	34.88675715	54.1988792
PIP4K2B	236.6959487	24.14841092	208.7219648	133.0893474
PINK1	198.0119059	148.9575663	156.9676825	112.3982716
PIM1	348.8774449	242.6143095	114.5740402	109.5020818
PILRB	1574.450061	399.3840311	1521.3883	1413.435366
PIK3R5	30.3655254	13.29403188	49.49148297	35.81121705
PIK3CA	66.59371177	43.22104766	117.8222209	89.88825321
PIK3C3	107.6019568	24.26791239	172.9852074	124.5738726
PIK3C2A	1038.634851	819.7810787	208.7848203	187.0368045
PIK3AP1	74.44333781	45.12902024	80.13790888	68.08511787
PIGU	43.40333803	34.04272733	60.35291979	45.68243741
PIGU	288.9920188	224.6263005	269.6454195	214.9630361
PICALM	309.7943887	187.3347537	252.5264722	237.2477416
PICALM	3236.721549	2513.00851	2786.856896	2464.347069
PICALM	250.0851767	221.693451	177.0911245	177.8618301
PHLPP2	61.50781033	57.86706648	72.20457308	65.69467345
PHLDB2	1231.238809	942.1414668	348.9120539	351.0365711
PHLDB1	0	0	55.82151907	31.13089705
PHLDA2	61.93821816	2.587510585	70.91361705	74.66174108
PHKA2	277.2656842	0.699792491	119.0348493	125.8377524
PHGR1	34.87316126	29.00239849	45.50257388	37.65046677
PHF20L1	80.29080792	71.05780048	81.58745427	89.62619397
PHF20	77.97774562	46.06275204	111.272674	70.15161454
PHF2	67.10311209	47.77628156	89.61555688	85.15764878
PHF17	32.43958476	31.95651527	24.98652654	26.56661805
PHC2	67.39578941	55.42437547	99.04098643	76.35303853
PHB	757.3223203	549.2297567	585.6946645	519.3327554
PHACTR4	99.82322148	72.48472902	123.6213695	89.91629645
PHACTR2	177.5204425	129.4403436	116.4355311	115.8137448
PGM2L1	46.92660587	32.18437824	63.16014478	54.92510241
PGD	270.4713169	157.0897425	191.3631994	175.39886
PGAP3	42.64176936	43.87222938	52.57914036	53.2512111
PGAM5	86.28512305	49.36018236	42.90518968	44.17680555
PGAM1	475.3879771	365.538785	353.8699053	347.981792
PFKFB3	39.51447672	0.931706356	48.99444072	31.02742717
PFDN1	93.06632496	36.09551949	98.09235132	80.29843225
PFDN1	13552.42747	13137.44546	6255.217702	6224.031685
PERP	743.7052294	589.7579704	748.749664	157.7673983
PELI2	35.19115669	26.82099035	54.57988045	39.14642856
PECI	334.2628205	106.8505154	192.1658163	214.8953456
PEBP4	29.50572247	21.76749609	26.34323914	23.21883543
PDXK	1266.350973	1014.172495	1081.706082	944.7796454
PDS5A	85.47798178	54.03998135	107.528418	89.55270134
PDPK1	24.84820341	0	48.67726201	39.78658803
PDLIM7	30.85973486	28.33298773	54.37294069	53.11486293
PDK4	60.70877086	0	64.98585639	57.07089374
PDK2	29.79131072	14.94173432	40.69847682	36.80916958
PDIA4	24.73477829	15.75596465	39.48971649	24.40148654
PDHB	147.6886228	28.45350192	57.93636614	53.1806195
PDGFRL	0	3.304519389	13.5613239	16.22349765
PDGFRB	38.50681604	24.92517046	53.35371398	49.729367
PDGFB	10633.32665	8252.561701	11519.81376	9282.630475
PDE1B	42.34909203	38.72252632	83.80093619	48.30979887
PDDC1	49.99009688	0	42.72145811	26.71650433
PDCD2	102.660875	70.96260439	157.1301399	91.69849268
PDCD11	402.4505603	0	46.5237346	38.63294717
PDAP1	3262.536904	1377.057943	818.6334173	587.2215706
PCYOX1L	14.95692518	19.15669285	33.03977137	39.81946631
PCSK5	21.87383215	8.019763728	37.70848727	30.64352489
PCNXL2	43.58765385	0	66.09017983	52.03664872
PCNX	102.6051751	0	114.5634031	80.02380191
PCNA	610.6919944	359.3733195	242.8631586	221.962242
PCMTD1	23.11948303	22.85414927	25.49130486	16.04266711
PCMT1	85.92763137	55.71300189	66.35900812	45.76076508
PCGF5	33.0786138	11.69797838	53.44074472	49.17333725
PCDHGA11*	67.44338745	39.95602452	60.33841467	57.03124641
PCDHGA11*	346.2079036	93.49673278	167.3871965	133.9219415
PCDH1	16.35853561	9.434539575	55.31867477	32.72355966
PBX2	44.8646992	59.17550627	119.0977048	84.60742108
PBX1	51.6124812	44.20845385	39.6541079	32.46246743
PBX1	251.0948628	177.3341012	167.4819633	143.4450389
PBX1	181.6240013	120.8048435	72.42311695	69.39251305
PAX8/LOC654433/LOC440839	89.93093053	81.28834135	81.89592991	70.72311642
PAX8	930.6683132	764.2929016	854.3121542	565.3207674
PAWR	992.681473	616.108044	129.6158537	114.8902519
PATL1	78.92464284	54.60305606	108.2246639	86.25713718
PATL1	252.5572367	197.7283431	204.5145118	164.0732592
PATL1	871.6862373	591.2446497	645.1076523	633.1979785
PARP8	68.04697114	38.98380919	105.0490088	82.71788693
PARP10	28.90821513	21.47481877	47.76440621	50.50877566
PARP1	253.8403584	215.0347887	278.8261959	244.4693593
PARM1	42.36225745	43.71829529	67.49330882	53.24444204
PARM1	93.01568874	9.996601561	21.18908509	16.0774794
PAQR8	18.0670015	41.85893347	72.31287801	43.04443887
PAQR7	23.24404812	14.09003318	53.83044905	40.01190095
PAPSS1	118.0228899	77.10882817	57.53989275	57.78841388
PAPSS1	21.27024846	28.17500274	17.93026724	18.38669514
PAPPA	71.3838977	61.99594345	92.90338498	71.81196773
PAPPA	40.89684539	19.00073331	51.85001612	44.4872152
PAPPA	415.3131716	261.699099	253.9286341	168.264273
PAPPA	110.9743287	63.55452614	85.46612442	54.53249705
PAN2	23.58634894	17.76926056	44.57908099	29.39028218
PALLD	233.0288741	106.3421278	219.3455176	217.4144021
PAK2	197.655427	118.0117499	76.86168488	83.37932058
PAK1	815.6694181	454.6838415	299.666191	311.83599
PAGE4	58.41495032	24.22335252	68.70690419	52.05598889
PADI4	65.36021357	32.60060793	70.11100019	56.25667279
PADI2	18.14396855	7.007039429	11.90773977	10.16905891
PACSIN2	3083.133807	2419.498611	3389.513853	2604.134883
PACSIN2	194.7762518	145.057565	112.9436642	115.5081702
PABPC4	334.7722208	223.0879723	130.9774014	125.438378
PABPC1L	61.41160153	8.171672373	68.5560509	64.20741473
PABPC1	14542.01609	9052.736437	10387.23144	8372.010397
PA2G4	641.494004	474.9808619	436.796666	363.1483496
P2RY1	9667.12285	8524.568308	9686.402842	8802.707174
P2RX1	13429.19513	9115.005816	5831.270642	4938.921217
OVCH1	29.58977858	0	49.26036799	43.08795424
OVCA2/ DPH1	76.24598707	44.60544177	88.39615946	68.82197817
OTUD3	55.85579602	25.07505366	106.7316032	72.65229791
OSMR	29.12088723	0	78.83438174	71.87579027
OSBPL3	45.2566235	32.27248525	28.24244337	24.91690195
OSBPL11	75.39226048	28.90618968	105.0664149	87.76663708
OPCML	75.45606211	50.91673961	57.79034789	58.10075755
OMG	20.04181389	0	58.43824343	41.9952349
OLIG2	5074.858687	9.969258005	33.82014704	38.64261725
OLFML1	23.37165139	18.09738323	21.92111034	26.10632211
OLFML1	38.40959451	20.33347849	28.24050935	25.23504767
OGG1	284.5309683	223.9720806	200.1465355	182.3941978
OGFOD2	37.4090229	48.2158039	61.81503629	45.61474684
ODZ2	8.642589172	15.53620348	30.00529943	13.31183577
ODZ1	45.80045645	0	69.02311589	64.90366068
OCIAD1	982.7881693	963.904912	1878.321688	1724.41652
OBSL1	147.5559559	90.58515042	174.4773011	130.6698927
OASL	40.57074816	0	60.57436469	44.43886479
OAS1	26.75415055	17.44620151	59.78141791	45.70757963
OAF	200.4971314	158.5774344	188.8605821	163.4737141
NUPR1	567.2025748	423.062538	305.5987867	280.3163557
NUP98	25.46090162	8.84918493	74.49348164	45.22794353
NUP88	321.7222555	213.1095998	300.9320048	279.5427491
NUP85	4708.417564	3597.50458	5027.265158	4231.756777
NUP43	62.91650983	49.61741433	94.70878941	85.54928713
NUP214	50.16833635	19.23669807	26.20302294	21.74221382
NUP205	23.9306752	23.4222876	31.57475385	25.2041034
NUMBL	52.10061432	0	74.62015972	49.25843398
NUMB	35.82714755	0	152.4778631	180.2851528
NUMA1	193.5042701	122.4879913	85.99314392	91.67238346
NUDT21	267.7835466	163.747392	104.140988	94.38870967
NUDT16L1	1078.234396	911.2918592	440.8484306	381.6259435
NUDT1	276.7937547	203.6122713	262.3222659	232.3488777
NUDCD3	123.9827724	70.45928042	128.7803586	114.5904793
NUDCD3	86.63350021	79.96167252	116.6917883	97.61464924
NUDCD2	145.4818965	121.8995985	161.6789468	134.557266
NUCKS1	250.9470051	189.8888443	369.0635391	295.097077
NUCKS1	462.5587857	346.0823258	337.7276363	273.4003126
NUCB2	155.3893784	117.6988181	170.6953318	130.701804
NTRK3	4087.633772	2925.301737	1398.496055	1387.32034
NSMCE2	68.18166347	44.10819414	35.15848647	34.27077289
NSMCE1	11078.54658	9290.46739	7927.40804	7352.387213
NSFL1C	47.37423001	39.60866008	23.37742479	26.58692522
NRXN2	47.98591549	0	70.16128462	83.29325685
NRP2	528.3342162	359.5140882	235.5061597	245.133694
NRAS	221.2529159	131.6288408	100.8686321	98.53330709
NR4A3	2030.633748	1791.046471	1413.090144	1200.139452
NR4A1	71.06894045	51.88996766	103.9408173	75.43438068
NR2F1	45.67082774	24.23955611	54.41839007	47.27993507
NR2C2	587.6585929	462.8504503	308.5336568	277.4153309
NR2C2	1238.295472	851.7750648	1123.87151	854.0365568
NR2C2	357.472436	240.5311357	152.8549963	133.2634089
NR2C2	327.2284375	180.7935674	59.75240766	61.22516125
NQO1	609.3045621	386.1588645	262.5156675	256.8296589
NPNT	27.09746408	0	39.21798717	17.13248542
NPNT	79.3104908	61.88251832	38.38152502	30.0362437
NPLOC4	31.13013224	9.222880196	19.77628601	15.62975458
NPHP4	29.16240893	14.17814019	33.52134148	30.27122671
NPHP3	0	11.40530106	35.00569917	32.41315001
NPC1	33.80676257	34.73239258	43.4341432	37.83033031
NPAS2	30.91442197	15.2830224	56.32629738	42.3810712
NPAS2	63.41679564	40.88671815	52.73966373	42.26309619
NOV	668.907438	512.9165014	701.0867937	620.1365979
NOTCH4	57.30500449	35.8919619	18.69613778	37.10894214
NOTCH3	71.73936393	52.32746456	70.48136435	57.76617269
NOTCH1	127.5161675	99.09608544	111.395484	11.9696283
NOTCH1	52.72343976	0	63.85735774	51.61116508
NOS2	35.02405718	0	78.44661143	60.82675384
nonO	2315.847292	1492.028482	1531.052581	1316.618498
NOLC1	359.5424445	301.5670165	307.0560682	229.6721988
NOL9	26.17082135	23.80205921	41.50496171	33.87333249
NOL12	28.61047419	24.34386671	42.40621342	39.18220786
NOL10	65.38856985	34.50655506	41.15587173	39.12418737
NMNAT2	40.95457067	0	73.65411847	61.27447867
NMI	43.89450932	28.25804613	62.01617401	41.75831788
NME4	26.22449574	16.09624002	43.42447312	33.5938671
NME1	1024.662294	649.7527706	352.3613724	339.9304811
NLRP7	153.7720576	106.8140573	90.62994855	77.46799906
NLRP2	191.0079047	123.4207104	80.75776118	111.4825148
NLRP1	40.41276317	29.53002785	46.3129268	50.04847973
NLRC5	58.92840154	37.79790903	55.71514816	44.19711272
NLRC5	39.49320951	27.31114891	48.71304132	34.2369276
NLGN4X	98.39528022	260.0746892	48.88516879	44.78698776
NKX3-1	514.7647233	371.2535883	221.383971	201.5332254
NKTR	63.51401717	27.07822232	53.28408938	51.02709209
NISCH	95.77637518	29.33659751	111.4680096	84.80372376
NIPBL	123.7579476	94.09018922	112.5858712	70.21253606
NINL	2.897404221	0	11.64471352	13.65802473
NINL	204.7991842	133.6573276	44.70382505	38.31963649
NINL	1216.554307	976.2571103	897.465865	777.7560439
NHP2L1	128.2250745	98.01955951	72.84956759	60.05604826
NHEDC2	37.01102225	26.92935185	43.42544013	23.97793692
NFU1	110.1125004	68.14824357	125.8948059	96.29758399
NFKBIL1	55.01017123	0	49.39574915	50.82402036
NFKBIB	2357.452032	1639.545954	1247.606019	1005.829778
NFKBIA	124.714972	95.92828383	141.8881556	126.0804715
NFKB2	50.52785348	40.61632076	60.99017824	52.54722908
NFKB1	22184.62407	16947.92799	13499.22069	12214.90898
NFIX	310.755464	253.2003167	459.5948528	333.9272938
NFIA	26.8270667	22.68401159	19.21735524	18.37799206
NFATC2IP	85.08200658	31.42078412	82.27983219	101.2747755
NFATC1	42.95672661	34.85189405	51.05030029	51.38681917
NF2	151.9795356	108.4182126	102.733024	90.47426022
NF1	436.4750586	368.6762049	505.8826374	434.107416
NEO1	66.30711079	53.62273894	157.7790024	108.3600451
NEO1	27.38811596	22.57767553	34.85581289	24.82020112
NEK3	0	0	24.06593467	17.48060839
NEK2	6211.516135	5089.438878	3980.416824	3329.587384
NEFH	50.4660773	42.75519448	70.84495946	66.45764297
NDUFV3	70.25369739	58.03821688	74.61242366	63.31003107
NDUFAB1	39.80209042	37.05760757	59.36270333	47.506215
NDRG1	91.03885091	49.56576539	50.94006135	40.61241309
NDC80	142.0274939	117.9479483	213.659509	170.600565
NCOR1	68.11077277	52.12593242	36.53453923	32.71679061
NCOA7	63.75909645	41.74247018	96.90389817	69.44086346
NCOA4	531.9587565	398.0614132	480.6920721	435.5821036
NCOA4	543.1341691	372.0192078	355.4364587	331.0746195
NCOA3	56.29025474	29.91790126	59.6402347	57.86867556
NCOA2	40.47352663	26.48577861	44.12942214	38.9530269
NCKIPSD	33.79866077	35.22457659	52.30934505	39.19961401
NCK1	86.98795371	67.14463379	72.02664356	56.0710072
NCAPH2	79.40973778	53.08295689	94.40514881	65.56509434
NCAPH	24.02283311	0	39.01201441	26.69716416
NCAPD3	216.991372	161.3978716	199.5121781	184.5912406
NCAPD2	95.62446654	0	57.9663434	70.48329837
NCAPD2	138.4981498	76.67436944	81.78569096	73.95582505
NCAM1	119.9187098	0	82.14348402	121.8604475
NBPF11	32.99759585	24.45425366	50.79501011	30.87077183
NBPF10	1419.025238	859.1264305	389.7410768	433.8008744
NBN	154.7179421	8.782345126	138.1448666	106.1040148
NBN	21.9052266	153.4307696	117.5862709	124.0449191
NBL1	202.7595575	102.5778316	136.2804747	113.851685
NAV3	14.71387135	16.30081033	52.6661711	48.58152819
NAT8L	173.5870213	140.0861015	74.652071	73.74308323
NAPEPLD	185.6100842	148.3803135	160.1472057	127.0300736
NAGA	0	8.70335263	3.902845355	0
NAA40	101.5337128	107.7822218	73.9732312	69.26486796
NAA25	36.20388099	30.82631495	106.4695439	72.06048885
NAA25	40.37529238	23.72205399	78.03950095	66.10468495
N4BP2L2	96.54604565	57.41842961	104.5200553	64.70252297
N4BP1	54.58583975	34.72530351	70.90394697	51.55121057
N4BP1	25.90244941	33.66295572	42.75240237	31.71303603
MYST4	167.5724517	124.1539228	243.5661736	159.1531212
MYST3	136.7886711	117.6046347	187.8152461	178.208019
MYST3	181.636154	16.38790462	197.976569	167.7846369
MYOM2	119.1541029	58.32684331	125.4586852	114.1746658
MYO5A	59.02967397	41.41536023	73.16964733	62.7878466
MYO5A	35.68739159	25.09935904	60.8567311	44.63129943
MYO5A	25.32114566	8.80462506	27.38664105	17.70785534
MYO19	20.88541323	18.49335843	62.61765315	58.52527417
MYO10	38.49972697	45.13307113	97.96277222	85.08705718
MYO10	63.18488177	69.01412284	140.7567559	86.26100521
MYO10	0	21.2216377	28.08965606	28.84392251
MYLK	31.72358868	0	58.28835715	41.22839735
MYH11	1365.348824	1019.598672	1308.169747	1168.179829
MYCL1	66.35268338	0	76.01071761	112.8788747
MYC	727.2160523	627.5498031	539.3517605	463.3284717
MYBL2	105.5511901	61.96657444	128.473817	95.75896038
MXRA7	42.77747441	39.03241995	39.25473348	48.27595358
MXRA7	54.34481136	10.03204691	26.00768727	35.18072766
MXI1	94.47907535	74.88387288	152.9729713	124.3089124
MXD1	85.52760527	36.55327087	106.2374619	90.63865162
MVP	374.7272326	246.1963154	264.8413224	240.1419973
MVP	36.29907707	10.65993598	53.00849203	53.66895867
MVK	0	0	24.53396667	17.6217916
MUTED/EEF1E1-MUTED	38.74986987	0	39.9122991	50.26315556
MUC4	39.8638666	0	32.67811028	23.21303339
MUC20	45.38929038	32.79707644	48.88420178	39.73920462
MUC1	32.56009896	33.20014071	59.67021196	32.87828099
MTR	274.9455328	185.3093051	295.1638006	257.8730609
MTMR9	30933.75994	23736.5876	23081.26981	24313.18322
MTMR4	129.8373316	110.7454531	183.359272	131.8003254
MTMR14	26.97087355	27.47217207	51.90320158	42.45939887
MTHFR	373.0025631	267.510111	208.2094504	212.6499524
MTAP	0	144.2139657	33.17031748	33.61900932
MTA3	130.2971084	72.20622983	130.0297333	138.7173355
MTA2	31.33976617	21.76547065	55.30610366	57.43835688
MTA1	2042.898852	1705.360881	1878.826466	1585.11898
MTA1	1550.772567	1088.130738	307.0928145	294.9220485
MT2A	958.8412905	741.6828189	567.2973323	601.7914841
MST1R	38.16451523	38.64049565	76.6063947	65.59023655
MSN	283.6144528	149.0335206	287.3610109	258.1051428
MSL1	28.52439262	27.30709801	52.33158624	46.42219874
MSH6	71.45985203	46.44151093	67.49717685	58.270951
MSH6	23.14581387	24.78440178	32.3067791	35.68550598
MSH3	337.541009	325.632384	183.1039819	144.2176785
MSH2	16.48917705	21.91535384	61.13232845	41.39182175
MSH2	15.81065176	0	58.38312396	37.72589342
MRPS6	41.10951749	0	41.74768079	28.71724443
MRPS25	96.27362281	74.69044254	81.41822782	74.52249189
MRPL9	32.25324349	31.61218901	25.43038334	23.85125884
MRPL50	53.817182	44.88394096	51.82584092	37.19984092
MRPL28	22.65362986	29.83688331	49.46343973	37.5489309
MRPL24	94.32919216	60.16291246	100.1791552	81.71800038
MRPL16	91.96043002	81.63570579	130.5403136	91.80776461
MRPL14	55.53780059	43.95122188	84.92073176	68.00969123
MRE11A	55.94187758	21.34215189	76.99029698	64.84564019
MRC2	6.989823116	0	69.66714339	63.40673189
MR1	19.60431699	50.77090731	44.56264184	40.98277725
MPZL3	77.18174432	62.14582664	86.90599972	81.31765896
MPO	23.60660342	0	21.05080291	13.79050486
MOV10	71.78594925	57.62097447	49.55047047	54.6088907
MORC4	109.1767431	60.49103514	61.15553665	58.20712845
MORC4	127.58402	87.63002092	70.15354855	53.473623
MON2	89.53698077	67.11526478	74.09894227	69.29871325
MOBKL2A	48.90243098	34.84277953	81.37954749	70.59450432
MNAT1	108.7139281	87.27455469	233.9241342	172.0936258
MMP9	53.77464758	16.50841881	62.05968938	57.44996098
MMP8	33.84119519	4.80031318	57.87931265	46.96275636
MMP2	163.0911467	107.3852338	55.38539834	50.35985639
MMP13	42.41694456	38.43795079	50.86270069	50.64512383
MMP11	17.33581456	0	42.19057057	20.56246373
MLST8	198.2600234	144.7972949	158.3234281	131.9095973
MLLT6	44.17503395	35.16077496	89.11851463	59.23505824
MLLT6	340.9549027	164.691251	155.9059074	143.3560742
MLLT4	38.16856613	31.89473909	61.73574161	45.08869434
MLLT3	22.60198092	19.96079594	21.03146274	19.69409031
MLLT3	81.6114004	44.74114683	44.42049163	35.62168343
MLLT10	47.16054518	29.12493813	70.6389867	55.98494346
MLL5	582.9605649	413.5307769	587.7234478	530.3914619
MLL4	36.15830839	29.65459294	24.63840357	11.61667028
MLL3	91.84396673	61.68706254	69.42442432	73.34564283
MLL3	85.42734557	61.86732746	52.51725183	46.11565712
MLL2	34.65643826	49.63665609	67.22544753	58.58426168
MLL	186.0597338	160.08133	195.6141678	176.5196226
MLH3	2.288756917	19.41189937	23.51570697	16.51650115
MLH1	56.05125181	31.43698771	74.18500601	54.63016488
MLH1	125.9342921	28.39577664	103.2213632	75.67709976
MLF2	1246.059016	920.6291772	1483.381974	1359.978182
MLF2	387.8096051	190.6787693	146.5230262	141.7585765
MKL1	255.3634958	169.0024184	112.8343923	119.3704012
MKI67IP	217.1321407	188.5885063	247.9825003	236.364863
MKI67	288.1170251	249.5788146	277.8243754	271.3222118
MINA	1060.270693	797.5527931	920.5367482	860.5580606
MINA	73.97444646	46.71595921	57.69364707	50.50780865
MICA	115.4404429	0	133.0893474	101.6934901
MGMT	47.07547634	42.13743266	52.40797989	36.52100112
MGEA5	1602.867105	1118.438538	441.6017301	576.0951735
MGEA5	13291.07067	7656.385084	4016.576164	3970.548504
MGAT4A	144.9289491	136.1121713	113.142868	82.58153877
MFSD8	685.5019384	477.3810185	402.9184985	321.6124436
MFSD6	90.296524	53.38879962	71.69689374	51.41679642
MFSD5	38.5341596	16.39904458	53.37208713	61.46401229
MFSD2A	22206.24573	14371.80144	6486.171187	5649.152041
MFI2	214.4474086	142.5460088	134.2603944	105.7655619
MFI2	20.09346283	24.64869673	18.36348694	19.21928925
MFHAS1	111.9698367	66.6200426	145.3568143	67.16646002
MFAP3L	65.19919041	38.61416482	75.32800977	59.64893778
METTL13	77.63747025	56.57786844	80.62818207	74.46253738
METAP2	50.67571123	28.17804091	55.0537145	45.21924046
MEN1	61.94429451	33.35407481	124.1406529	69.91856554
MEIS3	116.5129179	86.51906236	101.5842182	116.1657358
MEIS1	104.3764299	46.665323	75.21486981	58.73221394
MEGF9	25.93181841	36.64441606	30.15615272	32.36383259
MEGF8	54.31544236	38.99596188	66.99820059	48.30012879
MED27	0	38.87443496	75.72061513	45.32851239
MED21	186.5083706	131.9924089	160.1375356	152.3347459
MED13L	38.11387901	0	25.08322737	24.00598016
MECOM	374.8254669	271.0445188	711.7151815	493.0668769
MEAF6	3116.912213	2171.424705	3020.99764	2568.542209
ME2	0	1.25071451	0	0
MDN1	12.24991313	16.00003121	30.0478478	22.05165646
MDM4	267.3561769	198.3744612	226.6087167	187.8781017
MDM2	7.149833555	0	4.279978578	0
MDK	319.2228519	229.9046196	125.1627807	119.0532225
MDFIC	712.2074782	512.4546992	600.9318137	458.7380835
MCM7	55.0091585	26.35716262	63.10405831	51.82584092
MCM5	31.2364683	34.90455571	29.52566333	21.30222505
MCM4	82.89654754	54.16961006	84.32021962	70.96776951
MCM3	90.98517652	67.9244315	86.78705771	50.74279166
MCM2	458.9696907	368.378464	489.9637474	425.5232836
MCL1	114.9543352	90.72693183	49.84927603	51.30268945
MCC	19.58710068	0	36.9987032	22.88038254
MCAM	33.39053288	27.74459491	17.54926598	19.36820853
MBTPS1	21.22872677	16.28258129	11.4319717	21.72674168
MBOAT2	85.26733513	82.6696973	136.434229	90.52841268
MBNL3	78.46689145	56.65179732	94.70492137	71.18631338
MBD4	172.0729985	80.84578083	53.58482895	56.88136012
MBD2	1398.132735	1031.273358	1291.895965	1062.249875
MAX	35909.79395	31110.24842	22001.40297	21354.7162
MAVS	73.90456849	63.56971701	186.8733801	188.615929
MATR3	272.9261606	174.5035368	130.2589142	123.0479336
MATK	52.56342932	37.67942029	85.27078875	82.37073096
MAT2B	98.17653177	83.60241638	101.3163569	95.78797063
MAST2	4877.071605	4119.701687	3753.234671	3416.051461
MARVELD3	8.959571878	1.96671059	0	0
MARK2	36.04893417	7.372632901	57.1946708	43.75228892
MARCKSL1	4122.448195	3172.924981	4141.971993	3680.038915
MARCKSL1	3028.318079	1944.366854	799.4953567	722.1530687
MAPKAPK3	131.3371762	120.3632957	99.28177149	94.21851622
MAPKAPK3	104.9911536	0	45.74916099	40.94699794
MAPK8	3461.604068	2188.631904	1123.749667	1080.518595
MAPK4	23.83446639	16.66032745	36.2502388	19.93294135
MAPK3	219.9211834	164.0451329	102.7862094	119.2988426
MAPK13	644.7752307	412.0086522	343.897149	240.0781748
MAPK10	123.1482876	76.34928494	75.74962538	74.35810049
MAPK1	121.5978066	101.0587451	257.0830151	181.3507959
MAPK1	213.8306595	200.2692684	350.5714401	242.4985965
MAPK1	309.7883123	62.40407134	154.3838364	133.7082327
MAP4K5	86.9747883	105.6089154	198.8826557	158.1629047
MAP4K5	92.7847876	66.8661346	69.09080647	71.82647285
MAP4K4	84.19789827	37.96095764	91.50315701	89.11948164
MAP4	53.22676374	34.60175114	66.94501513	74.43449414
MAP4	0	0	2.494881322	8.160582743
MAP3K9	19.3673395	0	29.80512872	19.82076839
MAP3K7	56.76319699	34.93291199	61.09945017	41.41889798
MAP3K5	14.42321947	27.28177991	68.11509513	40.23527986
MAP3K14	115.0333277	84.90072893	51.10058472	57.84256634
MAP3K1	48.32315268	40.91304898	63.89023602	40.47509791
MAP3K1	189.5009709	101.5539673	175.0371989	137.3538539
MAP2K5	30.87998934	26.73490878	52.85763874	28.4097358
MAP2K4	621.6111878	453.4381906	416.2177631	386.9928393
MAP2K3	1136.026521	713.0733575	485.1142009	442.0272137
MAP2K1	66247.36006	66057.47425	63261.68065	63254.42809
MAP2K1	145.829261	109.2496593	79.44359695	89.58557962
MAP1S	213.6655854	165.6543519	192.3853272	168.7158659
MAP1B	204.6827209	139.4055507	175.6812264	151.8618789
MANF	157.5191376	43.38308354	136.8219993	140.9627287
MAN2B2	90.08081372	61.18778946	57.56503497	50.97680766
MAN2A2	31.52205655	27.09746408	75.99621248	46.4763512
MAN2A1	290.905055	115.9630086	173.4290642	144.5861087
MAGI2	13.55025113	34.49136419	99.91612891	57.68204297
MAGI1	168.5811251	133.2866705	129.7908822	83.67812614
MAGED2	188.4983739	139.4653015	192.3089335	183.0711036
MAGED1	335.4426443	256.5696504	332.2988519	314.6200068
MAGEB2	285.0150505	235.9262783	286.8823418	269.6454195
MAGEA4	76.32295411	0	80.98597513	68.78426485
MAG	2.969307646	6.053053138	46.54017375	33.04073838
MAFK	45.27991616	36.29401345	69.94950981	50.03204059
MACF1	48.29277095	33.22140792	59.13062135	44.95911523
MACF1	25.41937992	11.27567235	51.04063021	45.28596403
LYZ	103.3819347	70.70537242	52.0579229	40.41611041
LYST	42.52733151	22.97567618	58.49432991	41.65097996
LYRM2/ANKRD6	0	0	28.34591325	19.82076839
LYAR	253.3218436	192.8632156	197.3431786	163.7734867
LUC7L2	71.34946508	44.04236706	56.60286174	61.42049692
LSS	102.8988652	83.96092078	107.9809778	61.13522948
LSM3	336.7338678	249.639578	197.977536	174.6358905
LSAMP	39.44156057	22.26676917	54.67271325	47.53425824
LRRC8D	136.5243501	120.1516363	112.3170429	104.2483259
LRRC57	158.1703193	122.2348102	54.5972866	63.31293209
LRRC33	37.75334916	156.8314978	27.12554882	16.23896978
LRPPRC	65.62757278	48.45581956	81.05366571	60.4351155
LRP11	140.8750137	127.9151808	171.9959579	151.5785454
LRP1	36.28287348	31.90689178	33.46235398	28.41166981
LRCH1	55.00510761	51.59323944	83.95275648	63.32066816
LPP	1279.46474	901.3023467	838.6591914	621.4188508
LPP	104.6549291	93.89372071	185.2062578	145.9844026
LPP	252.5977457	184.4089932	221.9283967	171.7880511
LPP	226.6578255	151.3850665	162.7300847	130.5151714
LPL	39.84057394	37.74828554	91.23819675	64.90946273
LPCAT2	23.29569706	16.96718291	31.42099953	37.70365223
LONRF1	119.5784344	102.0674185	106.7586794	91.88899331
LONP2	0	0	22.05165646	14.626
LOC729082	66.23723281	54.09973208	113.9599899	87.3953059
LMO2	17.07554441	25.09530814	13.19579477	20.51604734
LMO1	32.96113778	8.211168621	41.80376727	43.22140138
LMAN1	23.34126966	13.25656108	41.34733937	55.61651331
LIX1L	169.3285156	55.32614121	84.88301843	63.73164667
LITAF	370.4292307	281.2426525	195.644145	202.8502906
LIMS1	37.02317494	32.18235279	50.01560145	40.21110466
LIMK2	44.52037293	11.3820084	60.45155464	67.2225465
LIMK1	8288.869893	7109.669922	6350.539574	5958.978588
LIMK1	54.89775883	12.0028084	29.26843914	24.82503616
LIG4	51.76438985	16.34030657	28.88840489	19.50649071
LIG3	601.0802281	328.8022111	425.8356273	338.9392977
LIG1	1.334770627	13.58974738	19.69989236	24.00501315
LIFR	84.07232045	3.088809114	74.16566584	67.2573588
LIF	1214.17643	848.387502	814.1784102	773.2971688
LHX4	90.83529333	66.31116169	150.6976009	147.5364509
LGALS8	379.0029546	461.3759237	766.1519447	603.7187315
LEPROT	288.1423432	188.7211732	133.8716571	139.5102823
LENG8	33377.79686	24605.55974	16365.10054	14391.08081
LENG8	11.60987137	17.66393723	53.47749103	72.63199073
LDOC1	616.0412041	484.4954067	167.3108029	143.6771209
LDLRAD3	1920.676194	1281.217766	1233.715913	1121.111668
LDHA	1409.772988	1058.415382	965.6370466	981.4282916
LDB3	0	0	46.71810327	27.5084841
LCP1	199.6575829	149.5753281	151.7864522	139.7936157
LCN2	83.35429892	36.13602846	94.99405685	79.74723754
LCLAT1	191.6033866	15.18883904	169.3985737	118.7882622
LCAT	32.50946274	28.61857598	21.96849375	25.29983722
LASS2	852.5234681	670.6857819	902.5242852	804.1863138
LAS1L	57.68680155	40.18388748	59.44586604	44.11201599
LARP4B	15.00249777	0	22.34369296	20.27913031
LAPTM5	29.49559522	13.27175195	73.66088753	33.13550519
LAP3	89.50659904	67.43022204	84.73700019	99.8445703
L3MBTL2	44.3147899	37.7341074	55.60587622	47.26252892
KRT7	213.1652996	176.2231426	243.7131588	205.4157635
KRT17	66.14001128	0	71.19404944	48.21116403
KRT17	60.49508603	36.09450676	29.34966783	22.24795914
KRT13	51.88591676	39.48004409	54.98505692	44.32862584
KRT10	625.7420902	349.5387538	255.8742548	237.9207793
KRAS	61.96758717	47.99401728	35.10433401	31.07384357
KRAS	115.0738367	93.5807889	81.55651	62.90195358
KPNB1	845.1984332	534.9878148	668.2945764	545.8423199
KLHL28	24.30234502	10.7318394	35.3721953	28.51223867
KLHL24	7295.688134	5861.08112	4117.471872	3716.922544
KLHL24	10760.14403	8699.926584	7298.644761	6277.512077
KLHL12	100.32452	28.68237761	61.38955265	41.33186723
KLHDC5	61.16753497	61.13715324	85.98057281	58.81054161
KLF7	36.95937331	35.16988948	42.69824991	41.54364204
KLF6	0	0	31.7797596	24.23612813
KLF5	37.89006694	27.84485462	44.98135642	45.049047
KLF10	1019.983507	604.6409667	423.7758997	402.9243005
KIT	74.05040078	46.03844666	74.04865784	45.20183431
KISS1	27.46710845	27.13594761	61.3605424	45.95803477
KISS1	28.89808789	25.65939558	43.79483728	34.23596059
KIFC2	156.5448968	113.6226028	77.70298207	62.79364865
KIF3B	72.46143636	54.61622148	112.3973046	87.78694425
KIF1C	2889.376356	2519.705655	1334.012076	1003.170505
KIF1B	41.5682816	16.86591048	88.84001625	72.49757658
KIF14	0	9.783929458	13.35438413	6.843517487
KIF13B	37.90829598	33.85638606	55.09239484	51.33750174
KIAA2026	37.75334916	31.08050875	59.73790254	36.36144476
KIAA1797	154.5255245	59.29399502	84.21578273	78.12943272
KIAA1324	116.1240318	94.76972723	127.2495845	94.44963119
KIAA1199	25.05682462	0	50.35018631	55.59523913
KIAA0947	728.8475512	550.87037	765.3715691	640.0337599
KIAA0922	4146.503436	2522.180754	1377.548722	1144.824645
KIAA0895L	82.553234	55.04764203	77.33261791	64.18420654
KIAA0664	43.07926625	28.6651613	29.78385454	27.77054333
KIAA0494	26.22044484	0	11.39425838	16.80757064
KIAA0467	29.44090811	0	38.50336806	29.47344489
KIAA0368	45.41764666	27.41242134	59.55223695	45.36042366
KIAA0368	81.09187284	163.6349796	52.3615635	48.53124376
KIAA0368	22609.57635	15719.52582	6193.026499	4319.628818
KIAA0247	38.31136025	23.2764553	58.23033665	51.5898909
KDSR	11350.11366	9341.118796	11553.00342	9524.553702
KDR	10.50195099	41.51865811	78.68642948	39.77885196
KDM6A	526.8758932	365.561065	219.9440957	206.7956843
KDM5A	78.39397531	60.61661295	99.61732336	70.1941629
KDM4C	17.73584066	24.02789673	49.53499834	38.262583
KDM4C	42.60632401	36.08944314	36.039431	34.11701857
KDM4A	81.60836223	0	99.4471299	78.96009282
KDM2A	210.916039	102.8026564	241.4310193	217.52174
KDELR2	176.0793358	121.8742804	153.9042003	130.233772
KDELR2	823.3418174	578.3324149	587.2525148	475.6549261
KDELC2	33.91816224	17.49481227	22.74016634	21.98880092
KCTD21	52.47329686	51.6459011	50.64415682	38.91144555
KCTD20	60.59028212	46.60557227	99.76817665	82.69757976
KCTD18	51.0706737	35.51421574	73.65218445	52.61298565
KCTD12	226.7287162	181.3515785	155.3489107	153.8307077
KCNH8	42.64480753	22.6343881	50.79887814	39.8881239
KAT2B	87.19758764	47.09775628	125.5631221	87.39337189
KAT2B	51.95174384	45.72450213	61.6525789	59.48357936
KAT2A	37.09507837	23.26936623	26.3625793	31.06127246
KARS	184.7421795	126.3282419	124.7837134	109.8231286
JUP	426.2657849	362.3892125	378.6727002	339.8830977
JUP	3121.925198	1819.215397	1330.692336	1250.405508
JUNB	129.956833	104.776456	98.76732309	79.70855721
JTB	959.6332409	718.0215284	699.835485	523.7877624
JOSD1	87.95105452	70.04203801	139.6775747	131.9811559
JMJD6	63.45527916	47.50082055	57.86480753	50.17999285
JMJD1C	14176.95733	11348.90245	5271.474393	4509.911869
JAZF1	10.02293239	18.59361814	70.1825588	48.82134624
JAZF1	242.656844	126.8315658	223.483346	236.2778323
JAK1	25.51255055	35.85550383	24.59972324	26.96212443
JAGN1	106.6216397	81.41088099	71.62823616	61.9214072
JAG1	1133.376222	610.5410985	763.9239577	661.1309792
IYD	137.6393596	82.0114265	86.50469129	79.87778366
IWS1	514.8416903	433.6515832	538.3083585	465.0700536
IVD	138.6500584	92.49008483	92.67227	73.76048938
ITSN2	72.19002625	33.45534724	71.62436812	53.79757077
ITSN2	74.47777044	37.06976026	64.92396786	59.22345414
ITPR3	23.15999201	30.77669146	21.14266869	18.49209904
ITPR2	74.38358708	64.12063903	125.902542	71.4812509
ITPR2	32.53579357	58.46254837	56.44717341	48.72851345
ITGB8	8.77626878	0	29.20364958	20.31781064
ITGB7	39.4010516	56.69331901	81.02368845	40.83482499
ITGB5	25.36975643	24.54438612	55.37959629	39.00331133
ITGB4	27.39216685	7.232876947	19.59158744	15.73902651
ITGB3	28.16285005	0	31.76332046	32.95854267
ITGB2	176.6079779	118.125175	83.03990068	72.58460733
ITGB1BP1	69.59846476	0	68.64018062	49.46634075
ITGAX	112.9592684	33.82701705	70.38079549	50.36855946
ITGAV	165.5672576	117.7605943	174.2664933	160.8328145
ITGAM	12.74310986	0	39.07293593	45.21633943
ITGAL	51.9456675	8.996029953	78.98426802	44.95428019
ITGA9	13.80647038	15.89369516	37.61468747	29.30615246
ITGA9	37.89209239	0	52.96400965	58.3995631
ITGA6	14.95186156	3.377435539	11.87389448	7.012743933
ITGA5	25.71712086	4.303065549	55.696775	44.31508773
ITGA3	0	37.78879451	82.03131106	71.16407219
ITGA2	94.59857682	0	67.00496964	50.11133527
IRS2	59.63427038	32.0912076	88.56345189	85.51834286
IRS1	54.71951935	29.55939686	26.68265904	18.39829924
IRGQ	58.7805438	27.70206049	81.00821632	56.51486399
IRF8	14.33004884	51.17397158	46.22783008	34.01258168
IRF4	15.19086449	0	58.76605923	23.93732258
IRF2BP2	864.7480631	602.8403429	357.227358	356.875367
IRF2	25.00011206	12.38460546	58.93141764	40.66463153
IRF1	44.78773215	36.43984575	65.45098736	50.93232528
IQGAP2	1909.731682	1322.891371	1921.096331	1693.360083
IQGAP1	4.895509264	12.44536892	8.482596495	16.02332694
IQGAP1	154.5518554	104.2518648	179.7368591	211.1414195
IQCK	70.1585013	41.58954881	75.46048991	61.6873912
IP6K2	6212.931924	4039.6195	1217.879218	1283.679296
INSR	75.06211236	40.28009629	85.07932111	69.02891794
INSR	286.7225037	198.9162687	125.4828604	135.1297349
INPP5F	29.05607288	27.33039067	65.88324006	62.35752792
INPP5D	785.9955834	308.393791	223.7763495	248.1633309
INPP5A	946.5387157	631.1287708	362.6919217	361.8941398
INHBB	100.1310897	63.41983381	44.06173156	35.08112581
INHBA	32.1286784	34.56529307	49.33676165	35.58880515
ING1	49.88882445	20.41145826	62.82749394	48.91224502
ILK	76.41511202	19.4503829	101.8540135	94.73586564
ILK	73.8508941	0	61.73574161	51.86548826
IL6ST	371.2890336	335.0385673	424.390917	379.2354991
IL6	229.5967514	289.053795	261.4751666	221.0136068
IL2RB/ C1QTNF6	52.94320093	0	52.63039179	48.47999232
IL18RAP	99.60548576	14.37055781	45.78784132	47.00143669
IL11RA	785.6401171	539.3526566	309.8584581	320.9461749
IKZF1	67.48592187	79.72874593	58.37345388	54.06639907
IKZF1	36.98165325	32.01829146	78.02692984	70.64575576
IK	1982.555674	1399.838163	1442.458185	1143.87601
IGLL5	66179.00117	56126.71293	21501.00908	22867.99227
IGFBP7	27.93093618	22.11283508	30.03334267	29.06343338
IGFBP7	73.54910226	59.49147625	114.5721062	105.4667563
IGFBP3	17.65786089	32.44262294	46.49472436	39.41428985
IGF2/INS-IGF2	35.7501805	25.48723245	44.34990003	49.42282538
IGF1R	39.01925454	35.6083991	54.83226961	23.94602565
IGF1R	590.2582562	521.847717	933.2857851	752.6234991
IGF1	77.87039684	120.2103744	135.614206	206.9494386
IFITM3	169.4419407	123.0834732	189.5500589	164.397207
IFITM1	2431.938917	1143.709048	699.5018671	562.470994
IFIT5	51.24081139	44.38466788	83.97499767	70.55292297
IFIT3	83.23175928	46.60962316	33.9448911	19.78305507
IFIT3	6.099638456	13.4034061	24.14039431	12.97725091
IFIT1	72.12014827	44.64088712	16.0184919	17.82873137
IFIH1	190.2635523	141.3925158	195.6538151	181.1912395
IFI6	53.22271284	60.33305015	34.77168317	47.07492932
IFI35	64.23102598	39.5387821	76.42846518	69.55013539
IDI1	324.8556245	209.9772435	286.2470173	224.7975102
IDH3B	43.86919121	32.86796714	54.63596693	48.18602181
IDH3A	76.84045623	31.23849374	80.28586115	50.72248449
ID4	117.5914693	68.66777113	69.44763252	64.86691437
ID2	59.78415358	0	52.74063074	54.7017235
ICT1	10564.42595	6634.869325	4454.878462	4219.209845
ICOSLG	55.77781625	50.63418953	62.14768713	68.08221685
ICMT	481.8582726	255.9974612	193.5786154	179.8190548
ICK	254.9857496	189.3764058	236.5224854	200.5314048
ICAM2	39.27547379	9.512519346	28.8545596	16.81724072
ICAM1	30.1407006	40.82291652	87.14194974	63.22203331
IAH1	113.0088919	79.48265393	75.67226472	61.74541169
HYDIN	20535.34482	11472.31202	6254.407349	5167.453314
HYAL2	107.733611	52.60596374	149.5323559	113.2037895
HYAL1	74.05040078	13.2697265	35.76383365	31.21986181
HUS1	89.78206005	46.64709396	89.40184805	70.62834961
HUNK	443.7241391	330.429659	521.6951566	382.5436343
HUNK	56.01580646	46.75646819	110.1673835	68.57732508
HTATIP2	30.65820272	22.09865694	62.27533222	38.08271947
HSP90B1	1521.141267	849.008302	782.3522342	664.1934944
HSP90B1	1221.021433	845.7787242	390.8018849	429.2066181
HSP90AA1	4202.396703	3018.368062	3431.455902	3160.745807
HSD17B2	72.7257574	29.9948683	76.71760065	51.58312184
HRAS	71.16920015	0	49.261335	42.12481401
HPS5	43.76589333	0	33.64125051	38.41343629
HPS1	44.7482359	43.0893935	102.3249465	57.23625216
HPRT1	0	0	1.602332694	2.766610644
HPN	57.42855686	22.24752741	64.15132826	55.11947107
HPGD	4.801325904	0	15.83669434	14.16667107
HP1BP3	81.71267283	45.63234421	212.7814655	115.841788
HOXD10	10.38244952	0	4.182310743	10.61194869
HOXB6	7641.962877	4835.166087	3650.113877	3114.433847
HOXA9	43.42966886	30.44249244	58.54461434	53.52874247
HOXA10	1735.129911	1188.278031	1568.460329	1266.830144
HOOK1	58.0139115	33.13127546	92.66550095	56.16093897
HNRPDL	71.18540374	51.55070502	35.14881639	35.87310558
HNRNPUL2	75.06515053	57.07511607	129.885649	97.59917711
HNRNPUL2	68.18875254	21.56292579	78.25804482	86.74934438
HNRNPUL2	82.96642552	0	68.92448105	55.71804918
HNRNPH1	81.51417887	48.59760096	132.8679025	106.4618079
HNRNPC	1168.852967	1242.592461	691.1440147	557.8380574
HNRNPA0	76.45460827	48.09123881	82.83586194	59.04842564
HNF1B	0	0	0.510580364	0
HN1L	288.7641559	214.9719998	227.9925055	212.374355
HN1L	5695.37917	4223.316548	6731.295211	5575.035693
HMMR	274.6153847	213.6078602	449.6133935	415.272029
HMGXB4	41.66347768	11.54100612	70.2299422	54.57407841
HMGN3	143.7167181	104.0391927	99.13381923	89.14655787
HMGB1	1171.812147	811.6347245	612.5262428	499.8794501
HMGA2	0	0	32.40541395	30.88237593
HLTF	962.2582223	552.504907	478.6352456	447.675509
HLA-DQB1	100.846073	80.32929144	61.63033771	54.6204948
HLA-DQB1	29.7113055	22.30626542	25.03390995	15.9604714
HKR1	72.1545809	62.13873757	180.7183725	103.6342757
HIVEP2	67.53554537	62.72004132	106.7054939	101.2486663
HIRIP3	19.0797258	16.37372648	75.59490406	57.94216819
HIPK1	75.10464678	34.11766893	79.75690762	74.2188513
HIP1R	47.66589461	16.77375257	33.60933923	33.57162591
HIP1	0	0	76.36560964	77.43318677
HINT1	71.32212152	49.06142869	75.07755463	51.44387265
HIF1A	435.0359774	375.1211824	564.7879458	479.0636302
HHAT	76.59132605	63.77732549	55.95496621	54.90769626
HGS	206.2524436	133.4841518	249.0500775	168.1250238
HEY2	30.43844155	29.17051072	64.95491212	48.43647695
HERC2	86.23448683	53.34120158	69.02698392	60.22334069
HERC1	65.37135354	60.95790104	68.17214862	53.71054003
HEPH	355.2262135	262.4333241	210.6027959	190.607966
HELZ	111.3449858	72.83108073	63.17464991	71.11185374
HELLS	53.03434612	39.48004409	70.41464078	40.5901719
HELLS	67.21248631	38.58985943	95.32283966	82.90645354
HECTD3	208.8298269	167.4600393	249.4388148	192.1010267
HECTD1	28.25196978	13.54113661	34.80939649	37.37390241
HDAC5	6.815634536	18.24524098	28.82361533	17.84323649
HDAC4	65.69339986	49.84629002	71.35747384	57.8967188
HDAC4	2339.947092	1678.513559	1574.213061	1364.087967
HDAC3	129.0231012	0	85.23307543	79.87778366
HDAC2	242.2466906	187.6081892	78.5955307	74.09894227
HCK	400.0777473	244.5729183	272.5706195	242.3429081
HBP1	81.91623042	39.17723953	88.60793427	76.90713427
HBB	34.60782749	16.2329578	39.26537057	44.03368832
HBB	6119.076686	5413.000241	5643.584975	5136.99352
GULP1	123.0875241	96.13690503	147.8574976	116.659877
GTPBP1	32.81429275	31.14532311	56.04489798	33.17611953
GTPBP1	89.19366724	68.75182725	66.00701711	64.42305758
GTF3C5	48.06895888	0	50.04364469	40.27589421
GTF2F2	92.72706232	52.05807989	46.32259689	29.71809798
GSTM4	41.82551357	31.17165394	27.94557183	29.3109875
GSTK1	44.20541568	26.7106034	48.19569189	41.36571252
GSPT1	6014.470368	3780.323596	5253.534455	3375.526078
GSPT1	1697.777601	1167.28932	923.1873178	940.5750934
GSPT1	4657.883634	3019.680553	1658.973269	1576.764995
GSN	1248.468287	995.6943277	1594.83838	1394.780809
GRLF1	161.3978716	149.8801582	170.249541	136.3510663
GRLF1	0.923604561	0	51.27754723	26.5733871
GRK6	37.94374133	27.71320046	21.62907385	23.17338605
GRK5	1604.774065	998.4823577	964.3064432	805.6919457
GRK5	29.50876064	0	26.31422889	25.50677699
GRIN1	39.28762648	0	46.56918399	0.814220959
GRIA1	19.32075419	19.01491145	34.60148971	28.2695196
GRB7	9.484163065	11.5318916	41.37634961	35.22134201
GPX3	134.3986418	105.3425689	120.993041	128.3142606
GPX1	256.5281287	168.6216341	195.1461358	201.8233278
GPRC5A	14.50322469	0	19.74920978	18.65068839
GPR125	28.82112084	10.38143679	38.1213998	41.6084316
GPD1	33.87258965	0	61.22226022	56.00815166
GPCPD1	27.89954173	12.49195424	59.21475107	42.08033163
GPC6	57.89744821	27.88029997	64.45786988	48.98380363
GPATCH4	133.8669615	42.87368322	106.5826839	95.92045076
GOT2	1212.133765	584.9293009	773.5640631	552.2990341
GOT1	240.4035324	193.1903256	270.0950783	233.0983091
GOT1	213.3496155	169.716389	161.9661482	142.2585198
GOSR2	46.42733279	0	35.58106909	27.28897322
GOLGB1	75.70417957	48.54190113	76.49905678	53.22316786
GOLGA4	91.29810833	55.52260972	105.3826266	101.1268233
GOLGA3	0	14.26017086	68.64211463	24.07463775
GNPTAB	3842.170669	2823.484462	3280.477869	2816.096325
GNL3L	24.07752022	24.78845268	64.6483705	39.3852796
GNL3L	194.3245768	127.5202184	135.9284837	116.4510032
GNL3	266.5500484	138.2875031	188.3016513	171.4476642
GNB2	381.5661598	249.5180511	322.359941	285.0440591
GNB1	312.1763162	287.6005357	367.8131974	331.5252453
GNB1	3823.382608	2972.166567	3574.288825	2978.963725
GNAS	201.9098818	119.712114	72.48500548	59.61992753
GNAQ	16.93376301	19.9547196	73.50810022	40.87930737
GNAQ	422.8539168	305.9966726	318.500611	259.9463266
GNAQ	47.48461696	48.98851254	52.53852601	46.67942294
GNAQ	36.87936809	0	23.1559799	21.45888039
GNAQ	899.5331173	677.8943535	470.5568585	382.5987538
GNAQ	119.9490915	111.3551131	60.94279483	52.58204138
GNAI2	84.36803595	68.09051828	123.0179563	88.80423695
GMPS	244.7926795	190.4215373	227.3117317	173.2433986
GMIP	44.89710637	50.46810274	79.1215832	54.51412389
GLTSCR2	77.58987221	54.36810402	83.30195992	58.69353361
GLTSCR2	89.58154064	0	36.26571094	32.70615352
GLTSCR1	27.42457403	24.81782169	33.26218327	28.06161282
GLT25D2	2240.803409	1063.315955	619.4297148	605.3346024
GLT25D1	43.12585157	34.97949731	84.35696594	70.23961229
GLOD4	137.4307383	115.7310948	133.4896888	117.828023
GLIPR1	122.9265009	58.03517871	168.8057977	140.8379846
GLI3	52.45101692	36.74163759	120.3799578	110.0909899
GLI3	53.99035786	12.23978588	20.15535325	21.99943801
GLG1	61.25969288	26.97694989	42.92356284	33.58903206
GLA	75.45099849	53.79692752	72.86890776	62.35946194
GJC1	34.81847414	36.65960692	45.0374429	42.72339213
GJB2	0	0	27.45819967	31.43550466
GJA4	28.64288136	18.48829481	49.10081163	42.35883001
GJA1	56.97586909	30.02119914	79.11964918	71.03062505
GIT2	128.4316702	95.37331091	121.2599353	108.2507731
GIGYF2	15.62228505	23.3807659	15.34255312	18.66616053
GHR	60.59028212	39.49017134	80.52181116	69.50275199
GGT7	58.51115913	45.67994226	75.4479188	58.07658234
GGT7	25.2229114	13.80647038	45.73078783	28.87293276
GGNBP2	116.3772129	91.14518696	89.5014499	92.41601281
GFOD1	34.0872872	16.47499891	64.02368316	45.00649864
GFM2	122.7563632	0.342300813	99.88615166	84.89558954
GFI1	32.3828722	6.68701855	41.86468879	56.00911867
GFER	51.43424173	14.77058391	72.43955609	48.85229051
GDF15	120.1526491	54.61824692	92.88501182	62.60604905
GCM1	28.31779686	33.23356061	50.03784264	34.25723477
GCC1	2095.634444	1746.506856	1059.948396	920.1847572
GBF1	33.28318411	24.42792283	58.59393176	39.88425586
GATSL3	1442.747292	957.1429518	783.0107668	676.0306425
GATAD1	156.3828609	110.9530615	99.86391047	99.23535509
GATA3	1144.413904	703.1770156	811.2435401	685.3090868
GAS7	81.77849991	93.14835563	133.8474819	84.58517989
GAS6	50.15415821	36.87936809	50.46526029	32.00120449
GAS6	484.3485617	405.1606105	297.0475327	266.5819373
GAS2L3	90.17195891	80.09636485	107.6048116	91.74490908
GAS1	34.76986338	26.81795218	44.60035517	38.43277646
GALNTL4	18.01839074	11.51973891	7.158762181	16.38015299
GADD45B	66204.82564	66142.03673	63250.56006	63248.62604
GAA	6.403455746	7.350352966	0	5.503244032
G3BP2	1535.687026	946.6025173	615.5500777	667.8197754
FYN	20.01143216	23.53571272	27.42628839	23.00222558
FYCO1	57.78706126	18.07814147	46.4057596	32.20427623
FUS	5505.375888	3304.987268	3834.771841	3498.247163
FURIN	69.63796101	0	44.31412072	34.21855444
FUBP1	1323.124297	1051.143009	1577.551173	1323.167078
FTL	297.7804403	301.8181721	137.5482225	146.8295678
FTH1	2384.055286	1706.292587	1348.897234	1013.858848
FSTL3	76.22370713	158.2746299	163.6410065	156.5286607
FRY	66.08431144	58.58711345	80.28682815	66.34160197
FRMD4B	77.135159	33.7662536	94.0995742	77.54149169
FRAT2	46.96002577	41.54802711	71.55377652	50.06588588
FOXO4	0	0	64.13102108	64.78665268
FOXO1	81.34505391	0	59.82976832	40.59307292
FOXN2	132.7519521	76.74728559	36.78982942	37.92219609
FOXK2	51.1830861	51.44234352	114.6204566	81.92784118
FOXK2	632.3855616	524.2742045	919.7225272	790.4799387
FOXK2	85.12352828	64.85688959	85.15571476	69.7261309
FOXK1	586.6792885	388.3990106	410.7793086	356.6084727
FOXK1	131.7230242	0	60.73198703	51.58795689
FOXK1	7.853676943	8.730696187	0.047383405	3.721047801
FOXJ2	60.18215423	0	38.52464224	26.66912092
FOSL2	54028.58212	33725.62006	11997.23058	11874.62263
FOSL1	148.9717445	149.355567	140.5004988	105.8593617
FOSB	112.6270948	80.59462521	157.031505	114.434791
FOSB	17.70039531	13.27681557	42.87327841	26.46895021
FOS	41.63613413	0	35.09272991	22.47617309
FNDC3B	560.9145696	453.3257782	186.5262241	1.613936793
FNDC3A	57.93694445	89.20075631	104.5442305	121.7376374
FNBP4	113.7461552	86.95554653	63.47345546	60.19433044
FN1	2777.623242	1983.420541	2771.81605	2509.57598
FLT1	63.79150363	0	66.27874644	47.58067464
FLNB	135.9278555	96.57035103	224.6698651	197.634248
FLNB	384.1364541	277.7203974	360.3972111	300.1883755
FLNA	0	0	29.85057811	27.58197672
FLNA	85.38379842	14.09610953	51.10251874	30.85723371
FLJ22184	201.5736573	145.3644205	159.8880474	139.826494
FLI1	63.63756954	59.27171508	87.56259833	62.60701606
FLCN	21.1051744	15.08351572	43.97663484	36.17771318
FLCN	0	44.33808256	56.3640107	65.70531054
FLCN	87.5165958	50.98155396	39.94807841	43.78129917
FLCN	77.15136259	41.29180787	45.29273308	51.6247032
FKBP8	35.97601802	29.57256227	46.22976409	26.46604919
FKBP1A	452.8285306	377.4028502	581.9397714	460.4825664
FKBP15	67.84240083	53.16802573	28.33914419	30.39597077
FILIP1L	49.46348024	5.970009746	36.32276442	24.90239682
FIGNL1	153.1360668	60.33001197	76.13062663	74.19080806
FIG4	1733.168264	1397.059248	1769.705385	1528.981249
FHOD3	35.2458438	0	48.21890009	40.19563252
FGR	0	0	27.96201097	19.07133699
FGFR1	12.47169975	0.682576178	34.3771438	22.16286241
FGF1	54.63850141	22.7680677	69.68358254	50.03784264
FGD6	44.20035205	35.15773678	54.12441956	30.52361586
FGD5	2141.315399	1608.277078	1454.169622	1309.337893
FGD4	86.28512305	54.4754528	122.163121	101.9835926
FES	2566.656567	596.9878092	850.6984443	691.1962332
FERMT3	33.98398932	46.60861044	111.3800119	65.77203411
FERMT1	43.68993901	46.65418303	66.14433229	58.49819794
FDFT1	108.2997239	41.75462287	96.29081493	106.0769386
FCHSD2	31.53724741	20.58159594	39.26053553	23.24687867
FCGR3A	20.3506948	17.85331668	34.7165637	22.52258948
FCGR2B	605.0288401	0	91.6540103	85.77363305
FCGR2B	33.41686371	0	58.96622994	64.65900759
FCER1G	46.75950636	0	35.54915781	17.41581884
FBXW9	7.739239097	11.75975457	26.81030413	17.84517051
FBXW4	53.72299864	0	41.38311867	38.37862399
FBXW2	5.453520353	5.154766685	47.03721599	25.70017864
FBXW11	202.6998067	134.8675331	174.695845	139.7771766
FBXO16	17.91711831	8.176735995	28.62247762	20.1021678
FBXL20	219.9404252	138.3725719	108.5553807	104.3595319
FBXL14	168.5882141	75.71430681	48.42197183	50.66252998
FBLIM1	111.9900912	0	74.60178657	85.52027688
FBL	336.1373732	245.3942378	279.30003	264.1982619
FAU	585.2685636	390.0203822	791.2699844	576.5516014
FAT1	67.81809544	14.4201813	78.19518928	75.50400528
FAT1	47.72260717	0	40.42287947	36.21832753
FAT1	64.79106251	61.71339337	56.04876601	37.2907397
FASTKD2	573.2687934	447.2423433	401.8528553	408.6373853
FASTKD2	120.9294086	83.10820692	105.4193729	84.10747781
FASN	83.67735798	60.88295944	81.47141328	60.92345467
FAS	31.34179162	37.06976026	56.46071153	31.10575484
FARSB	373.2719478	293.3983823	154.3200139	134.0418506
FARSA	118.0208644	136.6722078	276.5227822	392.7097922
FARSA	162.200962	0	111.0608992	115.8214808
FARP1	75.62923797	63.28109058	82.140583	67.99615311
FAP	108.9397656	70.61118906	78.6535512	70.27925963
FANCE	3344.144253	3124.895519	973.0646371	1074.790038
FAN1	252.6392674	114.6069708	90.86783258	65.61151073
FAM65A	218.2896846	152.0787826	136.2166521	129.8295626
FAM54B	69.11944617	55.60666584	83.57562326	66.24200012
FAM36A/ NCRNA00201	369.9360339	256.38736	316.0956614	278.7004849
FAM184A	538.2153672	400.8494432	429.8080973	331.4063033
FAM155A	47.03598009	37.32597951	34.57441348	32.38027173
FAM155A	54.76104105	20.41247098	33.22543695	40.58340284
FAM129A	27.49749018	37.68144574	63.25394459	180.5385089
FAM125B	51.53247598	32.38793582	37.3613313	33.17805355
FAM120B	30.26222752	0	21.36798162	24.87822162
FAM120A	29.3193812	29.77713258	63.98210181	67.50684693
FAM107B	35.48079584	9.461883131	44.88755662	32.89762115
FAIM3	50.40531384	26.6690817	28.46098724	29.57207973
FAIM2	50.71824565	27.82156196	79.39331252	41.7486478
FAF2	46.61468678	36.77100659	46.97726148	50.49233652
FADD	196.4523105	145.4160695	192.0478413	151.2381585
FABP2	151.7040746	118.8239548	271.3280138	224.4184429
F3	37.7341074	28.53654531	25.29983722	21.45017732
F2R	1571.693426	1075.096976	634.314873	551.3571681
EZR	815.386868	640.2088568	714.8550574	657.8015698
EZH2	23.72509217	0	43.12760158	65.91611834
EXT1	17.84825306	16.0121839	40.17629236	20.69977891
EXT1	14.87590724	12.29953662	21.2606437	15.1298113
EXPH5	151.3567102	100.3862962	136.1460605	109.0853013
EXOSC3	94.85985969	58.06252227	74.59598452	63.95405857
EXOSC2	56.74192978	44.54062742	71.60792898	57.54956283
EXOG	0	0.930693631	27.91366056	30.81565236
EXOC6B	2892.664671	2099.966879	2030.7512	1769.866876
EXOC4	48.16618041	27.35368333	27.06366029	33.40530049
EXD2	167.6413169	113.6641245	96.00941552	81.60969546
EWSR1	286.6688293	236.6341726	387.2887439	341.5067046
EVI2B	29.1735489	27.75776033	32.03504978	23.09505838
ETV6	38.29414394	38.38630185	102.5521934	81.72476944
ETV6	1360.374323	1017.451697	708.3461247	650.3865504
ETV3	64.61484849	38.25464769	104.8933204	78.28608805
ETS2	7154.247007	5637.624516	6324.92546	4349.945494
ETS2	20.97048207	0	54.34489745	35.83539226
ETS1	27.92485984	20.88136233	38.74802115	31.88322948
ETF1	3578.095719	2817.975242	2603.688125	2231.043754
ESYT2	46.9944584	20.44690361	36.29278717	36.55968145
ESR1	22.32955808	27.33039067	93.45264567	79.38751047
ESR1	119.8549081	65.59617833	251.339953	158.9751916
ERMP1	173.7915916	135.6665726	232.0549072	150.7855987
ERLIN1	229.5359879	150.7308466	92.88501182	91.34166663
ERH	763.7065343	629.1458566	764.7691229	637.4914952
ERGIC3	159.4200211	125.574775	100.3735238	80.65139027
ERG	35.64485717	20.03675027	64.2035467	45.51514499
ERCC8	26.2812083	17.56469025	27.34892773	13.71507821
ERCC6	0	21.88801029	43.05024092	34.72236575
ERCC5	262.9842461	202.5641017	258.0422873	348.7747387
ERCC4	32.1367802	8.509922289	84.07750055	55.0179352
ERCC4	85.62786498	33.08165197	98.66868825	90.95679734
ERCC3	77.61113942	54.46026193	86.4002544	70.95036336
ERCC1	143.4412571	84.21005096	113.0906495	101.1248892
ERC2	39.56815111	20.36284749	57.50217943	48.6173075
ERBB4	4774.293255	3876.086806	4488.332113	3904.317141
ERBB4	22008.49207	14758.24488	3371.21999	3305.797046
ERBB3	1331.710174	968.8277648	692.8672234	632.7077053
ERBB2	202.0607777	125.9748011	191.5817433	185.5853251
EPS15	151.3891174	115.7017258	181.8739473	173.297551
EPHX2	26.18094859	15.76001555	39.63766875	52.1749309
EPHX2	49.04725055	34.4083208	54.79939133	57.55246386
EPHB6	75.35782785	62.48914018	68.13056726	61.27254465
EPHB4	60.33608832	50.09440748	69.14689295	47.73056092
EPHB3	50.81445445	0	70.16321863	93.33950571
EPHA7	0	18.11865044	62.59251093	37.08283292
EPHA4	111.8371698	77.14629897	88.35651212	82.25178895
EPHA2	59.31627495	47.03294192	67.63836006	58.05434115
EPHA1	31.23849374	17.30644556	56.7266388	34.52799709
EPB41L3	109.62538	48.30391092	56.56418141	54.31685421
EPB41	1304.754491	836.0585964	604.5474576	638.3695387
EPAS1	57.88732096	27.86612183	61.30348892	64.84080515
EPAS1	30.59642654	19.64381324	61.2425674	37.98311761
EPAS1	5970.022911	3951.727184	4649.259694	4294.99815
EPAS1	28.8109936	0	26.2223631	29.82253487
EP300	56.37734903	54.73572294	85.38876376	62.72789209
ENTPD7	118.716606	93.05619771	127.427514	102.5831377
ENSA	16.195487	4.168373217	23.21400039	10.29090195
ENPP1	3597.937014	2402.589154	2658.807596	2084.985859
ENPP1	42.84532694	41.83462809	34.0145157	22.76144053
ENOX2	29.79738707	0.981329846	44.95041216	37.59341328
ENG	20.51779431	14.2075092	55.25098419	32.90632423
ENC1	91.18367048	56.80876958	57.62982452	37.11861223
EMP1	1359.81935	925.8477455	135.9304177	134.4112477
EMILIN2	26.59414011	17.98699628	126.8492431	102.9583369
ELMOD2	255.2510834	227.3849615	156.3052818	156.9560784
ELL2	58.56888442	39.40611522	87.54229116	58.00308971
ELL	21.28341388	16.74539629	48.76912779	41.59972852
ELK1	77.93217302	47.29523751	69.14592594	51.04933328
ELF3	68.60599495	41.57030705	32.82606254	36.38755398
ELF3	128.1126621	96.52174027	86.586887	102.5734676
ELF2	164.5454187	111.4979072	231.9775465	86.86345136
ELAC2	14611.66924	10810.64961	10837.30417	7836.15147
EIF5A	36.31933156	58.58002438	123.7190373	64.33892786
EIF5	398.2062328	262.8465156	428.6293142	369.8313437
EIF4EBP2	1183.522278	902.4973614	1065.446805	827.5879138
EIF4EBP2	146.7579291	98.29299507	140.182353	110.0271673
EIF4EBP2	1051.922806	634.9588941	274.6458192	266.7656689
EIF4E2	80.356635	61.04702078	71.92704171	63.89120303
EIF4E	195.7180854	163.846639	187.4313438	164.9667749
EIF3I	523.3536381	376.8296482	374.9912998	333.4254165
EIF3E	1294.390271	866.6935065	2234.997851	1430.48082
EIF3D	78.47600597	58.68230954	80.11566769	64.71509407
EIF2AK2	110.2907398	68.77005629	146.7705803	101.8404754
EIF2A	197.0244998	166.89899	194.7235532	145.7001022
EIF2A	5954.998134	4180.826688	2471.759187	2344.817111
EIF1AY	115.5558935	88.38652597	90.24411225	71.31976052
EIF1AD	186.040492	87.15910412	82.59894491	79.36140124
EI24	578.7466191	348.0571382	275.6215305	247.6459815
EHD4	67.88493525	0	59.82396627	42.78624766
EHD1	23.60052708	0	4.822470214	3.487998809
EGR1	6570.568421	6284.102137	1293.223667	1188.379664
EGFR	152.1557497	129.5173107	181.6892488	176.7323644
EGF	40.90494718	25.70800634	70.89717791	54.74427186
EFNB2	65.5738984	32.82543272	98.12909764	70.0423426
EFNB1	30.55794302	19.3713904	58.43050736	53.46491993
EFNA5	1177.250477	609.3015239	406.8165088	379.0981839
EFNA1	93.90283523	81.17390351	66.56401387	59.36850538
EEF1A1	2002.162017	1426.543703	389.4896547	320.841738
EDEM3	21477.5035	16124.22564	9605.773693	8069.450917
EDEM2	65.88277931	46.85470244	64.33119179	46.49085632
ECT2	413.1277126	265.2669267	431.6927964	411.4436433
ECE1	6264.307427	4330.005028	3592.428933	2694.617846
E2F3	111.3551131	60.25101948	104.3324557	85.86066379
E2F2	21952.68995	15009.86838	17940.23999	12412.72889
E2F1	31.62636715	949.7176573	733.7329927	535.3802575
DZIP3	51.69856277	35.08178246	102.4874039	47.13004879
DZIP1	69.40807259	66.24229643	111.0889424	63.20172614
DYRK1A	60.57812943	34.79619421	61.13136145	47.0613912
DYNLL1	88.76528486	71.13983115	129.6342269	99.44519589
DUT	683.9929792	397.8983646	318.9754121	267.9405839
DUSP9	53.72603682	16.11041816	57.8493354	49.63846822
DUSP8	83.39176972	82.21903498	103.7580527	84.78438359
DUSP5	53.71489685	35.97601802	86.10241586	66.84638029
DUSP4	90.80997522	0	42.31821566	40.6955758
DUSP3	36.33452242	18.62197442	61.29865388	42.91002472
DTX4	43.64436641	10.11711575	63.89603807	36.55581342
DST	0	25.72218448	27.97845011	28.52190876
DSG3	16.96920836	12.87273857	40.91121864	26.70393322
DSG3	36.321357	35.32179812	21.23260046	20.25882314
DSE	35.6083991	0	18.4756599	19.82366942
DSCR3	113.0645917	85.28556416	133.7952635	119.9032227
DQX1	203.3327594	163.6927049	278.5873449	235.2982529
DPYSL2	76.3725776	27.23114369	103.6391107	82.8900144
DPY19L4	33.24368786	24.19297079	76.24086558	57.26622941
DPY19L3	221.1617707	158.5045183	124.9732471	97.82158901
DPY19L1	77.40049277	35.98918343	44.59068508	38.67839656
DPP4	61.57161196	19.55165533	13.95586327	25.30273824
DPF2	141.1018639	88.15562483	172.5713278	149.4424242
DOPEY2	283.9759954	162.5635173	201.368834	170.2853203
DOK1	81.82711068	0	36.80916958	32.19944119
DOCK5	120.2802523	50.57950242	49.40638624	51.86355424
DOCK10	84.88756351	39.8719684	59.31048488	46.61753441
DOCK1	40.89988356	31.38128787	27.86821117	32.76417401
DNMT1	15688.80078	10895.45818	11692.81348	9497.637026
DNMBP	31.67497792	36.74366304	92.38796957	54.96571675
[truncated: 715 more rows]
