# Supplementary material for: Identifying Critical States of Complex Diseases by Single-Sample Jensen-Shannon Divergence
Source: Front Oncol. 2021 Jun 4;11:684781. doi: 10.3389/fonc.2021.684781 (PMC8212786; doi:10.3389/fonc.2021.684781)
Supplement: Supplementary file 7 [file DataSheet_7.zip › sJSD_source_code/readme.txt]

MATLAB environment.

Sample dataset:

Information about the sample dataset(5345)
input data: case_pro_cancer.txt, control_pro_cancer.txt
running pipeline: individu_5345_JSD.m
